# Supplementary material for: Germ-line variants identified by next generation sequencing in a panel of estrogen and cancer associated genes correlate with poor clinical outcome in Lynch syndrome patients
Source: Oncotarget. 2015 Oct 22;6(38):41108–22. doi: 10.18632/oncotarget.5694 (PMC4747393; doi:10.18632/oncotarget.5694)
Supplement: Supplementary file 2 [file oncotarget-06-41108-s002.xlsx]

## Sheet: Suppl. Table 1 - gene panel
HaloPlex Design Report
120521 - DESIGN / ID: 01325-1337594725 (2012)
PRODUCT: HaloPlex/Illumina 100
LYBRARY TYPE:				HaloFast
NUMBER OF TARGET REGIONS:				2069			The number of distinct parts of the genome used as imput for this design. Each target region is contiguous, and separated by at least one base from any other region.
TOTAL TARGET REGION SIZE:				480052 bp			The total size, in number of base pairs, of all target regions.
COVERAGE:				98.4% (472542)			The fraction of the bases in the target regions that can be analysed by using this design
	column 1	2	column 3	column 4	5	column 6	column 7	column 8	column 9	10	11	12	column 13
number	gene	chromosome	start position	end position	number of exons	% coverage	other name	DESCRIPTION	FUNCTION	PROTEIN SIZE	GENE CATEGORY primary	GENE CATEGORY other	REFERENCE
1	ABL1	chr9	133589697	133761080	12	98.3	ABL; JTK7; p150; c-ABL; v-abl; bcr/abl	c-abl oncogene 1, non-receptor tyrosine kinase	protooncogene, deletion of domain SH3 turns into oncogene	1130	O
2	AKT2	chr19	40739769	40771184	13	100	PKBB; PRKBB; HIHGHH; PKBBETA; RAC-BETA	v-akt murine thymoma viral oncogene homolog 2	oncogene, overexpressed in ovarian cancer	481	O		(1)
3	ALK	chr2	29416080	30143535	29	99.9	CD246; NBLST3	anaplastic lymphoma receptor tyrosine kinase	receptor TK, brain tumor, chromosomal rearrangement	1620	O
4	APC	chr5	112090578	112179833	15	99.3	GS; DP2; DP3; BTPS2; DP2.5; PPP1R46	adenomatous polyposis coli	antagonist of Wnt-pathway, cause familial adenomatous polyposis	2843	TS		(2), (3)
5	ARID1A	chr1	27022885	27107257	20	98.6	ELD; B120; OSA1; P270; hELD; BM029; hOSA1; BAF250; C1orf4; BAF250a; SMARCF1	AT rich interactive domain	transcription regulator by altering the chromatin structure	2285	TS		(4)
6	ATM	chr11	108098342	108236245	62	98	AT1; ATA; ATC; ATD; ATE; ATDC; TEL1; TELO1	ataxia telangiectasia mutated	cell cycle checkpoint kinase, regulates TP53 BRCA CHK2 RAD17 RAD9 and NBS1 (repair) --> DNA stability	3056	TS		(5)
7	BARD1	chr2	215593390	215674303	11	100	-	BRCA1 associated RING domain 1	BROCA, BRCA associated	777	TS		(3)
8	BAX	chr19	49458176	49464903	6	100	BCL2L4	BCL2-associated X protein	associates with BLC2 --> apoptotic	218	TS		(6), (7)
9	BCL2	chr18	60795848	60985909	2	100	Bcl-2; PPP1R50	B-cell CLL/lymphoma 2	blocks the apoptotic death of some cells, mitochondrial	239	ER	O	(7)
10	BCL2A1	chr15	80253399	80263471	3	100	GRS; BFL1; ACC-1; ACC-2; HBPA1; BCL2L5	BCL2-related protein A1	anti/pro apoptotic ~homo/heterodimer, target of NFkB	175	ET	O	(8), (9), (10)
11	BCL2L1	chr20	30253742	30310031	2	100	BCLX; BCL2L; BCLXL; BCLXS; Bcl-X; bcl-xL; bcl-xS; PPP1R52; BCL-XL/S; DKFZp781P2092	BCL2-like 1	hetero- or homodimers and act as anti- or pro-apoptotic regulators	233	ET	O	(8), (9), (10)
12	BCL6	chr3	187440236	187451491	8	100	BCL5; LAZ3; BCL6A; ZNF51; ZBTB27	B-cell CLL/lymphoma 6	sequence-specific repressor of transcription (lymphomas!)	706	O
13	BMI1	chr10	22615369	22618481	9	98.6	PCGF4; RNF51; FLVI2/BMI1; MGC12685	BMI1 polycomb ring finger oncogene		326	O
14	BMPR1A	chr10	88635766	88683486	11	95	ALK3; SKR5; CD292; ACVRLK3; 10q23del	bone morphogenetic protein receptor, type IA	TM kinase receptor of BMP, Juvenile poliposis and Cowden!!!	532	O
15	BRAF	chr7	140434387	140624513	18	99.4	NS7; BRAF1; RAFB1; B-RAF1	v-raf murine sarcoma viral oncogene homolog B1	growth signal, drug target, mutation caused unlimited growth	766	O		(11)
16	BRCA1	chr17	41197685	41276123	23	97.1	IRIS; PSCP; BRCAI; BRCC1; PNCA4; RNF53; BROVCA1; PPP1R53	breast cancer 1, early onset	DNA repair	1885	TS		(5), (12)
17	BRCA2	chr13	32890588	32972917	26	97.8	FAD; FACD; FAD1; GLM3; BRCC2; FANCB; FANCD; PNCA2; FANCD1; BROVCA2	breast cancer 2, early onset	DNA repair	3418	TS		(5), (13)
18	BRIP1	chr17	59760647	59938910	19	99.9	OF; BACH1; FANCJ	BRCA1 interacting protein C-terminal helicase 1	interacts with BRCA	1249	TS		(5), (14)
19	CAMK2D	chr4	114375658	114682234	21	99.6	CAMKD	calcium/calmodulin-dependent protein kinase II delta	Inherited variants in mitochondrial biogenesis genes may influence epithelial ovarian cancer risk. mitochondrial biogenesis > oxidative stress response	533	TS		(13)
20	CAPN9	chr1	230883233	230937352	20	100	GC36; nCL-4	calpain 9	GWAS>calpain in EnCA, diff splice, TP53=subs of calp, inhib of calpain>incr TP53>no tumor growth	690	O		(14)
21	CAV1	chr7	116165107	116199351	3	98.3	CGL3; BSCL3; VIP21; MSTP085	caveolin 1, caveolae protein, 22kDa	caveola membrane devagination, endocytosis, deficiency cause cysts in mice	178	TS		(15)
22	CAV2	chr7	116139826	116146223	3	99.5	CAV	caveolin 2	caveola membrane devagination, endocytosis, deficiency cause cysts in mice	162	TS
23	CAV3	chr3	8775553	8787563	2	100	LQT9; VIP21; LGMD1C; VIP-21	caveolin 3	caveola membrane devagination, endocytosis, deficiency cause cysts in mice	151	TS
24	CCND1	chr11	69456072	69466060	5	100	BCL1; PRAD1; U21B31; D11S287E	cycin d1	cell cycle regulation, by regulating CDK	295	ER	O	(9), (16), (17), (18)
25	CCNE2	chr8	95893850	95906459	11	100	CYCE2	cyclin E2	cellular process	404	ET	O	(8), (9), (10), (16)
26	CDH1	chr16	68771309	68867412	16	99.7	UVO; CDHE; ECAD; LCAM; Arc-1; CD324	e-cadherin	supression of e-cadh cause hyperplasia	900	TS		(2), (3)
27	CDKN2A	chr9	21968218	21994340	5	100	ARF; MLM; P14; P16; P19; CMM2; INK4; MTS1; TP16; CDK4I; CDKN2; INK4A; MTS-1; P14ARF; P19ARF; P16INK4; P16INK4A; P16-INK4A	cyclin-dependent kinase inhibitor 2A	cell cycle regulation, by regulating CDK	173	TS
28	CDKN2B	chr9	22005976	22008962	2	100	P15; MTS2; TP15; CDK4I; INK4B; p15INK4b	cyclin-dependent kinase inhibitor 2B	cell cycle regulation, by regulating CDK	138	TS
29	CDT1	chr16	88870230	88874696	10	100	DUP; RIS2	chromatin licensing and DNA replication factor 1	GO:0000076, DNA replication checkpointUP BY E2	546	ET		(8), (9), (10)
30	CENPH	chr5	68485452	68505636	9	100	centromere protein H	Interphase Centromere Complex Protein	GO:0051383, kinetochore organization and biogenesis UP BY E2	247	ET		(8), (9), (10)
31	CHEK2	chr22	29083875	29130719	15	93	CDS1; CHK2; LFS2; RAD53; hCds1; HuCds1; PP1425	checkpoint kinase 2	cell cycle regulation GWAS-SNP	586	TS		(5), (12)
32	COMT	chr22	19950040	19956269	4	100	catechol-O-methyltransferase	catechol-O-methyltransferase	estrogen metabolism	271	EM		(17), (19), (20)
33	CRYAA	chr21	44589200	44592400	3	100	CRYA1; HSPB4	crystallin, alpha A	gene ontology analysis on ER targets: GO:0006916=antiapoptosis	173	ET		(8), (9), (10)
34	CTNNB1	chr3	41265550	41280843	14	99.5	CTNNB	catenin (cadherin-associated protein), beta 1, 88kDa	cell adhesion, creation and maintenance of epithel layers, mut-CRC, transcript variants, stop signal for dividing cells	781	TS		(21)
35	CYP19A1	chr15	51502995	51535119	9	99.4	ARO; ARO1; CPV1; CYAR; CYP19; CYPXIX; P-450AROM; MGC104309	cytochrome P450, family 19, subfamily A, polypeptide 1	aromatase drug metabolism and synthesis of cholesterol, steroids and other lipids	503	EM		(17), (19), (22)
36	CYP1A1	chr15	75012820	75015448	6	99.9	AHH; AHRR; CP11; CYP1; P1-450; P450-C; P450DX	cytochrome P450, family 1, subfamily A, polypeptide 1	estrogen metabolism	512	EM		(19)
37	CYP1B1	chr2	38297855	38302541	2	99.6	CP1B; GLC3A; CYPIB1; P4501B1	cytochrome P450, family 1, subfamily B, polypeptide 1	estrogen metabolism	543	EM		(23)
38	DDX27	chr20	47835883	47851635	12	100	DRS1; RHLP; Rrp3p; PP3241; HSPC259; dJ686N3.1; MGC1018; FLJ12917; FLJ20596; FLJ22238; MGC163147; DKFZp667N057	DEAD (Asp-Glu-Ala-Asp) box polypeptide 27	putative RNA helicases.RNA secondary structure such as translation initiation, nuclear and mitochondrial splicing	796	ET	TS	(8), (9), (10)
39	DDX3X	chrX	41193496	41206982	17	98.8	DBX; DDX3; HLP2; DDX14	DEAD (Asp-Glu-Ala-Asp) box polypeptide 3, X-linked	nuclear and mitochondrial splicing, and ribosome and spliceosome assembly	662	TS
40	DHFR	chr5	79924896	79950318	6	87.3	DYR; DHFRP1	dihydrofolate reductase	ER metabolism	187	ET		(8), (9), (10)
41	DICER1	chr14	95556825	95599805	26	99.8	DCR1; MNG1; Dicer; HERNA; KIAA0928	dicer 1, ribonuclease type III	required by the RNA interference and small temporal RNA (stRNA) pathways	1922	TS		(24)
42	E2F1	chr20	32264528	32274080	7	97.8	RBP3; E2F-1; RBAP1; RBBP3	E2F transcription factor 1	low frequency, but in CRC frameshift mut > MSI, cycl binding	437	TS		(25)
43	E2F3	chr6	20402454	20490671	7	100	E2F-3	E2F transcription factor 3	e2f1 - therefore? Maybe? Potential, cyclin binding domain, pRB retinoblast bind	465	TS
44	E2F4	chr16	67226121	67232036	10	100	E2F-4	E2F transcription factor 4	e2f1 - therefore? Maybe? Potenti, binds to tumor supressor	413	TS
45	EGFR	chr7	55086961	55273320	30	99.7	ERBB; HER1; mENA; ERBB1; PIG61	epidermal growth factor receptor	Epithelial cell growth	1210	O
46	EPCAM	chr2	47596635	47613762	9	97.7	ESA; KSA; M4S1; MK-1; DIAR5; EGP-2; EGP40; KS1/4; MIC18; TROP1; EGP314; HNPCC8; TACSTD1	epithelial cell adhesion molecule	deletion of TACSTD > methyl of MSH2! > downstr, and effect on TP53	342	O		(26)
47	EPHB2	chr1	23037466	23240073	16	100	DRT; EK5; ERK; CAPB; Hek5; PCBC; EPHT3; Tyro5	EPH receptor B2	NMDA neuro pathway	1055	TS		(27)
48	ERBB2	chr17	37856482	37884307	27	99.7	NEU; NGL; HER2; TKR1; CD340; HER-2; MLN 19; HER-2/neu	v-erb-b2 erythroblastic leukemia viral oncogene homolog 2, neuro/glioblastoma derived oncogene homolog (avian)	EGF receptor	1255	O		(28), (29)
49	ESR2	chr14	64694241	64749713	10	100	Erb; ESRB; ESTRB; NR3A2; ER-BETA; ESR-BETA	estrogen receptor 2 (ER beta)	estrogen metabolism	530	AE
50	ESRRA	chr11	64074642	64083448	6	99.3	ERR1; ERRa; ESRL1; NR3B1; ERRalpha	estrogen-related receptor alpha	Inherited variants in mitochondrial biogenesis genes may influence epithelial ovarian cancer risk. mitochondrial biogenesis > oxidative stress response	423	ET		(8), (9), (10), (13)
51	FANCE	chr6	35420313	35434132	10	100	FAE; FACE	Fanconi anemia, complementation group E	Fanconi anemia cytog instabil, defect DNA rep	536	TS
52	FANCG	chr9	35074095	35079531	14	100	FAG; XRCC9	Fanconi anemia, complementation group G	Fanconi anemia cytog instabil, defect DNA rep	622	TS
53	FANCM	chr14	45605225	45669221	23	100	FAAP250; KIAA1596	Fanconi anemia group M	Fanconi anemia cytog instabil, defect DNA rep	2048	ET	TS	(8), (9), (10)
54	FAS	chr10	90750624	90774217	9	100	APT1; CD95; FAS1; APO-1; FASTM; ALPS1A; TNFRSF6	Fas (TNF receptor superfamily, member 6)	death ligand receptor	362	TS		(30)
55	FBXW7	chr4	153244023	153332965	13	100	AGO; CDC4; FBW6; FBW7; hAgo; FBX30; FBXW6; SEL10; hCdc4; FBXO30; SEL-10	F-box and WD repeat domain containing 7, E3 ubiquitin protein ligase	Binds to cyclE for ubiq-med degrad. Mut in ovarian and breast cancer	707	TS		(31)
56	FGFR2	chr10	123239085	123353341	20	98.6	BEK; JWS; CEK3; CFD1; ECT1; KGFR; TK14; TK25; BFR-1; CD332; K-SAM	fibroblast growth factor receptor 2	fibroblast growth factor receptor	822	O		(21)
57	FOXA1	chr14	38060560	38064187	2	100	HNF3A; TCF3A	Forkhead box A1	DNA-bind prot, regul of metab, differ of pancreas liver	472	TS
58	FOXO1	chr13	41133650	41240359	2	100	FKH1; FKHR; FOXO1A	forkhead box O1	myogenic growth and differ, Transloc w PAX3 in alveol rhabdomyos	655	TS		(32)
59	FOXO3	chr6	108882402	108986068	2	82.5	FOXO2; AF6q21; FKHRL1; FOXO3A; FKHRL1P2	forkhead box O3	trigger for apoptosis. Transloc with MLL -- 2nd acute leukemia	673	TS
60	GATA3	chr10	8097609	8115996	5	100	HDR; HDRS	GATA binding protein	regul of T-cell develop and role in endothelial cell biol	444	OT
61	GLI1	chr12	57857465	57865854	11	99.6	GLI	GLI family zinc finger 1	CTNNB regulator!!! regulates stem cell prolif. negativ regul by p53 in inhibitory loop,	1106	TS
62	GPER	chr7	1131355	1132502	1	100	CEPR; DRY12; FEG-1; GPR30; LERGU; LyGPR; CMKRL2; LERGU2; GPCR-Br; MGC99678	G protein-coupled estrogen receptor 1	This protein therefore plays a role in the rapid nongenomic signaling events widely observed following stimulation of cells and tissues with estrogen	408	AE		(8), (9), (10)
63	GRIP1	chr12	66742789	67072694	24	99.5	GRIP	Glucocorticoid receptor interacting protein 1	binds to and mediates the trafficking and membr organization of Tmprots	1128	OT
64	GSTP1	chr11	67351305	67354058	7	100	glutathione S-transferase pi	2950PI; DFN7; GST3; GSTP; FAEES3	gene ontology analysis on ER targets: GO:0006916=antiapoptosis	210	ET		(8), (9), (10)
65	HMGA2	chr12	66219041	66357082	6	99	BABL; LIPO; HMGIC; HMGI-C; STQTL9	high mobility group AT-hook 2	essential components of the enhancesome. del, ampli in myxoid liposarcoma	118	OT		(33)
66	HNF1B	chr17	36047365	36104885	9	100	FJHN; HNF2; LFB3; TCF2; HPC11; LF-B3; MODY5; VHNF1; HNF1beta	HNF1 homeobox B	SNP > transcr activator	557	O		(14), (34)
67	HOXA10	chr7	27211508	27213935	2	100	PL; HOX1; HOX1H; HOX1.8; MGC12859	homeobox A10	overexpressed in human ovarian clear cell adenocarcinoma and correlates with poor survival	410	O		(16)
68	HOXA11	chr7	27222405	27224773	2	99	HOX1; HOX1I	homeobox A11	homeobox uterine development and is required for female fertility	313	TS
69	HOXA9	chr7	27203212	27205086	2	94	HOX1; ABD-B; HOX1G; HOX1.7	homeobox A9	homeobox myeloid leukemogenesis	272	TS
70	HSD17B1	chr17	40704942	40706966	6	100	HSD17; EDHB17; EDH17B2; SDR28C1; MGC138140	hydroxysteroid (17-beta) dehydrogenase1	estrogen metabolism, synthesis of estrogens	328	EM		(17), (19), (22)
71	HSD17B2	chr16	82069020	82132051	5	100	HSD17; SDR9C2; EDH17B2	hydroxysteroid (17-beta) dehydrogenase 2	estrogen metabolism, degradation of estrogens	387	EM		(17), (19), (22)
72	IGF1	chr12	102796275	102874169	6	100	IGFI; IGF-I; IGF1A	insulin-like growth factor 1 (somatomedin C)	mediating growth and development	195	O		(35)
73	IGF1R	chr15	99192801	99500681	21	99.9	IGFR; CD221; IGFIR; JTK13; MGC18216; MGC142170; MGC142172	insulin-like growth factor 1 receptor	Target of ER, highly overexpressed in most malignant tissues where it functions as an anti-apoptotic agent by enhancing cell survival	1367	ER	O	(8), (9), (10), (35)
74	IGF2	chr11	2154207	2161536	4	99.5	IGF-II; PP9974; C11orf43; FLJ22066; FLJ44734	insulin-like growth factor 2	involved in development and growth	236	O		(35)
75	JAK2	chr9	5021978	5126801	23	99.6	JTK10; THCYT3	Janus kinase 2	associated w prolactin rec and required for responses to gamma interferon	1132	O
76	KDR	chr4	55946098	55991470	30	99.4	FLK1; CD309; VEGFR; VEGFR2	kinase insert domain receptor	Vascular endothelial growth factor (VEGF) growth factor for endothelial cells	1356	O
77	KIT	chr4	55524172	55604733	21	98.9	PBT; SCFR; C-Kit; CD117	v-kit Hardy-Zuckerman 4 feline sarcoma viral oncogene homolog	gastrointestinal stromal tumors	976	O		(36)
78	KNTC1	chr12	123014601	123110785	63	99.7	ROD; FLJ36151; KIAA0166	kinetochore associated 1	GO:0007093, mitotic cell cycle checkpoint UP BY E2	2209	ET		(8), (9), (10)
79	KRAS	chr12	25362719	25398328	5	100	NS; NS3; KRAS1; KRAS2; RASK2; KI-RAS; C-K-RAS; K-RAS2A; K-RAS2B; K-RAS4A; K-RAS4B	v-Ki-ras2 Kirsten rat sarcoma viral oncogene homolog	point mut - activating	189	O		(21), (37)
80	LEPR	chr1	66031239	66102708	21	99.8	OBR; OB-R; CD295; LEP-R; DKFZp686B1731	leptin receptor	regulation of fat metabolism Mutations in this gene have been associated with obesity and pituitary dysfunctionMutations in this gene have been associated with obesity and pituitary dysfunction	1165	OT
81	MAP2K4	chr17	11924194	12044587	11	100	JNKK; MEK4; MKK4; SEK1; JNKK1; SERK1; MAPKK4; PRKMK4; SAPKK1; SAPKK-1	mitogen-activated protein kinase kinase 4	organoenesis in liver, enviromental response	410	O
82	MAP2K7	chr19	7968820	7977326	11	100	MKK7; Jnkk2; MAPKK7; PRKMK7; SAPKK4; SAPKK-4	mitogen-activated protein kinase kinase 7	signal transduction mediating the cell responses to proinflammatory cytokines, and environmental stresses	461	ET		(8), (9), (10)
83	MDM2	chr12	69202248	69233639	11	100	HDMX; hdm2; ACTFS	Mdm2, p53 E3 ubiquitin protein ligase homolog (mouse)	binds to tp53, overexpression -- no tp53 -- no supress	497	O		(38)
84	MDM4	chr1	204494637	204518820	10	99.4	HDMX; MDMX; MRP1	Mdm4 p53 binding protein homolog (mouse)	p53 binding, overexpressed in cancer,	490	O		(5)
85	MEN1	chr11	64571796	64577591	9	100	MEAI; SCG2; MENIN	multiple endocrine neoplasia I	nucleus, Dorian's results!!!	615	TS
86	MET	chr7	116339129	116436188	20	99.6	HGFR; AUTS9; RCCP2; c-Met	met proto-oncogene (hepatocyte growth factor receptor)	mut--renal carcinoma papill	1408	O		(39)
87	MGMT	chr10	131265470	131565271	5	100		O-6-methylguanine-DNA methyltransferase	methyl of G bases is reversed by MGMT	238	TS
88	MLH1	chr3	37035029	37092154	18	96.9	FCC2; COCA2; HNPCC; hMLH1; HNPCC2	Lynch Syndrome	MMR	756	TS
89	MLL	chr11	118307218	118392897	36	99.7	HRX; TRX1; ALL-1; CXXC7; HTRX1; KMT2A; MLL1A; MLL/GAS7; TET1-MLL	myeloid/lymphoid or mixed-lineage leukemia (trithorax homolog, Drosophila)	transloc--AML, ALL, regul in early develop	3972	O
90	MPO	chr17	56348007	56358129	12	100		myeloperoxidase	gene ontology analysis on ER targets: GO:0006916=antiapoptosis	777	ET		(8), (9), (10)
91	MRE11A	chr11	94153281	94225977	19	100	ATLD; HNGS1; MRE11; MRE11B	MRE11 meiotic recombination 11 homolog A	BROCA, involved in homologous recombination, telomere length maintenance, and DNA double-strand break repair	708	TS		(12)
92	MSH2	chr2	47630321	47710098	16	98.4	FCC1; COCA1; HNPCC; LCFS2; HNPCC1	Lynch Syndrome	MMR	934	TS
93	MSH6	chr2	48010363	48034009	10	100	GTBP; HSAP; HNPCC5	Lynch Syndrome	MMR	1360	TS
94	MTERF	chr7	91502898	91509407	2	95.1	VALIDATED	mitochondrial transcription termination factor	Inherited variants in mitochondrial biogenesis genes may influence epithelial ovarian cancer risk. mitochondrial biogenesis > oxidative stress response	399	OT		(13)
95	MTOR	chr1	11167532	11319476	57	99.5	FRAP; FRAP1; FRAP2; RAFT1; RAPT1	mechanistic target of rapamycin (serine/threonine kinase)	cellular responses to stresses such as DNA damage and nutrient deprivation	2549	O		(40)
96	MUTYH	chr1	45794968	45805936	16	100	MYH; CYP2C	MutY homolog	involved in oxidative DNA damage repair	546	TS		(41)
97	NBN	chr8	90947800	90996799	16	100	ATV; NBS; P95; NBS1; AT-V1; AT-V2; FLJ10155; MGC87362	nibrin	BROCA, assoc w Nijmegen breakage, autosomal rec chrom instability syndrome	754	TS		(12)
98	NCOA1	chr2	24881537	24991270	20	100	SRC1; KAT13A; RIP160; F-SRC-1; bHLHe42; bHLHe74	nuclear receptor coactivator 1	transcriptional coactivator for steroid and nuclear hormone receptors	1441	AE		(8), (9), (10)
99	NCOA2	chr8	71025857	71128990	21	99.8	SRC2; TIF2; GRIP1; KAT13C; NCoA-2; bHLHe75	nuclear receptor coactivator 2	Nuclear hormone rec are conditional trans factors that play important roles	1464	AE		(8), (9), (10)
100	NCOR1	chr17	15935600	16097893	45	99.1	N-CoR; TRAC1; N-CoR1; hN-CoR	Nuclear receptor corepressor	ligand-independent transcription repression of thyroid-hormone and retinoic-acid receptors by promoting chromatin condensation and preventing access of the transcription machinery	2440	AE		(8), (9), (10)
101	NCOR2	chr12	124809938	124979807	47	99.8	NCOR2, SMRT; TRAC; CTG26; SMRTE; TRAC1; N-CoR2; TNRC14; TRAC-1; SMAP270; SMRTE-tau	nuclear receptor corepressor 2	Silencing mediator of retinoid and thyroid receptors	2521	AE		(8), (9), (10)
102	NOTCH1	chr9	139390513	139440248	34	100	hN1; TAN1	notch 1	controlling cell fate decisions	2555	O
103	NRAS	chr1	115251146	115258791	4	100	NS6; ALPS4; N-ras; NRAS1	neuroblastoma RAS viral (v-ras) oncogene homolog	mut -- somatic rectal cancer, follicular thyroid cancer	189	O
104	NRF1	chr7	129297182	129395031	10	100	ALPHA-PAL	nuclear respiratory factor 1	Inherited variants in mitochondrial biogenesis genes may influence epithelial ovarian cancer risk. mitochondrial biogenesis > oxidative stress response	522	OT		(13)
105	NRIP1	chr21	16337027	16340523	1	99.5	RIP-140	Receptor-interacting protein 140	modulates transcriptional activity of the estrogen receptor	1158	AE		(8), (9), (10)
106	NTRK1	chr1	156785612	156851444	19	100	MTC; TRK; TRK1; TRKA; Trk-A; p140-TrkA	neurotrophic tyrosine kinase, receptor, type 1	cell diff, disrupt -- menthal	796	O
107	OGG1	chr3	9791961	9807829	9	100	HMMH; MUTM; OGH1; HOGG1	8-oxoguanine DNA glycosylase	DNA repair excision of 8-oxoguanine, mutagenic base byproduct which occurs as a result of exposure to reactive oxygen	424	ET		(8), (9), (10)
108	OLFM4	chr13	53602962	53624916	5	98.2	GC1; OLM4; OlfD; GW112; hGC-1; hOLfD; UNQ362; bA209J19.1; KIAA4294	olfactomedin 4	selectively expressed in inflammed colonic epithelium	510	ER		(16), (18)
109	PALB2	chr16	23614770	23652488	13	100	FANCN; PNCA3	partner and localizer of BRCA2	EnCa correlated, binds to BRCA2 in nuclear foci and permits the stable intranuclear localization and accumulation	1186	TS		(5), (12)
110	PAX2	chr10	102506008	102587386	12	100	-	paired box 2	conserved DNA-binding paired box domain target of transcriptional supression by the tumor supressor gene WT1	419	ER		(42)
111	PDGFB	chr22	39621718	39639978	7	100	SIS; SSV; PDGF2; c-sis	platelet-derived growth factor beta polypeptide	mut--meningioma	241	O
112	PDGFRA	chr4	55124926	55161449	22	100	CD140A; PDGFR2; PDGFR-2; RHEPDGFRA	platelet-derived growth factor receptor, alpha polypeptide	tumor prog, somatic and familial gastrointestinal stromal tumors	1089	O		(43)
113	PDGFRB	chr5	149495316	149516620	22	100	JTK12; PDGFR; CD140B; PDGFR1; PDGFR-1	platelet-derived growth factor receptor, beta polypeptide	mitogens for cells of mesenchymal origin	1106	O
114	PGR	chr11	100909837	100999811	8	99	PR; NR3C3	Progesterone receptor	prog rec! establishment and maintenance of pregnancy	933	AE		(8), (9), (10)
115	PGRMC1	chrX	118370317	118377227	3	100	MPR; HPR6.6	progesterone receptor membrane component 1	membrane-associated progesterone steroid receptor	195	AE		(8), (9), (10)
116	PIK3CA	chr3	178916604	178952162	20	98.2	PI3K; p110-alpha	phosphoinositide-3-kinase, catalytic, alpha polypeptide	oncogenic and has been implicated in cervical cancers	1068	O		(21), (37)
117	PMS1	chr2	190656526	190742172	12	99.7	PMSL1; hPMS1; HNPCC3; FLJ98259; DKFZp781M0253	PMS1 postmeiotic segregation increased 1	BROCA DNA mismatch repair mutL/hexB family	932	TS
118	PMS2	chr7	6013020	6048660	15	72.4	PMSL2; HNPCC4; PMS2CL	Lynch Syndrome	MMR	862	TS
119	PPARGC1A	chr4	23797435	23891590	13	100	LEM6; PGC1; PGC1A; PGC-1v; PPARGC1; PGC-1(alpha)	peroxisome proliferator-activated receptor gamma, coactivator 1 alpha	Inherited variants in mitochondrial biogenesis genes may influence epithelial ovarian cancer risk. mitochondrial biogenesis > oxidative stress response	798	OT		(13)
120	PTEN	chr10	89624217	89725239	8	98.9	BZS; DEC; GLM2; MHAM; TEP1; MMAC1; PTEN1; 10q23del	phosphatase and tensin homolog	suppressor by negatively regulating AKT/PKB signaling pathway, mutation > early LOF	403	ER		(3), (5), (11), (37), (44), (45)
121	RAD50	chr5	131893007	131978066	25	99.4	NBSLD; RAD502; hRad50	RAD50 homolog	BROCA protein involved in DNA double-strand break repair ,complex with MRE11 and NBS1, DNA double-strand break repair, cell cycle checkpoint activation, telomere maintenance, and meiotic recombination	1312	TS		(12)
122	RAD51	chr15	40990947	41023386	10	100	BRCC5, HRAD51, HsRad51, HsT16930, MRMV2, RAD51A, RECA	RAD51 homolog	BROCAssDNA-binding protein RPA and RAD52, and it is thought to play roles in homologous pairing and strand transfer of DNA. interact with BRCA1 and BRCA2	339	TS
123	RAD51D	chr17	33427962	33446642	11	99.7	TRAD; R51H3; BROVCA4; RAD51L3	RAD51 homolog D (S. cerevisiae)	role in the early stage of recombinational repair of DNA	348	TS
124	RB1	chr13	48878039	49054217	27	99.9	RB; pRb; OSRC; pp110; p105-Rb	retinoblastoma 1	negative regulator of the cell cycle , 1st suppressor found	928	TS		(45)
125	RET	chr10	43572697	43623727	20	98.9	PTC; MTC1; HSCR1; MEN2A; MEN2B; RET51; CDHF12; CDHR16; RET-ELE1	ret proto-oncogene	transduce signals for cell growth and differentiation	1114	O		(46)
126	RNASEL	chr1	182544517	182555951	6	99.2	RNS4; PRCA1	ribonuclease L (2',5'-oligoisoadenylate synthetase-dependent)	antiproliferative, antiviral -- Genetic variation in RNASEL and risk for prostate cancer - ehmmm not really :)	741	TS
127	RUNX1	chr21	36164422	36421206	9	99.9	AML1; CBFA2; EVI-1; AMLCR1; PEBP2aB; AML1-EVI-1	runt-related transcription factor 1	evelopment of normal hematopoiesis	480	O		(47)
128	RXFP2	chr13	32313740	32376552	18	99.6	LGR8; GREAT; GPR106; INSL3R; LGR8.1; RXFPR2	relaxin/insulin-like family peptide receptor 2	CAV deficient mice with def RXFP2 -- cysts, synergistic role of INSL3/RXFP2 and CAV1 in structural maintenance of the uterus	754	TS		(18)
129	S100P	chr4	6695650	6698779	2	100	S100 calcium binding protein P	MIG9	GO:0043542, endothelial cell migration DOWN BY E2	95	ET		(8), (9), (10)
130	SH3GLB1	chr1	87170573	87208928	11	99.4	SH3-domain GRB2-like endophilin B1	Bif-1; CGI-61; PPP1R70; dJ612B15.2; KIAA0491	gene ontology analysis on ER targets: GO:0006916=antiapoptosis	365	ET		(8), (9), (10)
131	SMAD2	chr18	45368188	45423137	10	100	JV18; MADH2; MADR2; JV18-1; hMAD-2; hSMAD2	SMAD family member 2	signal transducers	467	TS
132	SMAD4	chr18	48573407	48604847	11	100	JIP; DPC4; MADH4; MYHRS	SMAD family member 4	Juvenile polyposis!	552	TS		(48)
133	STK11	chr19	1206903	1226656	9	100	PJS; LKB1; hLKB1	serine/threonine kinase 11	Neoplasm associated, EnCa correlated	433	TS		(5)
134	STS	chrX	7137707	7268312	10	99.6	ES; ASC; XLI; ARSC; SSDD; ARSC1	Steroid sulphatase	conversion of sulfated steroid precursors to estrogens	583	EM		(17), (19), (22)
135	SULT1A1	chr16	28617132	28634528	9	80.1	PST; STP; STP1; P-PST; ST1A1; ST1A3; TSPST1; HAST1/HAST2	sulfotransferase family, cytosolic, 1A, phenol-preferring, member 1	GWAS -- SNP -- EnCa,	295	EM		(17), (19), (22)
136	SULT1A2	chr16	28603339	28607261	7	81.3	STP2; HAST4; P-PST; ST1A2; TSPST2	Steroid sulphotransferase 1a2	if SULT1E1 and SULT1A1 candidate, why not a2?	295	EM		(17), (19), (22)
137	SULT1E1	chr4	70707702	70723372	7	99.7	EST; STE; EST-1; ST1E1	sulfotransferase family 1E, estrogen-preferring, member 1	GWAS -- SNP -- EnCa,	294	EM		(17), (19), (22)
138	TCF4	chr18	52895446	53254357	18	100	E2-2; ITF2; PTHS; SEF2; ITF-2; SEF-2; TCF-4; SEF2-1; SEF2-1A; SEF2-1B; bHLHb19	transcription factor 4	role in neural development, multiple alternatively spliced transcript variants, rare frequency in CRC HNPCC	773	OT		(49)
139	TF	chr3	133465275	133497474	17	100	TFQTL1; PRO1557; PRO2086	transferrin	EGF regulated, Estradiol and PR independent TF expression in Ishikawa cells	694	TS	ER
140	TFAP2A	chr6	10398640	10419693	9	100	AP-2; BOFS; AP2TF; TFAP2; AP-2alpha; FLJ51761	transcription factor AP-2 alpha (activating enhancer binding protein 2 alpha)	activates the transcription of some genes while inhibiting the transcription of others	439	OT
141	TGFBR1	chr9	101867478	101911597	9	100	AAT5; ALK5; MSSE; SKR4; ALK-5; LDS1A; LDS2A; TGFR-1; ACVRLK4	transforming growth factor, beta receptor 1	transducing the TGF-beta signal from the cell surface to the cytoplasm	507	TS
142	TGFBR2	chr3	30648366	30733101	8	100	AAT3; FAA3; MFS2; RIIC; LDS1B; LDS2B; TAAD2; TGFR-2; TGFbeta-RII	transforming growth factor, beta receptor II (70/80kDa)	candidate in HNPCC CRC, why not in EnCa? Cellprolif supressor. Mut>MSI	592	TS
143	TIMP3	chr22	33197978	33255374	5	100	SFD; K222; K222TA2; HSMRK222	TIMP metallopeptidase inhibitor 3	inhibitors of the matrix metalloproteinases induced in response to mitogenic stimulation and this netrin domain-containing protein is localized to the ECM	211	TS
144	TLX1	chr10	102891289	102896680	3	100	TCL3; HOX11	T-cell leukemia homeobox 1	homeobox, normal development of the spleen	330	TS
145	TLX3	chr5	170736360	170738613	3	100	RNX; HOX11L2	T-cell leukemia homeobox 3	homeobox DNA-binding nuclear transcription factors	291	TS
146	TNFSF13B	chr13	108922234	108959296	6	98.8	DTL; BAFF; BLYS; CD257; TALL1; THANK; ZTNF4; TALL-1; TNFSF20	tumor necrosis factor (ligand) superfamily, member 13b	gene ontology analysis on ER targets: GO:0006916=antiapoptosis	285	ET		(8), (9), (10)
147	TNFSF18	chr1	173010497	173020112	3	100	TL6; AITRL; GITRL; hGITRL; MGC138237	tumor necrosis factor (ligand) superfamily, member 18	gene ontology analysis on ER targets: GO:0006916=antiapoptosis	199	ET		(8), (9), (10)
148	TP53	chr17	7572917	7579922	12	100	P53; LFS1; TRP53	tumor protein p53	stress response w inducation of apoptotic, DNA repair, etc pathway, mut > late event	393	TS		(2), (3), (5), (7), (11), (12)
149	TSC1	chr9	135771612	135804269	21	99.8	LAM; TSC	tuberous sclerosis 1	growth inhibitory protein thought to play a role in the stabilization of tuberin	1164	TS
150	VHL	chr3	10183522	10191659	3	100	RCA1; VHL1; pVHL; HRCA1	von Hippel-Lindau tumor suppressor, E3 ubiquitin protein ligase	inherited familial cancer syndrome	213	TS
151	XRCC1	chr19	44047534	44079620	17	99.4	RCC	X-ray repair complementing defective repair in Chinese hamster cells 1	DNA processing during meiogenesis and recombination in germ cells efficient repair of DNA single-strand breaks formed by exposure to ionizing radiation and alkylating agents	647	TS
152	XRCC2	chr7	152345717	152373174	3	100	DKFZp781P0919	X-ray repair complementing defective repair in Chinese hamster cells 2	Increase the Risk of Breast Cancer, maintain chromosome stability and repair DNA damage	280	TS
153	XRCC3	chr14	104165125	104177434	7	100	CMM6	X-ray repair complementing defective repair in Chinese hamster cells 3	number of different DNA-damaging agents and is chromosomally unstable maintain chromosome stability and repair DNA damage	346	TS
154	ZWINT	chr10	58118169	58121007	8	100	ZWINT1; KNTC2AP; HZwint-1; MGC117174	ZW10 interactor	GO:0007093, mitotic cell cycle checkpoint UP BY E2	277	ET		(8), (9), (10)
155	off-target 1	chr1	86942795	86943220	na	100	na	na	na	na	na	na
156	off-target 2	chr1	171286676	171286776	na	100	na	na	na	na	na	na
157	off-target 3	chr10	22658428	22660470	na	99.5	na	na	na	na	na	na
158	off-target 4	chr10	57790954	57791090	na	100	na	na	na	na	na	na
159	off-target 5	chr10	89613125	89614256	na	92.2	na	na	na	na	na	na
160	off-target 6	chr10	89715160	89718562	na	98	na	na	na	na	na	na
161	off-target 7	chr10	102506008	102506070	na	89	na	na	na	na	na	na
162	off-target 8	chr11	63829570	63831277	na	100	na	na	na	na	na	na
163	off-target 9	chr11	67107592	67107940	na	100	na	na	na	na	na	na
164	off-target 10	chr11	69175182	69178473	na	91.2	na	na	na	na	na	na
165	off-target 11	chr11	100405515	100415106	na	99.4	na	na	na	na	na	na
166	off-target 12	chr11	100504962	100505804	na	100	na	na	na	na	na	na
167	off-target 13	chr12	121577712	121580613	na	96.2	na	na	na	na	na	na
168	off-target 14	chr13	40027751	40031709	na	96.3	na	na	na	na	na	na
169	off-target 15	chr13	53602280	53602880	na	100	na	na	na	na	na	na
170	off-target 16	chr13	107719928	107720294	na	100	na	na	na	na	na	na
171	off-target 17	chr14	44674836	44675034	na	100	na	na	na	na	na	na
172	off-target 18	chr15	49287486	49290346	na	100	na	na	na	na	na	na
173	off-target 19	chr15	78050467	78050748	na	100	na	na	na	na	na	na
174	off-target 20	chr15	97010234	97010383	na	100	na	na	na	na	na	na
175	off-target 21	chr16	87397637	87397790	na	100	na	na	na	na	na	na
176	off-target 22	chr17	7512395	7517399	na	95.2	na	na	na	na	na	na
177	off-target 23	chr17	35097869	35098107	na	89.4	na	na	na	na	na	na
178	off-target 24	chr17	35098425	35098629	na	100	na	na	na	na	na	na
179	off-target 25	chr17	35102990	35103154	na	99.4	na	na	na	na	na	na
180	off-target 26	chr17	35104717	35105010	na	98.6	na	na	na	na	na	na
181	off-target 27	chr17	35109730	35110067	na	99.5	na	na	na	na	na	na
182	off-target 28	chr17	35116719	35116835	na	100	na	na	na	na	na	na
183	off-target 29	chr17	35137774	35138491	na	100	na	na	na	na	na	na
184	off-target 30	chr17	53713069	53713345	na	100	na	na	na	na	na	na
185	off-target 31	chr18	59136830	59137643	na	100	na	na	na	na	na	na
186	off-target 32	chr19	7874715	7874879	na	79.4	na	na	na	na	na	na
187	off-target 33	chr19	54156656	54156917	na	82.4	na	na	na	na	na	na
188	off-target 34	chr2	47483717	47483884	na	99.4	na	na	na	na	na	na
189	off-target 35	chr2	47563543	47563914	na	99.6	na	na	na	na	na	na
190	off-target 36	chr2	47863675	47863926	na	100	na	na	na	na	na	na
191	off-target 37	chr2	47887454	47887646	na	100	na	na	na	na	na	na
192	off-target 38	chr20	47269189	47269349	na	100	na	na	na	na	na	na
193	off-target 39	chr21	43462160	43462328	na	100	na	na	na	na	na	na
194	off-target 40	chr22	18484974	18485222	na	100	na	na	na	na	na	na
195	off-target 41	chr22	31585315	31589080	na	96.7	na	na	na	na	na	na
196	off-target 42	chr3	9766578	9767020	na	100	na	na	na	na	na	na
197	off-target 43	chr3	37009795	37031022	na	95.8	na	na	na	na	na	na
198	off-target 44	chr3	37067099	37067508	na	94.6	na	na	na	na	na	na
199	off-target 45	chr3	180434797	180435244	na	85.9	na	na	na	na	na	na
200	off-target 46	chr4	6746417	6746610	na	34	na	na	na	na	na	na
201	off-target 47	chr5	68521081	68521267	na	62.6	na	na	na	na	na	na
202	off-target 48	chr5	79986015	79986606	na	99.2	na	na	na	na	na	na
203	off-target 49	chr6	10504852	10506685	na	98	na	na	na	na	na	na
204	off-target 50	chr6	20510066	20510492	na	97.7	na	na	na	na	na	na
205	off-target 51	chr6	152461745	152466152	na	99	na	na	na	na	na	na
206	off-target 52	chr7	5979346	5979605	na	98	na	na	na	na	na	na
207	off-target 53	chr7	6015127	6015313	na	20.1	na	na	na	na	na	na
208	off-target 54	chr7	140270923	140271083	na	100	na	na	na	na	na	na
209	off-target 55	chr8	95975576	95976710	na	100	na	na	na	na	na	na
210	off-target 56	chrX	41091867	41094529	na	99.4	na	na	na	na	na	na
211	off-target 57	chrX	118261196	118262509	na	100	na	na	na	na	na	na

## Sheet: LEGEND
Supplemental table S1. List of captured genes
Column 1. GENE NAME = official gene name.
Column 2. CHROMOSOME = chromosome number.
Column 3. START POSITION = start of the captured region, human genome assembly GRCh37/hg19.
Column 4. END POSITION = end of the captured region, human genome assembly GRCh37/hg19.
Column 5. NUMBER OF EXONS = number of captured exons; ‘na’ = non-applicable.
Column 6. % COVERAGE = the fraction of the bases in the target regions that could be analyzed.
Column 7. OTHER NAME = other gene name.
Column 8. DESCRIPTION = gene description.
Column 9. FUNCTION = gene function.
Column 10. PROTEIN SIZE = protein length in amino-acids.
Column 11. GENE CATEGORY primary = category assigned to the gene: EM= estrogen metabolism; ET: estrogen target gene (targeted by the estrogen receptor); AE: transcriptional regulation of the estrogen receptor; ER: genes responsive to estrogen stimulation; O: oncogene; TS: tumor suppressor gene; OT; other.
Column 12. GENE CATEGORY other = several genes were categorized as in column 3 as first choice, nevertheless, they can also be categorized as indicated in this column.
Column 13. REFERENCE = literature reference used to assign the gene to a specific category (columns 11 and 12) and to confirm the involvement in endometrial physiology and carcinogenesis. In the ‘List of references reported in Supplemental table S1’ below, publications that describe a genetic association with endometrial cancer (or with a ‘lower genital tract’ disturbance) are indicated as (gen) …
List of references reported in Supplemental table S1
(1) (gen) Dutt A et al. (2009) Somatic mutations are present in all members of the AKT family in endometrial carcinoma. Br J Cancer. 101, 1218.
(2) (gen & phy) Pijnenborg et al. (2004) APC, beta-catenin, and E-cadherin and the development of recurrent endometrial carcinoma. Int J Gynecol Cancer. 14, 947.
(3) (gen & phy) Amant, F., et al., Endometrial cancer. Lancet, 2005. 366(9484): p. 491-50
(4) (gen) Panuganti et al. (2011) Mutation and loss of expression of ARID1A in uterine low-grade endometrioid carcinoma. Am J Surg Pathol. 35, 625.
(5) (gen) Hirshfield et al. (2010) Germline mutations and polymorphisms in the origins of cancers in women. J Oncol. 2010, 297671.
(6) (gen) Ouyang et al. (1998) The BAX gene, the promoter of apoptosis, is mutated in genetically unstable cancers of the colorectum, stomach, and endometrium. Clin Cancer Res 4: 1071.
(7) (phy) Sakuragi et al. (2002) Bax, Bcl-2, and p53 expression in endometrial cancer. Gynecol Oncol. 86.
(8) (phy) Zwart et al. (2011) Oestrogen receptor-co-factor-chromatin specificity in the transcriptional regulation of breast cancer. Embo J. 30, 4764.
(9) (phy) Romano et al. (2010) Identification of novel ER-[alpha] target genes in breast cancer cells: Gene- and cell selective co-regulator recruitment at target promoters determines the response to 17[beta]-estradiol and tamoxifen. Mol. Cell. Endocrinol. 314, 90.
(10) (phy) Johnson et al. (2011) ERasing breast cancer resistance through the kinome. Nat Med. 17, 660.
(11) (gen) Merritt et al. (2010) Molecular pathogenesis of endometrial and ovarian cancer. Cancer Biomark. 9, 287.
(12) (gen, lower genital tract’) Walsh et al. (2011) Mutations in 12 genes for inherited ovarian, fallopian tube, and peritoneal carcinoma identified by massively parallel sequencing. Proc Natl Acad Sci U S A. 108, 18032.
(13) (gen, lower genital tract’) Permuth-Wey et al. (2011) Inherited variants in mitochondrial biogenesis genes may influence epithelial ovarian cancer risk. Cancer Epidemiol Biomarkers Prev. 20:1131.
(14) (gen) Long et al. (2012) Genome-wide association study identifies a possible susceptibility locus for endometrial cancer. Cancer Epidemiol Biomarkers Prev. 21, 980.
(15) (phy) Li et al. (2011) Uterine cysts in female mice deficient for caveolin-1 and insulin-like 3 receptor RXFP2. Endocrinology 152, 2474.
(16) (phy) Groothuis et al. (2007) Estrogen and the endometrium: lessons learned from gene expression profiling in rodents and human. Hum Reprod Update. 13, 405.
(17) (phy) Cornel et al. (2012) Overexpression of 17beta-Hydroxysteroid Dehydrogenase Type 1 Increases the Exposure of Endometrial Cancer to 17beta-Estradiol. J Clin Endocrinol Metab. 97, E591.
(18) (phy) Dassen et al. (2010) Olfactomedin-4 regulation by estrogen in the human endometrium requires epidermal growth factor signaling. Am J Pathol.177, 2495.
(19) (phy) Labrie et al. (2014) All sex steroids are made intracellularly in peripheral tissues by the mechanisms of intracrinology after menopause. J Steroid Biochem Mol Biol. 145, 133.
(20) (gen) Yang et al. (2010) Common genetic variation in the sex hormone metabolic pathway and endometrial cancer risk: pathway-based evaluation of candidate genes. Carcinogenesis. 31, 827.
(21) (gen) Byron et al. (2012) FGFR2 point mutations in 466 endometrioid endometrial tumors: relationship with MSI, KRAS, PIK3CA, CTNNB1 mutations and clinicopathological features. PLoS One. 7, e30801.
(22) (gen) Setiawan et al (2009). Two estrogen-related variants in CYP19A1 and endometrial cancer risk: a pooled analysis in the Epidemiology of Endometrial Cancer Consortium. Cancer Epidemiol Biomarkers Prev. 18, 242.
(23) (gen) Zhu et al. (2011) Association of CYP1B1 gene polymorphisms and the positive expression of estrogen alpha and estrogen beta with endometrial cancer risk. Eur J Gynaecol Oncol. 32, 188.
(24) (gen) Zighelboim et al. (2010) DICER1 expression and outcomes in endometrioid endometrial adenocarcinoma. Cancer. 117:1446.
(25) (gen) Kawaguchi et al. (2009) Analysis of candidate target genes for mononucleotide repeat mutation in microsatellite instability-high (MSI-H) endometrial cancer. Int J Oncol. 35, 977.
(26) (gen) Pérez-Cabornero et al. (2011) Frequency of rearrangements in Lynch syndrome cases associated with MSH2: characterization of a new deletion involving both EPCAM and the 5' part of MSH2 Cancer Prev Res. 4, 1556.
(27) (gen) Davalos et al. (2007) High EPHB2 mutation rate in gastric but not endometrial tumors with microsatellite instability. Oncogene. 11, 308.
(28) (gen, lower genital tract’) Lin et al. (2011) Identification of the coexisting HER2 gene amplification and novel mutations in the HER2 protein-overexpressed mucinous epithelial ovarian cancer. Ann Surg Oncol. 18, 2388.
(29) (phy) Boruban et al. (2008) From endometrial hyperplasia to endometrial cancer: insight into the biology and possible medical preventive measures. Eur J Cancer Prev17, 133.
(30) (gen) Ueda et al. (2006) Fas gene promoter -670 polymorphism in gynecological cancer. Int J Gynecol Cancer. 16 Suppl 1, 179.
(31) (phy) Cassia et al. (2003) Cyclin E gene (CCNE) amplification and hCDC4 mutations in endometrial carcinoma. J Pathol. 201, 589.
(32) (phy) Goto et al. (2008) Mechanism and functional consequences of loss of FOXO1 expression in endometrioid endometrial cancer cells. Oncogene. 3, 9.
(33) (gen) Dal Cin et al. (1998) Amplification and expression of the HMGIC gene in a benign endometrial polyp. Genes Chromosomes Cancer. 22, 95.
(34) (gen) De Vivo et al. (2014) Genome-wide association study of endometrial cancer in E2C2. Hum Genet. 133, 211.
(35) (phy) Strissel et al. (2008) Early aberrant insulin-like growth factor signaling in the progression to endometrial carcinoma is augmented by tamoxifen. Int J Cancer. 15, 2871.
(36) (gen) Vandenput et al. (2011) Kit gene in endometrial carcinoma: an immunohistochemical and mutational analysis. Int J Gynecol Cancer. 21, 203.
(37) (gen) Murayama-Hosokawa et al. (2010) Genome-wide single-nucleotide polymorphism arrays in endometrial carcinomas associate extensive chromosomal instability with poor prognosis and unveil frequent chromosomal imbalances involved in the PI3-kinase pathway. Oncogene. 1, 1897.
(38) (phy) Ueda et al. (2009) Murine double-minute 2 homolog single nucleotide polymorphism 309 and the risk of gynecologic cancer. Hum Cell. 22, 49.
(39) (gen & phy) Samuelson et al. (2008) Amplification studies of MET and Cdk6 in a rat endometrial tumor model and their correlation to human type I endometrial carcinoma tumors. Adv Exp Med Biol. 617, 511.
(40) (phy) Gadducci et al. (2011) Tissue and serum biomarkers as prognostic variables in endometrioid-type endometrial cancer. Crit Rev Oncol Hematol. 80, 181.
(41) (gen) Tricarico et al. (2009) Endometrial cancer and somatic G>T KRAS transversion in patients with constitutional MUTYH biallelic mutations. Cancer Lett. 18, 266.
(42) (phy) de Graaff et al. (2012) Paired-box gene 2 is down-regulated in endometriosis and correlates with low epidermal growth factor receptor expression. Hum Reprod
(43) (phy) Liegl et al. (2007) Expression of platelet-derived growth factor receptor in low-grade endometrial stromal sarcomas in the absence of activating mutations. Histopathology. 50, 448.
(44) (gen) Kong et al. (1997) PTEN1 is frequently mutated in primary endometrial carcinomas. Nat Genet 17, 143.
(45) (gen) Yaginuma et al. (1996) Analysis of the retinoblastoma gene in human endometrial carcinoma. Obstet Gynecol. 87, 755.
(46) (gen) Iwakoshi et al. (2012) RET finger protein expression is associated with prognosis in lung cancer with epidermal growth factor receptor mutations. Pathol Int. 62, 324.
(47) (gen) Doll et al. (2008) Novel molecular profiles of endometrial cancer-new light through old windows. J Steroid Biochem Mol Biol. 108, 221.
(48) (gen) Nikolic et al. (2012) Genetic alterations in SMAD4 and K-ras in Serbian patients with endometrial carcinoma. Int J Gynecol Cancer. 22, 442.
(49) (gen) Duval et al. (1999) Variable mutation frequencies in coding repeats of TCF-4 and other target genes in colon, gastric and endometrial carcinoma showing microsatellite instability. Oncogene 18, 6806.
