# Supplementary material for: Germ-line variants identified by next generation sequencing in a panel of estrogen and cancer associated genes correlate with poor clinical outcome in Lynch syndrome patients
Source: Oncotarget. 2015 Oct 22;6(38):41108–22. doi: 10.18632/oncotarget.5694 (PMC4747393; doi:10.18632/oncotarget.5694)
Supplement: Supplementary file 3 [file oncotarget-06-41108-s003.xlsx]

## Sheet: Supp. Table 2 - coverage
				NGS RUN_sample		1_1	1_2	1_3	1_4	1_5	1_6	1_7	1_8	1_9	1_10	1_11	1_12	1_13	1_14	1_15	2_1	2_2	2_3	2_4	2_5	2_6	2_7	2_9	2_10	2_11	2_13	2_14	2_15	2_16	3_1	3_2	3_3	3_4	3_5	3_6	3_8	3_9
gene	REGION NUMBER	chromosome	start	end	control (run 1_16)	12-04-079_1	12-04-079_2	12-04-079_3	12-04-079_4	12-04-079_5	12-04-079_6	12-04-079_7	12-04-079_8	12-04-079_9	12-04-079_10	12-04-079_11	12-04-079_12	12-04-079_13	12-04-079_14	12-04-079_15	12-04-079_15	12-04-079_16	12-04-079_17	12-04-079_18	12-04-079_19	12-04-079_20	12-04-079_21	12-04-079_23	12-04-079_24	12-04-079_26	12-04-079_27	12-04-079_28	12-04-079_29	12-04-079_6	12-04-079_30	12-04-079_31	12-04-079_32	12-04-079_33	12-04-079_34	12-04-079_35	12-04-079_37	12-04-079_38
MTOR	1	chr1	11167532	11167567	1000.64	2233.75	3849.67	1395.53	2053.19	2370.25	1663.31	2663.08	1528.03	2741.78	2215.69	2706.31	1369.19	1901.69	1769.47	1230.31	1598.03	1724.92	179.86	774.17	1780.53	783.06	2572.67	1542.86	963.53	1055.97	1509.67	481.28	1212.75	1139.69	381.36	26.5	289.33	1674.08	2403.75	431.28	2216.94	1949.86
MTOR	2	chr1	11168228	11168353	1373.52	2641.24	5364.67	3896.28	3107.17	3931.63	1922.49	3796.4	3235.1	3479.52	2964.92	3413.56	1660.71	2732.17	2562.46	1696.13	2294.4	3037.6	431.6	2210.11	2735.6	8652.81	2864.21	2163.08	2622.06	2558.19	3723.15	7553.76	2908.27	3048.71	2500.43	1079.29	2462.37	4793.25	3539.73	2218.71	2432.73	2922.27
MTOR	3	chr1	11169337	11169437	1769.71	2946.59	5633.55	3677.93	2840.49	3907.37	2345.78	1593.28	3311.5	3597.88	3118.96	3472.5	1683.81	2797.56	2823.77	1694.69	2204.29	2634.56	323.87	1026.68	2673.7	3407.62	2949.4	1579.03	1409.26	1318.58	1835.53	2092.35	1440.47	1412.06	1491.82	719.85	1713.1	3435.09	2827.68	1421.32	2979.59	2346.26
MTOR	4	chr1	11169696	11169796	1218.88	2250.16	3793.52	2657.8	1838.04	1940.29	1173.98	1088.46	1620.7	2287.4	1427.6	1965.05	865.55	1392.4	2162.99	1099.52	2001.86	1494.54	227.1	652.11	1501.24	521.84	2577.76	716.6	607.68	592.39	834.27	405.84	841.97	784.1	638.29	143.13	570.32	1205.66	1205.59	597.26	1331.6	937.62
MTOR	5	chr1	11172899	11172984	586.63	1371.42	2195.2	659.71	1275.07	1502.93	790.55	598.6	991.7	1799.35	1090.38	817.66	574.09	994.4	1507.05	771.94	1331.71	726.44	146.43	899.9	1486	208.73	1307.08	826.35	1388.19	1384.66	2078.56	595.42	2103.1	1745.7	836.06	1388.63	729.14	770.16	735.6	752.67	837.62	629.73
MTOR	6	chr1	11174365	11174520	2598.6	4725.31	8509.9	4862.64	6687.71	8939.96	5096.91	2929.49	7027.47	7325.15	6139.5	6502.71	3660.5	6157.05	5436.81	4144.79	6129.17	6507.99	5024.35	5572.24	7801.79	3322.63	5875.33	6298.24	8426.06	6716.02	9664.19	3135.86	9236.28	8544.1	8224.24	11762.1	7587.63	12331.9	7615.35	7349.96	6739.51	6503.33
MTOR	7	chr1	11174860	11174954	1741.36	2485.81	6011.13	3295.76	2975.73	4219.46	1926.38	2424.61	3055.49	3080.36	3022.64	3519.75	1678.32	3249.87	2544.8	1546.65	1937.45	2642.67	147.33	1913.65	3372.89	6572.14	3082.95	2159.01	2068.59	1779.76	2572.86	3633.31	2091.28	2083.88	1428.8	419	1650.19	3412.52	2818.99	1354.39	2203.57	1958.72
MTOR	8	chr1	11175443	11175535	1786.65	3196.92	6723.72	3148.52	4364.85	5600.77	3423.57	3294.44	4180.1	5078.86	4106.88	4756.04	2329.82	3829.48	3377.42	2296.02	3397.55	4225.75	424.45	2808.45	4419.91	1926.54	4280.85	3651.04	3716.71	3799.18	5471.9	1535.04	4918.25	4584.2	3794.28	2984.16	3567.32	6049.95	4279.42	3155.6	3734.74	3479.08
MTOR	9	chr1	11177051	11177153	1095.04	2090.28	3553.25	2415.2	2320.31	2545.72	1382.32	1562.38	1399.36	2627.2	2217	2220.17	1244.01	2285.01	1972.91	1445.38	1792.35	2226.65	503.34	1356.2	2572.87	1980.13	2312.44	1709.55	1522.93	1336.81	1873.55	848.39	1694.18	1984.3	2119.44	1687.14	2040.83	2475.05	2787.32	1588.99	2640.27	1841.37
MTOR	10	chr1	11181293	11181435	1618.66	3054.1	7340.18	4970.38	4641.31	5980.78	2595.64	5068.52	4016.74	4304.24	4040	4380.46	2444.85	3750.75	3301.15	1977.05	2763.74	3344.29	2491.34	3618.73	4695.38	3297.91	3707.05	3685.7	4209.83	4240.5	6263.8	3135.17	5655.11	4929.99	3837.44	3073.83	3118.05	9332.59	4078.15	3163.66	2678.83	3124.47
MTOR	11	chr1	11182026	11182193	2208.43	3324.24	6954.19	4958.51	4408.38	5363.25	2695.74	2762.14	4322.71	4822.48	3785.53	3469.26	2259.49	3866.8	3009.71	2311.71	3221.67	3267.8	3302.72	3635.06	4779.53	1954.07	3166.42	4054.99	4010.76	3247.05	4601.72	1520.11	4698.96	4591.88	3935.82	3516.78	3743.07	4058.92	4069.98	3416.6	3362.2	3315.18
MTOR	12	chr1	11184545	11184700	1737.85	3590.46	6661.46	3330.51	4815.56	5522.32	3453.41	4328.77	3893.39	4979.99	4169.24	4710.15	2480.87	3660.49	3673.37	2486.79	4277.16	4411.9	912.24	3972.52	4875.67	4967.85	4265.66	4230.31	5156.29	4506.76	6979.46	5768.36	6162.81	5985.13	4518.67	3356.35	4425.58	5638.91	5610.53	3980.29	4499.6	4512.47
MTOR	13	chr1	11186669	11186863	2401.08	4094.87	7743.89	5566.03	4836.38	5833.79	3435.21	4630.07	4481.75	5434.65	4223.22	4970.18	2634.11	3590.54	4278.08	2761.24	4683.56	4503.99	2023.06	2617.59	5265.74	2874.51	4694.63	3912.23	3517.44	2933.12	4360.12	1968.52	4023.53	3801.61	4208.26	2857.41	3918.49	5698.94	5334.47	3252.56	5120.28	4077.46
MTOR	14	chr1	11187057	11187211	1722.05	3261.31	5845.14	3829.02	4119.29	5041.34	3253.52	2332.75	3310.4	4154.25	3627.11	3824.87	2125.73	3393.72	3357.12	2179.41	3698.3	3478.56	1307.47	3128.77	3986.61	1851.85	2976.66	3383.03	4367.16	3484.83	5315.57	1518.28	5019.29	5246.6	3431.86	2054.32	3730.24	3972.77	4425.89	3190.04	3101.87	3497.41
MTOR	15	chr1	11187671	11187873	2503	2942.69	7576.04	5225.77	4188.18	6109.83	2827.21	2534.9	4529.76	4600.17	4190.95	4623.59	2630.7	4320	3269.44	2281.02	2920.15	3560.63	3559.95	2736.49	4905.31	1772.3	4122.24	2979.39	4028.36	4121.42	5484.89	1636.65	4756.96	4760.58	3730.01	3583.98	3126.8	12312.2	4440.25	3140.33	3760.15	3611.2
MTOR	16	chr1	11188051	11188193	3843.91	6715.11	12936.2	8146.89	8757.08	11059.2	6218.48	5961.58	8762.98	9617.73	8109.14	8330.17	4613.99	7445.21	7069.23	4672.61	7652.82	7483.89	6792.97	5810.85	8722.06	7788.85	7887.83	7264.84	7037.64	6044.24	8943.1	4840.27	8032.78	7937.89	6799.86	5315.79	6376.15	10067.1	8264.41	6122.46	6310.13	6516.4
MTOR	17	chr1	11188501	11188619	1611.2	2466.19	5376.46	3987.61	2976.53	4121.32	2415.55	1660.1	2877.39	3283.09	2858.02	2672.24	1648.21	2650.94	2644.4	1647.44	2112.82	2060.57	1340.13	1475.85	2929.59	2351.55	2297.34	1833.18	2036.73	1660.88	2581.84	5468.58	2051.08	1909.03	1826.77	1319.04	1733.08	4040.36	2536.36	1631.48	2542.63	2181.39
MTOR	18	chr1	11188902	11189018	1697.29	2437.1	5786.37	3867.59	2817.7	3768.93	1890.95	1271.3	2690.95	3067.16	3024.62	3396.32	1703.56	2714.87	2437.66	1591.95	2188.33	2556.95	1123.61	1827.16	2512.08	1110.25	2752.33	2036.27	2412.88	2065.02	2884.86	728.19	2771.85	3092.84	1641.2	899.93	1706.15	5701	2557.73	1501.15	1676.85	2085.44
MTOR	19	chr1	11189785	11189905	1401.07	2277.67	4504.06	3360.93	2241.71	2844.07	1627.94	2274.17	1951.07	2346.88	2085.31	2280.12	1223.01	1865.17	2187.41	1180.37	2477.79	1913.51	980.54	1185.08	1979.07	2503.15	2008.02	1436.09	1454.39	1488.31	2479.02	5577.12	1609.16	1658.58	1110.12	783.16	1137.28	2210.59	1713.67	1008.18	1248.65	1458.01
MTOR	20	chr1	11190576	11190844	547.62	1157.04	2382.65	1906.16	1459.81	2091.21	1273.41	882.26	1086.33	1549.86	1409.61	1225.52	806.74	1113.28	1208.03	913.2	1041.07	845.84	1276.03	845.73	1319.11	1197.48	832.97	1056.84	1131.97	871.3	1466.94	1290.59	1274.17	1244.48	945.98	441.06	836.66	2445.28	1174.8	820.6	630.12	992.09
MTOR	21	chr1	11193127	11193264	1489.53	2392.67	4934.66	3750.24	2632.56	3464.3	2219.34	1445.59	2635.22	2781.59	2426.09	2368.83	1385.66	2222.49	2498.62	1438.01	2410.84	1958.69	1261.98	1674.2	2356.93	1021.43	1777.51	1901.65	2731.44	2912.1	3891.76	1427.78	3168.17	2947.41	1712.74	715.78	1651.84	2916.2	2344.17	1508.15	1408.68	1856
MTOR	22	chr1	11194398	11194533	1321.7	2733.88	5691.79	3345.62	4165.41	5588.62	2679.19	3073.84	3936.57	4440.1	3764.52	2783.18	2129.61	3828.48	3060.76	2420.97	3351.74	2934.87	3071.49	3858.97	4747.1	4466.38	2560.11	3418.54	5149.47	3753.07	6283.99	5084.17	6580.04	6333.99	4685.56	6904.46	3938.82	8064.61	4142.08	4023.61	3577.06	3533.55
MTOR	23	chr1	11199351	11199502	1889.14	3945.86	6989.77	2634.07	4512.28	5452.38	3671.22	3616.08	4006.28	4924.8	4363.41	4629.93	2612.74	3507.69	3883.65	2412.83	3261	3126.61	817.57	3208.45	4006.56	1602.26	3822.47	3603.55	4012.43	3518.72	5244.91	1718.05	4790.08	4459.56	2689.78	976.61	2863.32	3737.17	4345.68	2454.2	3168.47	3362.02
MTOR	24	chr1	11199580	11199725	750.08	971.95	2258.33	393.37	1089.64	1652.82	1003.68	428.48	1286.75	1185.58	1176.92	1042.16	684.29	1297.55	961.18	699.29	857.69	980.24	481.75	1047.18	1480.13	482.99	819.16	1101.76	1314.45	1197.73	1772.92	462.8	1798.73	1532.77	1106.48	980.38	965.76	954.83	1117.66	888.71	1250.72	853.72
MTOR	25	chr1	11204695	11204822	1497.8	2231.38	4851.47	3185.37	2565.57	3566.11	1816.32	1522.73	2441.78	2473.18	2415.84	2515.57	1443.53	2428.27	2048.71	1522.78	1555.66	1490.14	205.14	1612.59	2175.11	1038.8	1500.11	2052.45	1806.35	1317.78	2136.85	1286.83	1950.27	2223.28	1473.12	517.19	1432.06	2108.59	2219.47	1242.69	1263.79	1932.92
MTOR	26	chr1	11205015	11205112	2482.83	3914.64	7532.06	4861.54	4728.46	5884.01	3135.38	2993.13	3947.86	3531.85	4242.94	4373.98	2433.02	3946.91	3386.77	2363.06	3261.95	3281.65	393.91	2972.62	3375.15	2543.96	3581.44	3426.11	2962.14	2474	4014.06	2072.34	3360.68	3487.9	3048.01	1146.07	2364.71	3324.63	4261.09	2497.46	2720.66	3709.42
MTOR	27	chr1	11206723	11206858	1758.65	2237.19	5606.98	4616.03	2933.09	3704.79	1971.49	2865.61	2858.95	3074.29	2649.96	2921.84	1489.6	2630.34	2354.4	1388.38	1926.48	3137.03	300.84	1290.79	2676.74	9204.75	2939.99	1756.38	1594.25	1336.71	2218.84	6598.52	1571.03	1520.08	1744.29	882.07	1810.07	4732.84	2695.7	1551.65	2046.4	2294.96
MTOR	28	chr1	11210173	11210293	2419.01	4092.16	7781.49	4409.32	4477.09	5903.35	3571.31	4108.11	4480.66	4747.78	4549.74	5300.17	2576.48	3883.63	4066.07	2519.26	4679.82	4310.39	1295.83	2285.36	4958.92	1884.45	4625.72	4162.14	3487.88	3234.41	4458.21	1262.67	3780.11	3270.93	2715.3	1069.67	3402.97	5080.36	5100.69	2344.96	3602.4	4148.85
MTOR	29	chr1	11217199	11217358	1555.73	2550.65	5266.61	3587.94	3339.08	4093.57	1952.87	3270.26	3490.03	3608.9	2983.08	3356.88	1757.02	2860.99	2472.64	1811.81	2580.98	2577.05	1944.3	2243.32	3057.58	2244.44	2719.77	2570.04	3143.03	2738.62	4094.73	3413.76	3428.08	3488.11	3018.52	3203.11	2685.54	3863.08	3456.08	2382.18	2715.55	2660.43
MTOR	30	chr1	11227489	11227584	1567.4	2932.93	5251.81	2393.84	4326.47	4719.26	2853.49	1928.2	4328.28	4847.48	3501.85	4150.82	2024.21	3776.03	3314.76	2600.81	4331.43	4792.66	5430.05	2688.58	5025.71	2168.59	4173.21	3881.6	3247.08	2452	3576.4	846.07	3739.46	3782.74	3763.08	2836.39	4146.75	5484.68	4499.28	3452.53	4965.39	3932.05
MTOR	31	chr1	11259305	11259470	2493.83	3777.89	7866.63	5606.07	5022.67	6282.29	3377.22	2599.99	5495.95	5404.52	4656.04	4888.83	2702.34	4745.25	4026.05	2933.77	4715.12	4433.57	3443.67	3514.12	4635.43	4207.66	3881.58	3788.63	3918.73	3096.94	4788.99	4351.61	4497.48	5142.77	4510.06	3530.67	4820.42	7822.43	5891.88	4368.66	3577.67	4295.3
MTOR	32	chr1	11259588	11259770	1542.19	2568.27	5710.22	4427.25	3619.58	4759.85	2458.16	2470.05	3797.33	4057.3	3357.52	3653.26	1839.77	3585.28	3095.35	2145.58	2810.61	3761.38	530.73	3117.49	4088.8	10007.2	3339.51	3445.04	4518.36	3973.13	5981.61	12960.5	4785.69	4399.75	3734.57	2844.09	3746.43	7151.66	4231.83	3211.15	2990.47	3526.43
MTOR	33	chr1	11264608	11264770	1100.28	1824.87	3674.41	3090.06	2051.56	2899.74	1624.41	981.79	2264.76	2487.59	2033.29	2027.47	1183.37	2142.04	2077.73	1403.35	1428.66	1746.48	3044.27	1481.91	2581.88	2529.59	1598.72	2004.78	1659.47	1149.09	1907.87	1900.34	1826.19	1787.64	1436.55	731.08	1180.77	2713.6	1990.82	1258.15	1465.99	1777.01
MTOR	34	chr1	11269359	11269525	2664.16	4237.44	8227.9	4510.72	4312.11	5128.31	2943.75	2939.47	4149.5	4952.86	4172.11	4907.51	2179.73	4035.87	4045.26	2443.43	3450.16	3507.56	440.34	2413.45	3409.35	1353.23	3808.27	2697.34	3094.63	3066.7	4348.46	1124.56	3833.54	4315.86	2628.89	1489.51	2747.89	3606.19	3892.14	2523.59	3436.7	3302.11
MTOR	35	chr1	11270861	11270973	2099.44	3308.37	6947.89	5999.04	3558.27	5013.04	2707.71	2503.62	3599.89	3998.56	3373.94	2933.88	1787.01	3126.08	3098.61	1907.87	2529.27	2599.79	635.05	1380.27	3717.18	6388.65	3003.46	2113.01	2330.08	1928.88	2867.43	5474.99	2530.57	1899.2	2204.76	1950.89	2237.62	5141.48	2877.44	1753.43	3789.82	2527.28
MTOR	36	chr1	11272359	11272541	3402.62	4942.86	11159.5	8547.51	6342.66	8113.37	4733.03	5433.4	6139.83	7054.56	6188.15	6968.1	3289.7	5403.1	5313.07	3433.46	4652.48	6081.6	563.65	4200.63	7445.48	7656.58	6028.91	5481.58	5934.24	5487.79	7828.91	8206.62	6774.81	6022.92	5441.19	3789.8	5394.7	12517.2	6777.8	4273.45	5496.85	5499.98
MTOR	37	chr1	11272843	11272975	673.59	1371.8	2312.29	1434.69	1366.51	1699.22	943.63	983.64	1284.14	1548.22	1312	1560.49	717.31	1252.22	1544.13	905.66	1041.99	1106.15	97.68	885.99	1339.29	516.01	1310.26	1053.33	1280.17	1117.96	1720.97	561.38	1432.65	1457.04	942.07	408.31	774.81	1592.3	1364.85	676.52	918.88	1083.29
MTOR	38	chr1	11273446	11273633	1548	3113.66	5881.57	3740.26	3658.49	4524.88	2589.36	2722.26	3068	3941.29	3560.54	3927.34	1970.35	3138.19	3040.77	2118.29	2968.48	3395.35	390.39	2299.93	3569.04	5484.82	3487.97	2836.34	2706.09	2363.87	3671.11	5193.2	3164.18	3159.83	2534.01	1230.62	2391.15	4625.07	4053.15	2151.21	3283.15	3433.4
MTOR	39	chr1	11276195	11276301	345.13	528.82	1071.8	922.65	536.02	761.73	527.57	306.79	481.93	643.84	573.22	626.76	348.63	453.65	494.27	328.96	319.64	344.69	34.21	218.66	354.28	370.96	463.73	279.71	273.87	273.97	314.56	392.29	291.68	275.05	311.13	121.04	315.7	575.15	464.97	264.44	328.03	327.53
MTOR	40	chr1	11288715	11288985	1554.6	2324	5036.76	2444.56	3124.51	3802.98	2118.35	3152.57	2912.52	3112.14	2733.41	3131.13	1495.82	2598.23	2362.42	1544.24	2350.25	2668.48	555.48	2269.76	2757.92	1938.29	2411.68	2681.42	2769.36	2559.06	3837.25	2459.71	3456.96	3204.97	2693.68	2110.83	2929.7	3130.35	3124.5	2418.05	2298.04	2554.05
MTOR	41	chr1	11290972	11291121	1213.73	1918.64	4699.12	3298.83	2686.17	3822.77	2033.04	2125.18	2771.04	2800.91	2655.47	2944.68	1432.1	2655.75	2141.03	1510.66	2376.71	3329.91	363.19	2128.79	3003.67	9469.67	2920.03	2304.33	2856.35	2404.17	3971.29	8468.36	3002.69	2939.66	2359.39	1673.85	2311.91	6467.79	3431.01	2392.77	2650.6	2909.19
MTOR	42	chr1	11291347	11291501	1518.75	2665.59	4606.04	2930.83	3090.42	3832.66	2048.01	1867.42	3146.74	3024.07	2999.31	3116.52	1664.08	3029.88	2485.09	1819.68	2747.65	2651.23	319.91	2386.43	3342.15	1442.25	2680.38	2933.25	2842.75	2537.17	3860.9	973.51	3385.96	3670.34	3503.53	2259.27	3226.34	4065.3	4333.02	2881.59	2891.42	3572.84
MTOR	43	chr1	11292483	11292595	1245.05	1828.88	4077.73	4152.35	2276.8	3050.25	1690	1960.87	2449.03	2564.1	2093.56	2406.78	1130.57	2261.31	1940.52	1339.8	2126.75	2521.33	318.6	1028.15	2383.14	5746.93	2212.9	1625.65	1241.33	931.05	1677.46	2741.65	1206.86	1278.26	1784.45	1123.47	1948.77	4542.44	2713.84	1511.81	2451.68	2276.83
MTOR	44	chr1	11293445	11293554	756.13	1231.46	2642.83	2304.25	1298.84	1785.21	996.41	1222.46	1116.15	1592.78	1315.43	1607.41	779.98	1189.43	1105.49	681.16	857.74	1228.45	148.46	445.09	1249.36	2347.82	1152.9	774.08	611.75	370.46	695.32	885.27	637.99	682.46	73.14	14.99	65.66	662.22	708.17	82.61	740.55	638.76
MTOR	45	chr1	11294190	11294332	283.66	598.97	1299.66	559.92	679.31	924.54	557.3	325.47	741.35	623.14	694.84	749.13	390.62	638.39	570.99	380.29	534.72	508.13	45.35	431.94	555.5	545.15	420.91	433.37	612.51	439.77	685.63	968.6	634.13	620.46	191.86	11.36	177.73	472.83	490.99	226.07	288.44	478.2
MTOR	46	chr1	11297890	11298115	1652.31	2595.42	5817.2	5165.63	3525.68	4520.23	2081.56	3582.57	3497.06	3537.87	3089.23	3342.85	1736.59	3468.97	2530.28	1574.8	2199.02	3206.63	687.93	2366.88	2719.27	6747.13	2532.96	2502.37	2309.26	1884.76	3254.2	4922.08	2781.41	2956.06	2575.49	1235	2378.19	3920.24	3125.09	2518.97	2045.87	2785.96
MTOR	47	chr1	11298449	11298684	2476.11	3673.44	7973.86	5006.16	5639.49	6622.03	3505.34	4075.25	4898.68	5751.9	4588.63	5123.95	2628.63	4943.48	4257.21	3069.38	4691.19	5042.93	3019.33	3595.15	5074.29	8900.89	4645.86	4501.3	4639.87	4102.58	6052.85	6573.22	5152.1	5664.39	4411.11	3666.62	4571.36	7654.21	5393.7	4036.1	4006.22	4319.88
MTOR	48	chr1	11300350	11300614	2449.55	4021.83	8934.67	5309.39	5597.24	7271.43	4262.25	4893.26	5170.4	5855.49	5117.94	5544.85	2885.09	4754.14	4424.29	3046.3	4219.44	5464.83	6251.08	4806.11	5464.6	9836.29	4673.84	4863.95	6585.29	7059.54	10235.5	13207.4	8607.08	7677.53	5508.97	5781.82	5163.81	8870.34	6303.22	4778.69	4423.63	4822.66
MTOR	49	chr1	11301600	11301748	1982.97	3991.2	6925.11	4304.47	5340.92	6275.52	3848.6	2828.9	4586.78	6156.02	4427.6	5033.44	2653.87	4486.07	4361.27	3177.88	4925.79	4775.03	3815.85	4941.03	5849.26	3269.26	5053.39	5158.91	6063.05	5962.64	8076.33	3524.83	7502.68	8359.15	6908.6	5314.11	6391.58	8029.18	7628.74	5966.41	5339.37	5762.68
MTOR	50	chr1	11303161	11303367	970.97	1904.78	3213.05	2396.47	2452.83	2903.13	1708.47	1279.97	2165.72	2621.82	2139.43	2444.51	1355.51	2000.72	1997.48	1477.3	2377.1	1942.87	1108.24	1323.98	1995.85	2119.41	1966.17	1756.22	1534.9	1308.71	2042.45	1968.4	1726.65	1864.77	1591.97	721.83	1757.51	2953.76	2559.98	1575.69	1796.21	1971.01
MTOR	51	chr1	11307672	11307800	3037.24	4905.27	9790.98	4688.16	6758.08	8064.81	5300.93	3152.14	6117.64	7344.1	5997.66	6498.43	3215.79	5480.5	5439.26	3700.43	4290.85	4654.09	799.95	3715.63	5334.17	2089.5	5137.99	4550.09	5757.83	6819.44	8938.18	2032.83	7139.91	6586.33	5816.82	4545.47	6116.07	7945.35	6754.78	4753.12	5433.33	5334.3
MTOR	52	chr1	11307866	11308161	1981.36	3289.29	6630.21	3221.37	4521.79	5356.32	3257.96	2558.14	4015.85	4800.24	3931.75	3994.85	2377.85	3988.58	3556.71	2531.17	3343.88	3330.19	2501.18	2943.33	3532.31	2532.32	3810.79	3414.78	3630.6	3433.81	4802.39	1946.83	4081.19	4321.99	3517.25	2692.52	3665.75	4743.33	4388.97	3199.71	3468.13	3475.23
MTOR	53	chr1	11313886	11314040	1539.7	2411.22	4790.07	2625.68	3250.78	3824.74	2386	1873.01	2862.06	3395.23	3011.32	3398.57	1673.02	2588.36	2439.58	1764.9	2744.41	2945.18	1626.01	2598.81	3315.37	2650.14	2900.21	2693.98	3568.15	2999.9	4542.06	2919.6	4223.69	4441.61	2444.05	1287.87	2699.12	4450.99	3515.65	2320.45	2663.45	2873.37
MTOR	54	chr1	11316039	11316259	2390.25	3272.56	7141.52	5392.1	4314.62	4954.65	2637.87	4687.58	4376.96	4291.79	3809.58	4067.8	2268.68	3739.44	3233.86	2325.7	3522.17	3560.43	2390.89	3530.28	3582.95	3429.89	3212.79	3582.91	4239.31	3913.8	5773.08	4297.88	5185.52	5239.98	3563.58	2558.98	3002.72	3887.31	4085.99	3011.57	2965.34	3235.11
MTOR	55	chr1	11316980	11317232	1843.85	3496.92	6819.26	4671.15	4804.21	6195.58	3716.26	3831.76	4455.65	5052.46	4353.51	4667.13	2403.86	3780.65	3694.65	2743.89	3593.63	3809.15	1814.93	3483.71	4823.84	6146.14	3402.72	3979.47	4763.28	4777.27	6968.04	6562.3	5559.65	5432.01	5068.67	4964.43	4704.25	8176.47	5044.1	4314.76	3952.52	4141.51
MTOR	56	chr1	11318532	11318660	1654.64	2617.71	5217.02	3529.57	3265.97	3823.47	2489.15	2855.37	2498.33	3344.22	2845.02	3554.56	1559.38	2355.48	2682.63	1722.69	2975.53	3298.49	849.23	2282.6	3698.18	1800.46	3501.69	2897.51	2727.91	2735.19	3782.52	1554.25	3382.05	3078.47	3316.26	2986.38	3007.95	5098.33	4305.37	2775.15	3540.39	3256.2
MTOR	57	chr1	11319295	11319476	1750.93	2785.56	5722.14	4118.41	3153.87	3769.87	2548.14	1870.38	2804.2	3609.36	3130.46	3298.93	1691.81	2629.18	3066.35	1824.76	2243.08	2361.85	1359.42	2152.21	3003.38	1579.53	2612.13	2331.01	2896.15	2984.99	4359.37	1352.31	3733.12	3945.35	1746.7	784.14	1712.06	2823.63	2626.64	1735.46	2158.34	2172.26
EPHB2	58	chr1	23037466	23037546	0	13.59	5.74	9.94	8.52	6.42	0	0	2.99	7.1	0	0	13.52	16.7	3.99	9.51	96.81	6.14	153.21	7.17	10	2.51	1.42	7.1	0	1.42	7.1	0	9.59	5.68	2.6	0	0.83	0.91	1.2	4.42	4.83	1.6
EPHB2	59	chr1	23107904	23107988	3036.75	4614.89	9131.68	4777.67	5659.67	7159.07	4483.01	3015.67	5019.99	4416.45	4680.06	4671.06	2761.65	4996.27	4315.66	3015.25	4139.75	4297.58	4836.12	4077.58	4182.55	1931.86	3713.11	4027.53	5359.48	5035.69	7389.72	1944	6639.44	6213.41	4878.68	3855.32	3535.8	3904.98	5050.87	4077.61	3116.28	4405.09
EPHB2	60	chr1	23110875	23111579	1272.87	2116.46	4905.27	3201.55	3354.93	4139.62	2096.01	3326.06	2969.1	3221.82	2847.5	3006.28	1705.84	2813.44	2379.27	1604.83	1946.78	2258.13	3772.79	2381.09	3199.89	2986.88	2456.2	2436.3	3366.77	3494.17	4823.63	3752.03	4100.89	3777.25	2816.8	2847.85	2223.7	5467.42	2762.95	2226.42	2157.92	2232.43
EPHB2	61	chr1	23189520	23189695	1369.01	2941.49	6288.94	1940.49	4770.59	5416.52	3203.36	4405.19	3892.42	5291.03	4189.95	4791.79	2418.46	3844.3	3624.43	2508.39	3092.26	4566.98	3479.28	4203.04	5433.91	2112.51	4367.86	3979.4	6452.37	6707.94	9229.89	3155.07	8118	7218.36	4851.01	4162.36	3805.01	9864.75	5011.69	3959.09	3495.53	4363.79
EPHB2	62	chr1	23191360	23191715	1455.93	2232.59	4810.64	3013.28	3008.46	3766.42	2024.99	2097.13	2814.3	2734.14	2567.56	2631.64	1691.19	2656.31	2263.16	1548.54	1883.68	1948.78	3274.96	2028.2	2519.76	1790.53	1714.81	2181.98	2655.5	2451.11	3431.52	1872.12	3245.06	3403.62	2080.88	1841.49	1914.15	2513.17	2561.76	1866.78	1303.89	2064.48
EPHB2	63	chr1	23208842	23208986	2219.71	3936.57	8407.86	6095.49	5863.34	7422.69	4236.19	3712.87	4500.19	5773.3	4801.7	5063.66	2788.59	4864.1	4151.9	2970.18	4119.61	4918.01	6434.86	4659.27	6012.52	10306.7	4242.22	4622.68	6021.3	6124.83	8909.56	14012.8	7354.42	6758.52	6472.46	6606.99	5355.55	10380.6	5964.55	5679.04	3629.62	5043.76
EPHB2	64	chr1	23219367	23219549	1773.64	3335.97	6389.26	2775.43	4389.48	5206.52	3590.18	2854.15	3451.74	4144.37	3767.04	4092.51	2204.74	3569.28	3371.08	2488	3405.19	3241.57	5509.77	3597.23	4274.9	3718.8	2916.16	3610.69	5074.77	5007.69	6805.86	6706.66	6160.09	5573.14	3990.3	3710.68	3929.19	4497.54	4291.86	3728.26	2842.26	3542.02
EPHB2	65	chr1	23221955	23222083	1383.66	2245.77	4498.09	1792.64	2631.86	3210.86	1871.96	1370.09	2880.28	2848.49	2506	2519.09	1460.71	2587.81	2355.84	1510.36	1911.95	2160.86	1113.36	2168.91	2237.4	1571.69	1955.95	1929.84	3156.16	3922.56	4915.57	6125.5	4083.53	3867.89	1616.67	1514.52	1610	2143.81	1990.83	1480.98	1375.84	1567.36
EPHB2	66	chr1	23222894	23222981	2861	3649.28	8482.14	5799.78	5037.81	6061.08	3228.65	3437.55	5342.69	5707.11	4565.05	4976.53	2995.05	5054.34	4248.26	2726.88	3666.4	4644.43	3733.59	4141.61	5038.38	4232.98	4721.69	4104.15	4542.95	4225.9	5841.42	3417.64	5586.11	5997.6	4182.59	2272.13	3553.23	10357.7	5154.45	3770.91	2656.92	4062.58
EPHB2	67	chr1	23232470	23232612	1562.07	2783.08	5664.65	2724.39	3327.87	3855.96	2429.04	3520.05	2795.87	3675.23	3074.31	3355.38	1811.62	2832.11	2681.91	1748.57	2498.57	2501.88	523.38	2811.57	2918.72	1330.8	2400.93	2925.06	3942.65	4250.27	5645.83	2132.49	4921.4	4382.65	2884.03	1803.37	2838.59	2858.35	3410.95	2529.77	2344.13	2815.83
EPHB2	68	chr1	23233193	23233460	1815.95	3334.8	6133.07	4263.38	4292.63	5419.37	2963.86	2914.7	4310.43	4142.39	3730.29	3698.93	2200.45	4052.09	3190.19	2261.12	3482.41	3848.54	2123.16	3324.32	4049.81	7418.31	3400.97	3722.89	4339.71	4260.14	6434.98	13604.2	4792.6	4869.51	3915.75	3189.86	3592.49	5521.41	4463.43	3375.97	3097.87	3480.19
EPHB2	69	chr1	23234436	23234671	1263.14	2014.42	4478.97	2912.16	2580.09	3203.38	1906.28	2429.02	2353.08	2779.62	2432.79	2824.69	1529.78	2286.12	2176.17	1345.3	1949.26	1939.13	387.81	1999.32	2509.47	1485.75	2054.7	2123.33	2675.38	2675.71	3775.49	2069.03	3225.86	3262	2164.64	990.47	2086.48	4115.16	2594.01	1865.77	1480.07	2180.35
EPHB2	70	chr1	23235505	23235674	1554.89	2471.19	6109.09	3855.52	4120.36	5191.82	2426.23	2647.34	3951.26	4099.36	3554.38	3646.91	2071.85	3946.19	2914.01	2022.46	2249.8	3107.56	1500.77	2493.01	3708.85	4396.82	3082.76	2559.08	3363	2649.92	4104.71	5621.95	3540.51	3786.56	2882.08	2341.75	2203.99	8452.85	2995.52	2411.49	2046.9	2248.17
EPHB2	71	chr1	23236865	23237078	1413.23	2961.36	5069.71	2561.57	4196.86	4584.49	3107.76	3598.92	2621.02	4539.57	3266.59	3762.43	2129.1	2796.26	3157.45	2432.91	2886.67	2956.76	5563.79	3377.93	4180.64	1538.07	3103.83	3866.75	4999.97	5290.53	6847.54	2140.89	5961.06	5232.32	3841.38	4133.46	3620.14	4006.28	4217.04	3116.02	2767.59	3093.38
EPHB2	72	chr1	23238927	23239102	2193.53	3571.97	7386.42	5413.86	4715.4	5697.68	3301.01	2827.6	4564.69	4651.82	3933.26	3913.41	2439.02	4169.07	3607.53	2565.15	3469.54	3125.15	4846.95	2255.22	3044.44	3391.07	2583.15	2650.9	2775.87	2472.2	3648.74	3029.54	2969.86	3280.94	2250.6	1436.55	1992.47	4142.8	2605.02	1911.59	1568.03	2193.16
EPHB2	73	chr1	23239945	23240073	1540.41	2211.04	4196.2	3145.65	2637.87	2868.58	1560.17	1272.53	2710.75	2184.84	2169.8	1992.3	1460.6	2547.27	1815.19	1317.54	1993.09	1698.53	3272.51	1510.65	1864.43	732.16	1429.68	1713.38	1379.57	1038.83	1577.59	383.79	1543.99	1820.52	1095.95	587.95	1130.29	1197.22	1370.48	1115.07	909.23	1289.19
ARID1A	74	chr1	27022885	27024041	455.58	1115.15	2170.04	1545.75	1244.65	2232.77	1137.47	806.46	1092.43	1553.44	1263.64	811.08	808.32	1246.62	1214.58	894.27	1044.31	496.84	1896.12	690.62	1082.56	350.98	493.05	975.57	1125.25	816.7	1351.69	939.97	1290.7	1096.46	485.07	224.96	463.01	803.03	691.41	490.19	459.46	493.94
ARID1A	75	chr1	27056132	27056364	963.61	1800.19	3518.42	2000.06	2208.68	3307.65	1723.12	1491.24	2009.76	2695.56	1943.02	2100.92	1163.51	1905.03	2077.37	1351.56	2069.17	2006.3	3007.1	1309.88	2806.3	1465.39	1990.88	1787.68	1884.36	1560.4	2476.92	1292.68	2213.38	2407.84	1528.2	936.95	1495.61	3703.11	2080.36	1381.37	1625.09	1774.23
ARID1A	76	chr1	27057633	27058105	1677.7	2590.24	6113.39	2653.4	4302.78	6089.94	3158.79	2319.09	3064.74	4090.16	3463.18	3768.63	2135.68	3126.98	3120.11	2303.02	2551.39	2817.03	3499.84	2484.19	3732.37	1920.59	2716.56	3303.99	4229.91	3887.27	6013.08	2675.69	5215.41	4356.63	2527.68	2610.76	2652.77	3880.36	2776.77	2214.92	1787.92	2319.75
ARID1A	77	chr1	27059157	27059293	1900.9	2167.47	5609.82	5862.7	2732.17	4627.92	1989.58	2563.56	3349.23	3372.94	2562.7	2788.7	1501.78	2993.62	2447.34	1459.85	2357.42	3351.23	527.57	1967.47	3347.21	12313.6	3024.59	2368.53	2516.13	1756.91	3317.37	11627.9	2750.17	2775.8	2756.81	2191.42	2671.18	6725.38	3182.53	2429.55	2239.04	2698.49
ARID1A	78	chr1	27087337	27087597	2452.27	3661.6	8302.59	4889.08	5138.95	7699.98	3656.67	4922.11	5251.05	6105.28	4741.36	3619.45	2731.69	4844.79	4223.25	2832.95	4236.87	3777.29	2125.79	3564.16	5118.75	5201.47	3212.36	4028.94	4754.76	3902.2	6541.3	5463.57	5572.13	5274.7	4180.98	4252.07	4071.24	5454.49	4780.78	3489.06	3748.59	3836.71
ARID1A	79	chr1	27087865	27087974	2123.79	2847.35	6882.92	4779.65	3742.97	5983.74	2747.78	3581.71	3630.48	3909.03	3806.91	3754.48	2178.76	3435.43	3094.56	1938.6	2845.66	2544.45	834.93	2829.97	3149.61	2644.91	2738.8	2953.97	3685.24	2809.45	4935.65	3713.55	4480.12	4256.19	3932.94	2566.47	3834.93	5509.81	4800.4	3450.36	3016	3829.5
ARID1A	80	chr1	27088633	27088820	2406.16	3537.23	7505.89	5172.57	5007.87	6912.52	3140.35	6111.08	5010.29	5705.76	4411.84	4983.51	2536.38	4735.93	3697.9	2648.56	3626.42	4391.79	761.19	3250.95	4839.82	5001.03	4284.96	4376.68	4362.96	3920.28	6192.23	4722.36	5472.02	4798.51	3812.34	2131.68	3858.3	5215.06	4961.62	3177.71	3059.26	4144.96
ARID1A	81	chr1	27089454	27089786	875.05	1531.17	3142.56	936.21	1992.38	3144.56	1725.35	1436.8	2142	2275.94	1853.6	1803.14	1164.77	1849.47	1751.16	1237.78	2004.77	1992.53	875.03	1883.42	2903.15	865.03	1741.23	2373.23	2601.73	2094.09	3381.1	1068.81	3279.95	2883.14	2760.89	2756.96	2554.75	2631.1	2887.85	2351.23	2335.93	2413.44
ARID1A	82	chr1	27092702	27092867	1306.63	2280.49	4261.66	2335.69	2929.52	4602.04	2965.72	1897.11	2393.89	3466.25	2821.86	3074.57	1626.33	2324.75	2552.11	1774.23	2693.53	2921.78	1526.08	2114.93	4292.51	2005.11	2874.87	3276.82	3271.57	2506.81	3663.08	1425.18	3789.61	3237.23	3131.69	3239.79	4077.7	5749.42	4151.8	2812.77	3764.96	3563.23
ARID1A	83	chr1	27092938	27093067	3388.74	3401.44	9981.45	9197.55	5126.5	8044.04	3101.1	6167.88	5580.86	5925.85	5136.58	5084.11	2892.18	4847.8	4033.85	2606.04	3935.07	5396.28	1797.56	3148.05	6094.28	9840	5512.95	4092.22	3929.58	3041.84	5071.08	9468.72	4324.22	3743.62	5023.89	4222.74	4892.4	11274.9	5851.4	4023.2	5828.35	4565.19
ARID1A	84	chr1	27094271	27094500	1682.79	2838.59	6439.77	3509.76	3903.61	6164.27	2957.3	2896.89	3383.54	4232.87	3852.86	4008.62	2176.37	3443.13	3261.84	2230.54	3254.61	3994.69	548.27	3121.67	4528.1	6461.77	3464.73	3625.56	4187.01	2965.26	5285.25	13144.7	4801.17	4721.4	4049.19	3578.22	3923.67	5893.16	4277.37	3332.64	3673.19	3756.17
ARID1A	85	chr1	27097600	27097827	1044.07	1516.29	3646.26	2899.3	1909.06	3293.82	1625.56	1402.68	2069.02	2066.39	1954.88	2046.09	1094.64	1771.44	1792.74	1144.22	1598.01	1538	332.99	972.71	1895.52	2076.2	1409.9	1354.79	1573.63	1177.86	1972.46	1818.39	1640.88	1499.5	1226.85	749.58	1188.57	2486.06	1830.77	985.92	1263.96	1320.27
ARID1A	86	chr1	27098981	27099133	2153.24	2745.75	7011.32	4486.31	4364.6	6847.34	3131.76	4555.74	4853.23	5303.22	4270.13	5098.14	2517.36	4032.35	3304.15	2275.11	2582.21	3543.48	1016.36	3278.52	5267.37	2056.1	3608.9	3691.04	4215.37	3926.37	6097.15	1819.88	5409.24	4964.03	4080.27	2875.41	3735.63	8681.88	4700.87	3385.21	3141.23	3560.13
ARID1A	87	chr1	27099293	27099488	1793.4	2845.18	6075.53	2936.59	3799.42	6213.59	3043.66	1695.68	4085.6	4456.28	3808.64	3713.99	2267.72	3760.81	3357.58	2415.93	3079.07	3292.12	1867.63	3077.27	4963.96	1611.6	3050.26	3573.11	4363.67	3541.18	5386.76	1505.93	5322.17	5085.86	4771.23	3918.51	4854.87	9326.16	5418.65	4164.37	4598.58	4523.67
ARID1A	88	chr1	27099827	27099997	2298.65	3811.85	8386.09	5896.26	5661.7	8344.5	3510.33	3636.35	5295.39	4885.89	4332.61	4411.67	2621.24	4827.37	4071.06	2986.54	4144.05	4222.98	4017.19	3619.09	5036.99	8374.91	3951.87	4014.26	3860.65	2818.2	4981.71	9470.96	4132.32	4321.32	3490.96	2552.33	3015.24	4062.34	3566.44	3096.35	2305.53	3446.19
ARID1A	89	chr1	27100061	27100218	840.35	1133.75	2537.97	1472.34	1318.44	2128.06	1117.92	814.39	1317.52	1345.75	1292.6	1338.65	800.44	1271.67	1166.93	739.84	836.13	806.63	770.99	772.55	875.96	501.18	886.23	819.79	927.68	734.26	1342.95	371.11	1216.16	1342.63	954.43	769.37	982.66	1203.87	1123.76	837.62	770.25	995.66
ARID1A	90	chr1	27100283	27100399	1490.32	1941.95	4531.74	1649.52	2262.37	3791.69	2074.82	1249.49	2753.56	2384.09	2285.23	2469.96	1405.97	2456.53	1990.03	1521.99	2196.4	2583.09	2355.08	1812	2799.93	1445.69	2148.88	2514.88	2288.83	2179.21	3105.16	805.09	2881.77	2321.18	2777.72	2722.73	2658.56	2528.29	2899.69	2341.12	2649.62	2642.74
ARID1A	91	chr1	27101461	27101721	993.25	1731.97	3623.48	979.63	2493.57	3592.79	1732	2554.44	2460.83	2575.76	2208.83	2179.26	1302.81	2251.88	1749.29	1320.53	1744.86	1770.45	1952.28	1855.67	2468.8	840.58	1634.64	1941.69	2534.23	1876.99	3084.17	1003.91	3312.25	2806.82	2337.24	3312.47	2139.74	2127.2	2077.32	1939.01	2069.22	1791.61
ARID1A	92	chr1	27102058	27102208	354.3	632.68	1732.38	1189.48	842.64	1417.89	682.97	758.25	794.07	991.82	1039.11	1195.32	551.69	724.89	763.44	456.81	414.76	779.48	95.22	582.66	1059.64	369.38	907.07	574.46	884.3	705.7	1046.35	322.13	943.18	952.29	677.24	169.99	494.04	4347.6	939.19	508.81	462.44	743.66
ARID1A	93	chr1	27105504	27107257	1221.24	1881.68	4297.22	3212.72	2617	4276.15	1931.91	2348.71	2660.56	3023.84	2522.94	2695.89	1486.19	2456.68	2179.57	1510.58	2071.14	2350.88	2077.36	1756.65	2608.32	4680.15	2142.95	2099.45	2382.05	1715.87	3123.26	5640.4	2801.89	2733.2	1891.06	1453.76	1924.13	3416.67	2383.1	1664.14	1745.69	1921.62
MUTYH	94	chr1	45794968	45795119	496.64	865.59	1755.09	1117	971.53	1315.82	751.25	773.53	628.7	846.16	930.12	1008.25	583.95	800.91	795.8	506.26	655.03	575.82	404.11	680.78	680.53	288.84	571.94	704.36	735.29	501.16	935.53	236.33	918.88	1046.16	304.08	20.63	258.75	540.16	857.09	337.64	447.87	665.74
MUTYH	95	chr1	45796178	45796239	59.23	161.9	260.98	137.31	190.61	313.48	178.34	89.74	87.05	194.31	231.63	226.92	109.05	131.27	168.98	112.1	118.34	80.74	82.11	100.82	131.24	41.74	113.48	121.39	141.73	68.74	109.35	28.37	134.02	190.39	32.76	0	13.76	182.1	84.26	24.37	59.61	89.29
MUTYH	96	chr1	45796844	45797016	1920.6	3638.45	6772.97	5107.32	4647.84	6100.35	3455.97	4102.74	4717.16	4801.6	4072.74	4632.9	2348.13	4383.23	3550.06	2566.14	3802.88	5285.92	4876.88	3996.52	5516.94	11271.2	4409.58	4443.6	4980.92	4056.08	6441.87	8348.11	5777.07	5103.09	5814.16	6011.56	5351.45	8108.47	5938.24	4966.66	4523.81	4846.29
MUTYH	97	chr1	45797082	45797238	1545.32	2936.87	5855.26	4075.18	3717.24	5169.12	2704.88	2690.46	3693.97	3650.36	3240.55	2850.84	2062.31	3455.4	2699.94	2155.8	3326.13	2698.59	6454.01	3519.46	3610.4	2938.13	2358.4	3195.64	4371.57	4216.36	6238.49	4848.29	5993.35	5655.82	3601.48	3761.71	2591.76	4003.78	3316.24	2851.38	2193	2673.51
MUTYH	98	chr1	45797323	45797531	1426.27	2366.89	5088.01	4058.83	3048.05	4375.15	2112.21	2993.04	3369.57	3540.95	2771.57	3089.35	1666.44	3123.53	2667.22	1829.69	2546.53	3119.15	4118.31	2216.01	3261.5	8505.41	2587.23	2341.39	3017.17	2184.27	3868.47	13567.7	3074.96	3086.91	1728.14	912.19	1607.86	3235.84	2190.17	1564.16	1417.52	1801.99
MUTYH	99	chr1	45797685	45797768	1497.11	2903.88	5474.9	3679.01	3497.4	5010.46	2958.9	1939.5	3012.33	3700.96	3272.21	3476.98	1962.62	2834.38	3116.29	1981.69	3127.86	2865.29	4166.36	2483.77	3301.23	3091.77	2386.58	2651.24	3051.85	2713.88	4014.89	3079.36	3319.71	3355.6	3224.02	2265.81	2609.54	5401.33	3586.32	2596.36	1820.73	2815.89
MUTYH	100	chr1	45797828	45797992	854.73	1655.49	3395.75	2356.7	2177.88	3032.11	1634.64	1522.97	2056.71	2172.48	2052.96	2178.23	1210.78	1837.56	1949.1	1198.3	1948.94	1709.89	2714.68	1505.5	2211.12	2921.47	1557.84	1755.77	1812.38	1612.26	2453.98	2880.21	2110.76	1980.55	1887.58	1054.56	1498.4	3643.1	2204.34	1630.85	1180.24	1710.45
MUTYH	101	chr1	45798053	45798170	814.74	1490.81	2928.69	2259.7	2143.18	2930.54	1697.17	1384.19	2007.67	2314.84	1975.76	1949.75	1030.23	1793.73	1850.78	1411.33	1813.25	1771.45	2224.56	1228.71	2664.51	2535.42	1625.3	1884.81	1256.37	908.83	1473.9	2354.63	1395.46	1462.78	2168.17	1017.85	2180.82	4370.71	2650.53	1667.03	1223.39	2125.57
MUTYH	102	chr1	45798236	45798369	1962.27	2526.28	5682.54	1945.12	3341.96	4707.71	2532.13	1595.37	3405.51	3533.68	3219.75	3247.04	1866.01	3065.24	2661.37	2012.55	2413.39	3005.8	3135.61	2636.23	3551.58	2011.89	2235.9	2797.07	3841.07	3790.16	4884.68	2281.4	4652.65	4228.46	2922.4	2852.48	2674.17	4140.31	3081.34	2506.22	1976.96	2347.34
MUTYH	103	chr1	45798425	45798516	2623.54	3905.15	7613.49	4223.34	5322.97	5907.6	3240.43	6967.63	5269.61	5342.9	4240.87	4951.34	2862.62	4382.01	3637.82	2641.14	4095.6	4196.5	4480.72	3741.47	4585.36	1835.01	4065.22	4328.28	4040	2981.45	4704	1804.32	4906.25	4589.85	4036.89	2666.73	4033.71	4170.5	4924.26	3539.73	3242.59	4197.78
MUTYH	104	chr1	45798580	45798641	1716.08	3179.66	5898.29	1243.65	3945.02	5647.97	3204.68	2597.1	4532.34	4317.02	3822.76	3908.9	2278.26	4053.71	3154.21	2405.55	3355.9	3966.23	3422.92	3656.35	4363.56	1833.02	3644.52	3727.66	4590.71	3662.1	5550.97	1618.84	5976.08	5472.19	4707.6	6451.37	4497.89	4333.74	4646.76	4074.89	3764.84	3925.55
MUTYH	105	chr1	45798759	45798852	1815.56	2598.49	5098.51	1725.49	3371.24	4622.5	2626.51	1734.13	3421.87	3140.26	3098.35	3157.12	1768.4	3198.3	2453.09	1868.04	2754.43	3388.48	2735.97	3110.54	4084.17	1622.29	3244.45	3402.98	3935.46	3148.14	4912.1	1092.88	4990.62	4398.39	4034.13	5204.13	4284.88	4492.32	3952.68	3583.32	3404.01	3414.55
MUTYH	106	chr1	45798947	45799006	1374.02	1794.87	4368.58	3248.42	2414.88	3150.05	1824.52	1196.32	1695.78	2334.92	2274.07	2281.03	1368.23	1853.75	1917.23	1412.93	1643.33	1462.95	1240.83	1888.72	2337.22	692.98	1903.03	1755.42	2605.08	3020.18	4166.5	763.05	3312.22	3301	1919.25	899.8	1368.62	4084.27	2238.52	1464.35	1114.32	1867.98
MUTYH	107	chr1	45799075	45799276	2105.75	3165.38	6802.17	4705.33	4406.6	5551.47	3049.8	4817.27	3641.91	4812.72	4044.19	4308.24	2320.24	3530.6	3458.74	2349.45	3283.01	3952.81	2404.25	3630.06	4384.91	2721.42	3927.42	3860.49	4940.54	5061.53	7440.42	3636.95	6386.15	6080.13	3875.34	2621.61	3196.28	7011.12	4324.48	3100.87	2907.87	3720.14
MUTYH	108	chr1	45800053	45800193	1909.61	1668.29	5987.91	5057.19	3275.02	4761.42	2199.77	1602.17	2925.62	3330.35	2891.45	3072.5	1669.61	3109.18	2576.18	1542.17	1533.35	2841.71	1357.95	2132.61	3903.33	1416.33	3253.51	2217.85	4075.22	3592.47	5406.18	1197	4255.64	4451.01	3616.96	3221.73	2080.9	12217.3	3212.66	2597.4	2900.09	2503.65
MUTYH	109	chr1	45805881	45805936	313.93	1069.61	2275.25	1187.82	1249.45	1852.43	1181.48	641.71	592.45	1378.32	1297.63	1063.71	763.48	972.16	985.09	733.18	1111.79	772.29	1472.27	832.36	1065.43	951.79	756.86	1006.79	1173.38	819.13	1430.32	937.23	1346.39	1397.45	414.07	288.55	369.55	658.34	677.98	426.05	365.07	536.68
LEPR	110	chr1	66031239	66031298	1350.98	1745.22	2842.55	2598.72	1238.75	1344.68	936.93	610.33	1497.83	1820.58	1215.55	1694.68	618.73	1110.02	1445	831.85	827.92	918.33	806.15	202.35	1009.77	291.92	1940.77	440.93	260.95	260.67	491.83	128.65	301.75	391.17	297.12	144.55	375.5	803.57	703.55	296.53	1157.08	639.35
LEPR	111	chr1	66036146	66036495	1414.91	2506.52	4192.57	3326.25	2295.03	2572.44	1577.94	2028.59	2530.05	2691.25	2156.71	2840.26	1232.58	2103.36	2069.07	1338.65	1922.06	2018.73	363.37	1139.1	2150.39	1243.01	2811.13	1522.85	1410.94	1421.58	1756.09	659.51	1649.5	1680.18	1928.61	1097.47	1997.58	2703.28	2763.89	1546.16	3068.43	2199.86
LEPR	112	chr1	66037999	66038142	1051.6	1356.53	2559.58	2270.51	1023.86	976.92	462.38	1281.72	914.41	1572.66	804.01	1574.51	329.74	976.21	1021.55	500.38	788.66	981.25	172.45	181.23	926.17	361.16	1686.61	509.68	203.03	267.24	413.03	187.06	244.72	304.51	121.18	27.11	170.27	294.28	689.57	185.63	979.94	636.6
LEPR	113	chr1	66058330	66058558	3129.97	4627	8642.9	4792.9	4832.82	5259.01	2763.97	3882.26	4181.65	5302.35	4433.79	5093.07	2015.07	4127.24	4300.04	2423.99	4447.72	4667.88	1003.23	2897.96	5354.43	3055.18	5780.94	4353.52	4407.87	4416.91	5744.66	2427.21	5104.72	4482.58	4459.87	3805.17	4913.12	6511.4	5744.22	4117.02	5723.03	4626.46
LEPR	114	chr1	66062121	66062286	1379.05	2450.75	3447.51	1675.01	1748.67	1599.26	799.83	1406.09	1951.98	2740.3	1393.43	1711.81	612.54	1452.23	2322.13	1098.93	2296.08	1870.43	295.11	711.1	2558.63	538.99	3085.1	1204.57	963.59	1112.12	1647.04	406.42	1255.48	1290.54	1422.07	1455.73	1529.58	1520.66	1950.02	1151.22	2842.31	1741.25
LEPR	115	chr1	66064333	66064497	2505.13	3768.87	6858.41	5684.17	4110.99	4429.93	1929.07	1726.34	4544.33	4403.54	3448.46	3982.55	1641.67	3765.68	2984.65	2165.45	4070.87	3725.27	620.17	2458.16	3525.34	1680.13	3908.1	2836.53	3274.66	3074.58	4228.55	1096.84	3805.64	4525.07	3825.6	3750.78	3801.59	3966.1	4684.32	3355.81	4270.69	3627.45
LEPR	116	chr1	66067065	66067375	1606.22	2975.4	4720.15	2788.23	2487.32	2908.43	1673.65	2261.77	3417.64	3380.84	2301.61	2837.92	1124.64	2470.6	2706.6	1471.74	2760.41	3253.02	913.4	850.84	2927.62	4123.18	3593.75	1882.32	1256.26	1327.96	1964.51	1498.96	1295.14	1231.19	1784.79	1608.92	2263.73	3493.57	3145.04	1764.87	4392.34	2537.51
LEPR	117	chr1	66067516	66067653	510.38	850.91	1258.01	559.62	444.23	506.88	312.86	382.04	613.91	725.72	401.69	679.68	193.91	438.84	675.28	308.78	1023.38	1043.92	157.77	243.07	1046.78	385.25	1876.02	575.99	311.92	405.73	578.14	168.64	330.85	454.55	128.51	50.28	204.72	421.95	596.99	165.12	832.2	528.23
LEPR	118	chr1	66070711	66070930	1357.73	2492.85	4077.63	2302.25	2397.19	2467.85	1623.33	3369.05	2282.82	2876.83	2217.37	2962.21	1192.02	2010.02	2111.76	1291.61	1713.98	1601.03	606.53	905.38	1856.83	644.05	2529.36	1359.15	1133.45	1032.12	1525.06	502.72	1229.09	1216.49	1224.5	521.51	1309.45	1350.03	2080.21	923.14	2060.84	1529.71
LEPR	119	chr1	66074426	66074594	796.5	1659.93	2380.38	1197.13	1228.21	1253.01	834.33	513.96	1630.47	1725.77	1349.62	1301.04	654.48	1406.71	1265.37	781.69	1228.03	1008.75	887.15	386.14	1430.29	367.85	1594.79	654.54	479.77	583.62	674.43	184.89	564.09	693.33	502.16	238.29	667.44	941.81	1267.91	543.52	1970.92	1134.63
LEPR	120	chr1	66075620	66075799	1411	2166.06	4033.89	2965.44	1826.56	2351.7	1569.36	1032.09	1999.48	2249.46	2139.05	2574.51	1024.34	1908.51	1968.59	1229.14	1276.5	1835.29	358.99	753.7	2096.62	878.18	2353.68	1369.74	1023.25	936.04	1340.64	340.66	1073.51	1047.17	1384.21	494.32	1693.64	2673.79	2337.99	1176.85	2170.28	1962.33
LEPR	121	chr1	66075887	66075989	414.26	735.42	1318.81	914.3	568.61	635.98	375.14	519.28	460.99	699.17	512.56	702.93	215.83	473.13	564.31	281.97	715.62	862.44	241.17	265.39	923.58	474.14	1329.69	562.95	342.39	441.55	538.81	236.95	404.99	423.78	194.55	41.41	246.76	536.51	546.98	199.31	664.8	487.48
LEPR	122	chr1	66081681	66081917	1889.41	3050.26	6072.23	4445.84	3443.9	4267.28	2202.95	3328.18	3719.06	3445.46	3383.06	4121.68	1770.43	3136.73	2878.11	1861.65	2375.38	3907.8	558.89	2444.72	4136.13	2029.11	4769.46	2937.92	3001.19	2904.67	3894.02	1285.46	3532.43	3488.22	3737.57	2786.12	3608.3	7780.17	4947.93	2983.73	5024.86	3495.97
LEPR	123	chr1	66083637	66083839	778.21	1519.06	2557.06	1396	1535.4	1423.45	984.79	1037.91	1076.97	1978.46	1254.82	1717.29	520.65	901.21	1540.77	797.39	1419.4	1659.57	239.49	401.44	2053.71	788.67	2770.43	1118.58	507.43	574.41	887.42	396.51	609.74	728.42	602.82	462.15	796.23	1263.37	1453.45	551.21	2239.62	1272.25
LEPR	124	chr1	66085601	66085716	504.05	1006.91	1191.09	630.69	464.52	414.81	292.75	298.11	589.37	957.9	444.59	575.47	200.85	450.97	910.16	319.47	717.16	445.37	279.68	234.89	646.31	220.6	1447.17	295.86	239.09	356.14	490.03	124.17	314.16	523.72	242.39	133.7	261.75	358.07	386.86	267.84	662.01	418.29
LEPR	125	chr1	66087026	66087151	1194.17	2314.7	3261.21	1417.85	1859.83	1928.86	1194.34	916.31	1041.61	2399.44	1886.86	2252.92	814.13	1770.25	2143.78	1174.69	1655.94	2023.62	244.4	577.17	2248.32	850.01	3123.44	1377.07	703.84	916.54	1246.45	315.22	783.02	938.8	1024.27	720.84	1444.26	2152.54	2660.91	1153.54	3379.93	2271.34
LEPR	126	chr1	66088579	66088674	253.05	696.05	837.48	543.34	269.59	446.41	280.95	744.82	510.57	698.47	475.15	262.32	171.36	359.61	538.38	289.03	378.43	167.1	14.92	77.17	550.66	105.67	624.42	249.78	99.99	57.95	147.76	39.5	105.15	160.17	24.31	2.09	20.71	58.78	93.61	43.58	180.33	210.74
LEPR	127	chr1	66091796	66091863	1376.78	2566.06	4410.76	2340.29	2792.79	3081.68	2383.03	1140.96	2665.96	3236.43	2714.85	1893.31	1152.43	2541.12	2570.21	1830.76	1626.43	872.88	786.5	1216.93	2507.04	394.4	1673.4	1621.94	2054.31	2266.22	2670.01	713.5	2406.19	1758.1	1965.26	1827.5	2252.93	2178.32	2365.87	1580.4	2867.68	1741.46
LEPR	128	chr1	66095875	66096098	160.96	219.38	567.16	541.84	299.95	352.54	165.82	121.75	260.59	336.46	276.07	254.26	127.48	291.56	244.98	153.04	179.77	200.91	45.08	138.58	308.46	63.45	258.58	212.94	215.75	127.38	211.29	47.5	200.93	301.75	34.87	3.82	22.5	475.17	196.21	20.43	155.28	193.75
LEPR	129	chr1	66098825	66098862	34	96	104	77	55	70	26	46	60	15	37	52	35	52	63	38	54	38	0	5	30	13	61	17	8	4	11	4	9	17	1.13	0.03	0.08	2.16	10.92	1.26	26	15.68
LEPR	130	chr1	66101864	66102708	1693.39	2823.07	4936.41	2965.01	2572.93	3028.4	1798.35	1292.39	3087.01	3173.37	2628.21	2949.16	1303.52	2555.52	2448.33	1540.46	2223.66	2212.53	309.16	1043.48	2359.36	938.97	2895	1613.13	1470.16	1312.2	1852.97	402.7	1584.35	1635.96	1463.6	847.01	1529.16	2076.06	2477.13	1208.51	2768.09	1995.29
OFF-TARGET	131	chr1	86942795	86943220	748.26	1498.1	2263.35	1414.76	1368.43	1706.73	934.18	818.43	1324.59	1531.27	1465.2	1459.14	783.92	1512.13	1268.25	857.89	1420.7	1379.03	229.08	882.76	1420.9	986.61	1459.54	1065.99	1117.42	1169.83	1573.62	872.98	1249.31	1478.94	1324.74	488.18	1388.83	1488.82	1973.33	1193.27	1895.62	1426.14
SH3GLB1	132	chr1	87170573	87170664	1077.6	2562.65	4488.05	2691.78	2800.83	3428.76	2098.3	3022.79	2606.68	3080.43	2602.51	2515.68	1352.92	2400.09	2186.38	1464.62	1729.37	1905.39	3419.26	1659.39	2582.03	2239.05	1716.07	2205.01	2560.23	2932.16	4173.78	2560.55	3387	2895.99	2033.22	1569.36	1874.39	2183.7	2391.32	1856.45	2494.74	1748.59
SH3GLB1	133	chr1	87181397	87181558	1000.59	2014.58	3152.17	2401.41	1930.08	2192.31	1231.86	1197.84	1858.8	2413.88	1696.78	2258.11	903.47	1770.26	1794.59	1101.49	2077.12	2113.51	412.43	1166.98	1600.29	1512.36	2611.73	1503.28	1665.8	1550.73	2206.88	797.62	1971.62	2426.3	1383.51	474.69	1562.98	2381.33	2598.67	1356.77	2664.65	2055.13
SH3GLB1	134	chr1	87185180	87185328	2316.34	3249.62	5837.46	4443.11	3722.35	4013.63	2176.7	1840.05	4917.84	4266.97	3280.67	3665.09	1833.29	3802.16	3047.68	2308.36	3471.65	2627.38	1691.36	865.22	3032.43	1073.9	3519.97	2096.04	1501.51	1682.08	2111.03	461.88	1713.68	1927.25	1602.02	574.56	2308.74	3028.52	3933.03	1481.68	5175.53	3334.85
SH3GLB1	135	chr1	87188213	87188366	470.44	697.64	1043.71	880.38	452.39	499.74	367.36	377.44	810.9	693.1	435.05	699.32	198.26	404.76	570.9	338.24	482.68	664.85	268.42	157.71	822.47	295.66	1056.4	460.39	185.64	199.79	302.86	113.73	191.76	250.06	137.66	58.77	148.75	487.94	424.84	158.69	754.84	439.05
SH3GLB1	136	chr1	87189986	87190098	430.35	607.61	924.95	798	274.31	200.73	142.99	253.37	304.55	690.35	185.5	529.07	61.01	236.21	661.28	151.93	285.87	609.64	74.03	124.78	975.01	186.04	1545.26	291.49	146.25	208.38	262.72	110.2	171.64	301.89	25.95	1.93	10.52	142.55	221.69	39.27	438.37	276.13
SH3GLB1	137	chr1	87194076	87194134	3418.66	4889	7803.07	6577.03	4045.37	5020.31	2432.44	3482.8	5214.78	5398.07	4035.25	5247.95	1928.32	4200.63	3766.61	1999.98	4296.03	5351.9	584.15	1380.51	4037.05	3962.08	6232.58	3170.31	1795.64	2207.02	3169.54	1627.47	2103.78	2100.51	2463.46	1571.97	2615.47	4141.39	4560	2148.44	5228.88	3780.73
SH3GLB1	138	chr1	87195761	87195804	747.77	1492.64	2162.5	775.11	1305.75	1063.73	859.11	611.18	661.73	1688.66	918.77	1666.57	419.09	796.48	1367.95	658.25	1535.39	1487.39	119.34	243.41	1580.59	453.45	2055.18	803.68	300.36	433.05	620	121.25	342.75	390.43	234.98	77.66	324.86	686.68	954.34	300.75	1247.77	853.02
SH3GLB1	139	chr1	87200275	87200384	900.86	1635.46	2134.25	1270.25	938.41	861.75	604.54	571.25	766.45	1604.84	690.32	1184.99	319.78	663.19	1520.41	535.05	1076.45	1051.54	152.03	200.29	1057.55	278.15	2067.51	442.35	232.18	338.13	460.56	103.44	291.82	363.62	188.32	74.48	226.82	419.55	536.24	229.85	863.22	511.27
SH3GLB1	140	chr1	87200752	87200872	2901.26	5573.79	8080.64	4451.91	4747.82	5211.53	3046.55	4740.94	5556.53	5318.43	4395.32	5175.9	2279.1	4224.74	4619.63	2744.98	5215.12	5223.46	1046.62	2438.01	4907.82	2532.14	6459.02	3795.38	3349.02	3572.55	4763.73	1532.74	4062.55	4037.43	4185.52	1999.56	4337.84	6484.5	6508	3450.86	6062.16	5006.93
SH3GLB1	141	chr1	87207881	87208129	1046.84	2117.17	3328.58	2137.88	2226.99	2307.18	1191.53	2658.37	1873.54	2549.85	1951.3	2377.67	1017.8	2002.96	1610.84	1100.69	1449.54	1670.6	272.15	1052.19	1753.18	859.36	2347.96	1590.18	1194.24	1272.39	1848.36	489.67	1524.62	1625.91	1376.31	687.51	1293.09	1673.74	2262.28	1202.17	2056.82	1704.06
SH3GLB1	142	chr1	87208801	87208928	737.36	1956.41	2675.33	1805.93	1769.54	1918.77	1000.92	1198.97	1742.11	2175.62	1734.68	2104.34	932.22	1593.34	1531.53	1161.7	1305.62	1575.55	371.01	1048.41	2240.48	903.73	2278.27	1554.01	1452.3	1316.77	1910.47	554.35	1604.83	1612.3	1279.53	640.34	1509.04	2071.14	2345.55	1236.09	2269.04	1885.96
NRAS	143	chr1	115251146	115251285	854.23	1370.91	2432.83	1879.6	1280.02	1792.11	1008.79	650.96	2428.86	1589.76	1507.84	1605.61	767.11	1296.11	1385.72	847.99	675.11	914.49	308.51	381.94	1125.58	423.19	1482.88	717.08	759.06	702.98	1038.89	319.26	806.04	750.05	368.95	54	406.7	1271.54	1066.87	318.51	795.66	905.36
NRAS	144	chr1	115252180	115252359	971.67	1720.12	2978.91	1819.18	1636.52	1876.43	1148.17	1393.65	1578.99	2142.77	1485.01	1922.89	783.74	1333.08	1454.9	805.26	1832.86	1886.19	376.16	866.18	2008.65	788.56	2452.73	1379.47	1261.86	1280.8	1895.37	356.54	1453.89	1529.12	820.74	229.13	982.69	1034.59	1520.14	713.05	1596.96	1266.35
NRAS	145	chr1	115256411	115256609	1822.62	3417.09	6318.57	3471.98	3797.62	4861.49	2634.21	2926.55	4228.8	3628.53	3648.19	4269.01	2105.33	3824.91	3460.53	2091.45	3186.38	4353.72	551.9	2119.93	4608.73	5250.16	4698.11	3098.87	2250.98	2240.68	3265.97	3288.29	2697.94	2661.96	3253.52	2456.37	3614.56	6058.97	4654.76	2983.07	4035.84	3835.45
NRAS	146	chr1	115258661	115258791	1801.11	2937.6	5672.85	4009.4	2931.82	3609.44	2153.47	1617.02	2713.79	3208.35	2733.14	2874.57	1578.04	2970.15	2459.61	1586.38	2625.5	2842.92	1955.72	1640.58	2869.3	2674.73	2570.41	2230.49	1795.47	1558.4	2289.5	1853.77	1972.04	2210.76	1915.66	1151.77	1858.75	2588.66	2704.02	1784.74	2100.39	2125.88
NTRK1	147	chr1	156785612	156785640	2700.62	3580.83	7866.03	5820.66	5136.59	6649.41	3220.52	2556.62	5669.83	5185.76	4288.03	4621.86	2435.93	4836.24	3768.41	2841.28	4275.97	4084.07	2939.62	3704.21	4844.83	1732.28	3572.34	4063.69	5943.55	5382.62	7367.1	1904.83	6910.83	7035	5463.17	5540.69	5303.1	8328.79	6091.9	4974.21	3796.93	4578.28
NTRK1	148	chr1	156811863	156811995	2244.23	3333.63	7142.39	4649.71	4303.53	5189.54	2886.3	2897.07	4267.21	4372.03	3456.41	3981.74	2421.27	4039.08	3335.78	2518.59	3645.65	3500.9	3744.44	3319.65	4657.57	1681.51	3084.28	3846.07	4133.3	3181.56	4921.81	1527.2	4618.23	5068.33	3927.58	3863.68	3789.2	4231.82	4345.95	3469.96	2685.74	3354.92
NTRK1	149	chr1	156830717	156830948	895.47	1847.3	4126.79	3004.96	2247.55	3044.29	1632.58	2183.13	2109.28	2401.66	2151.49	1783.91	1181.28	2261.58	1879.89	1277.08	1847.89	1293.28	3070.64	1405.78	1852.28	2239.53	1002.03	1570.7	1921.26	1588.69	2395.06	3073.45	2144.19	2080.23	1103.59	571.87	971.96	1769.91	1391.42	1035.34	823.84	1011.75
NTRK1	150	chr1	156834136	156834230	968.61	1674.65	3465.72	1108.33	2184.28	2497.79	1540.49	2440.98	2198.8	2206.38	1773.23	1991	1169.24	1761.59	1613.96	1103.88	1698.51	1639.66	1143.4	1735.85	1858.02	780.69	1470.69	1829.27	2371.25	2209.64	3068.83	1086.45	2856.45	2675.55	2201.96	2157.42	2021.45	1809.02	2278.76	1772.53	1414.63	1864.92
NTRK1	151	chr1	156834510	156834601	1335.51	3160.72	5682.33	3047.33	4276.13	5269.04	2819.43	3596.42	4109.89	4526.5	3977.77	3902.4	2280.7	3557.22	3497.34	2372.51	3228.8	2866.83	4591.13	3147.8	4059.07	3368.7	2772.93	3212.66	4498.16	4603.17	6408.13	8527.61	5619.32	5961.53	3427.45	2191.16	2968.22	6141.83	3831.14	2854.11	1749.03	2832.6
NTRK1	152	chr1	156836692	156836780	980.47	1964.3	3703.65	1798.71	3058.36	3460.35	2048.33	3497.12	3267.07	3271.81	2985.9	2922.83	1621.9	2646.29	2289.31	1728.75	2278.24	2612.96	2092.26	2692.37	3896.96	1300.44	2515.62	2906.88	3733.49	3241.96	4765.91	1727.26	4853.62	4443.01	3270.21	2315.96	2634.91	4882.88	3102.69	2429.06	2212.93	2321.35
NTRK1	153	chr1	156837886	156838051	1857.36	3078.78	5759.86	3278.67	4011.08	5506.55	2891.05	2186.49	4195.01	4921.58	3739.39	3797.03	2331.64	3663.47	3173.7	2385.04	2879.99	2930.01	5350.51	2744.58	3992.28	1621.04	2689.07	3442.14	4446.49	3804.1	5792.93	1413.55	5335.87	5268.29	3633.96	3547.34	3230.57	3920.4	3895.52	3141.73	2219.7	3135.94
NTRK1	154	chr1	156838287	156838449	870.93	1801.9	3645.23	2670.75	2371.66	3216.36	1803.49	1601.52	2210.83	2600.51	1985.26	1845.29	1226.77	2082.91	1971.23	1310.18	1844.06	1289.6	2757.62	1461.93	2359.87	3005.02	1057.13	1961.13	1891.02	1608.59	2423.85	3113.71	2064.26	1744.51	2915.46	1849.82	2684.78	4811.39	3012.1	2417.48	1854.15	2494.28
NTRK1	155	chr1	156841405	156841557	1575.17	1841.08	6047.87	5195.87	3560.18	4748.47	1815.61	2371.14	3446.86	3351.59	3255.65	3697.56	1806.56	3506.43	2664.1	1633.3	1396.84	3158.06	745.54	2055.61	3350.08	6843.63	2966.81	1705.25	2997.81	2637.2	3929.58	7473.07	2879.97	2969.42	2964.75	1610.63	2392.14	11661	3616.87	2711.24	2339.36	2782.8
NTRK1	156	chr1	156843415	156843761	998.98	2016.61	3788.98	2140.52	2675.52	3392.33	1827.46	1631.01	2421.43	2682.79	2357.91	2052.88	1321.94	2201.83	2166.96	1472.23	2002.08	1709.67	3292.13	1862.59	2287.82	3489.45	1506.46	2007.27	2279.64	1852.29	2874.01	3866.22	2453.34	2478.8	1732.41	864.16	1499.55	2607.11	2085.3	1592.57	1063.33	1655.93
NTRK1	157	chr1	156844165	156844202	853.63	1754.92	3602.82	2614.32	2289.92	2669.89	1420.29	2145	1257.05	1829.63	1674.11	1810.16	1225.21	1568	1675.71	1085.95	1514.82	1413.53	1162.11	1583.32	1793.39	2552.05	1483.03	1539.76	1877.03	1783.92	2501.08	5061.79	1882.97	1873.26	1591.21	599.53	1283.53	1812.82	1768.63	1325.26	959.55	1673.37
NTRK1	158	chr1	156844353	156844428	1277.39	1927.83	4171.66	2905.32	2423.66	3103.13	1545.03	2625.05	3045.58	2374.13	2290.74	2571.34	1358.25	2239.25	2078.17	1441.22	2400.5	2764.79	1454.47	1868.11	2430.2	6093.92	2451.57	2139.01	2120	2303.97	3099.93	3896.21	2630.33	2470.2	1564.34	760.51	1515.03	2925.22	2483.99	1646.5	1541.74	1888.16
NTRK1	159	chr1	156844688	156844810	1115.96	1835.61	3269.08	2333.56	2066.09	2485.98	1535.22	1367.61	2197.98	2343.48	1690.24	1936.85	1095.9	1714.71	1841.16	1369.54	1989.3	1497.25	2383.84	991.52	1999.84	660.27	1371.29	1588.43	1115.69	786.88	1239.63	458.26	1238.59	1357.86	1029.39	392.28	997.92	1720.12	1606.15	971.09	1193.5	1335.16
NTRK1	160	chr1	156845302	156845468	487.5	816.5	1671.55	1382.25	1123.04	1470.84	815.62	767.84	849.71	1120.32	972.94	1068.57	555.47	932.11	910.26	610.41	428.78	475	387.53	363.77	517.34	1330.81	494.27	402.74	462.49	323.55	590.1	1199.84	441.82	426.29	539.25	200.44	496.31	1092.16	664.46	461.71	228.71	537.25
NTRK1	161	chr1	156845862	156846012	1586.6	2561.11	5066.16	2864.48	3545.33	4496.83	3065.08	2584.72	3723.21	4141.08	3054.65	3396.45	1913.95	3219.41	3010.13	2161.51	3440.85	3157.62	5275.35	2222.95	3571.32	4446.73	3051.42	2820.6	2342.91	1698.49	2639.14	3699.78	2465.35	2491.64	2630.63	1519.38	2482.13	3909.32	3218.38	2319.32	1797.84	2601.42
NTRK1	162	chr1	156846182	156846374	1886.83	3930.49	6759.83	4063.52	5611.68	6595.46	3910.67	3689.28	4642.84	5103.36	4152.71	4550.38	2653.17	4377.6	4079.94	3092.42	4297.8	3794.36	7340.62	3943.88	5050.11	2717.18	3619.7	4457.11	5315.54	4278.51	6862.6	4407.28	6285.3	6344.78	4127.78	2422.51	3704.05	5030.03	4850.69	3815.54	2763.48	3916.59
NTRK1	163	chr1	156848904	156849164	1148.48	1578.36	3877.68	2635.82	2444.63	2858.98	1514.58	3140.72	2196.83	2572.26	2217.02	2474.65	1289.31	2108	1839.27	1166.93	1621.13	1802.22	2207.36	2007.89	2488.64	1789.7	1861.79	1938.47	2987.36	3000.36	4261.99	3654.23	3538.18	3289.04	2464.12	2146.61	1924.74	5858.89	2633.77	1849.71	1532.31	2032.66
NTRK1	164	chr1	156849781	156849959	1844.13	3410.33	6872.02	4443.65	4768.55	5613.76	3314.59	4728.27	4511.94	5246.4	4107.21	3809.91	2594.29	4145.3	3738.3	2775.1	3852.66	2987.78	6960.66	3379.2	4846.37	2001.9	2734.4	4289.68	3534.49	2949.56	4432.45	3210.34	4192.17	3962.36	3678.44	2379.94	3501.16	4235.43	3979.25	3089.17	2299.84	3318.54
NTRK1	165	chr1	156851239	156851444	1701.17	2916.05	5732.2	3217.82	3405.59	4791.52	2808.55	2528.71	3708.49	3732.83	3100.56	3325.97	1907.11	3250.42	2750.36	2028.02	2355.33	2570.3	5318	2598.16	3557.99	1523.14	2347.3	3007.7	3101.73	2653.75	3664.87	1569.03	3832.05	3635.21	3369.97	3255.43	2776.2	3284.5	3121.85	2828.66	2239.67	2533.51
OFF-TARGET	166	chr1	171286676	171286776	3374.82	6095.31	10660	3132.03	5953.98	6590.27	4259.72	5110.6	6323.19	6652.66	6240.23	7253.15	3342.57	5425.54	5466.77	3221.31	3594.58	5325.56	808.88	2903.56	5566.34	2464.05	6550.77	4082.35	4846.67	4729.19	5871.99	1689.81	5099.35	4646.66	4190.99	1981.47	4964.36	6525.6	7328.25	3783.82	7500.21	5613.03
TNFSF18	167	chr1	173010497	173010863	1862.24	3007.45	5369.82	3158.04	2509.1	2856.6	1489.81	2480.16	2900.11	3163.77	2461.1	3053.8	1170.06	2407.99	2653.74	1466.83	2998.23	3470.39	413.98	904.68	3100.56	3012.08	3901.42	1643.08	1261.92	1332.23	1958.34	1418.03	1463.09	1383.39	1492.2	810.5	1822.41	2547.68	2792.21	1211.77	3533.65	2142.83
TNFSF18	168	chr1	173013069	173013119	601	1320.25	2097.1	1521.16	1047.57	1296.76	739.75	502.53	841.59	1384.06	1137.84	1331.78	551.31	985.12	998.39	726.06	624.61	568.67	60.29	135.73	479.45	269.67	985.06	265.59	211.33	188.59	284.55	122.12	239.12	308.14	139.9	21.8	160.31	393.71	481.25	118.67	459.41	373.25
TNFSF18	169	chr1	173019871	173020112	2312	3477.09	6619.18	5422.43	3761.7	4422.78	2935.89	2776.95	3255.48	4294.53	3540.5	4121.04	1848.23	3143.96	3492.91	2120.35	3353.13	4233.95	1119.6	1278.16	4512.44	7028.37	4721.6	2464.67	1577.43	1432.1	2439.26	3803.21	1697.02	1726.14	2354.9	1343.35	2862.02	5136.17	4220.87	2105.84	4864.96	3365.07
RNASEL	170	chr1	182544517	182544723	1278.14	2345.24	4596.95	2582.47	2728.22	3142.36	1680.01	1514.78	2612.11	2809.51	2666.83	2967.33	1508.96	2630.68	2417.04	1596.05	2606.31	2617.97	393.95	1682.27	2730.25	1211.07	2896.03	2105.58	1968.63	1537.8	2248.36	496.94	2091.51	2275.39	1680.03	736.03	1670.33	2705.69	2745.13	1653.37	2392.02	2171.23
RNASEL	171	chr1	182545381	182545534	1095.6	1497.55	2668	2803.81	876.76	1014.86	615.31	1023.69	1100.45	1956.27	1076.07	1796.29	555.42	1137.86	1538.69	713.08	786.62	1150.1	316.98	236.51	1244.81	1699.84	2591.66	497.38	255.06	356.71	530.05	1109.25	294.77	417.26	212.95	71.74	259.92	805.23	738.36	236.42	1318.75	754.07
RNASEL	172	chr1	182550350	182550502	1788.14	3610.56	6275.61	2355.73	4623.63	4805.1	3367.88	4321	4045.44	5272.65	4070.51	3673.48	2285.39	3490.59	3886.2	2583.2	4155.1	3788.61	1208.97	2835.71	5373.96	1780.63	4071.99	4108.85	4663.58	4502.92	6124.18	1579.65	5642.23	4630.48	3778.19	3462.84	4124.13	4043.01	4811.67	3076.86	6018.07	3970.81
RNASEL	173	chr1	182551178	182551403	737	1105.26	2722.64	1954.14	1302.44	1648.31	863.67	1144.26	1028.89	1498.26	1438.6	1655.44	767.55	1225.56	1179.07	731.42	915.99	1210.56	98	824.73	1297.34	979.66	1310.99	1026.67	1154.74	1029.31	1400.98	499.61	1218.63	1151.72	864.39	322.47	864.29	2587.34	1471.28	787.64	1011.73	1090.27
RNASEL	174	chr1	182553206	182553311	845.22	1805.27	2658.92	1884.37	1786.19	1911.58	1253.44	1596.21	1220.92	2154.01	1508.4	1906.02	957.44	1165.42	1656.84	976.98	1147.74	1197.5	226.87	684.48	1364.71	1192.15	1832.73	1026.65	1128.67	718.64	1096.54	518.58	1104.93	1032.94	549.13	131.05	563.37	1512.93	1519.67	532.31	1360.43	1216.6
RNASEL	175	chr1	182554452	182555951	2039.03	3708.91	6683.31	4425.96	4265.37	4718.25	2886.7	3760.41	4161.8	4543.61	3727.78	4279.36	2133.78	3535.41	3514.72	2255.76	3603.06	3927.64	904.21	2652.94	4241.88	3346.97	4484.29	3295.5	3465.66	3285.88	4565.36	2901.76	3967.14	3920.54	3671.38	2311.09	3721.71	5623.38	4757.46	3175.5	4193.51	3758.92
MDM4	176	chr1	204494637	204494734	2117.57	3485.69	6434.46	3511.86	4123.33	4735.83	2486.52	4718.92	3913.44	3224.67	3040.41	3295.07	1934.42	3055.37	2777.12	1926.7	3318.91	3319.38	703.47	2229.06	3581.56	1336.22	4127.85	3065.41	2779.55	2427.56	3867.77	1275.33	3694.34	2995.63	2439.58	2836.28	1937.29	1868.29	3062.68	1999.05	3642.88	2660.03
MDM4	177	chr1	204495478	204495572	748.77	1640.45	2715.04	1676.09	1862.56	2272.99	1158.84	1388.61	1938.31	2065.59	2054.49	2102.35	1172.77	1692.75	1567.66	1050.56	1983.35	1852.22	385.35	965.67	2125.46	875.08	1875.24	1287.46	1074.03	982.19	1419.36	497.68	1249.33	1420.45	1542.69	500.02	1777.72	2928.94	2549.79	1379.63	3076.22	1884.71
MDM4	178	chr1	204499802	204499955	1404.61	2241.72	4543.01	2428.52	2463.24	2770.77	1873.66	3027.74	2834.41	2913.86	2468.58	2716.92	1443.2	2336.9	1987.11	1304.65	2255.33	2199.89	629.77	1758.18	2317.6	1135.1	2333.77	2596.55	2181.1	2696.32	3473.3	1263.09	2706.01	2462.85	2387.97	1648.93	2370.16	2391.86	3044.29	1817.19	2715.76	2648.55
MDM4	179	chr1	204501309	204501384	1437.55	1893.36	3337.18	2181.93	1337.41	1469.46	708.47	1021.87	1553.82	1339.16	1083.13	1436.53	700.05	1273.59	1591.03	667.08	1522.41	1262.39	159.24	317.96	978.89	439.51	2137.58	628.07	379.45	463.64	696.74	159.39	477.63	589.42	369.66	97.07	337.54	527.83	801.29	299.26	963.41	627.5
MDM4	180	chr1	204506548	204506635	832.58	785.91	2890.59	3015.51	1322.78	2141.4	739.44	781.32	1276.09	1699.86	1523.4	1546.81	801.15	1504.58	912.49	656.68	620.63	1444.9	159.4	726.11	1915.26	761.77	1563.68	883.97	1122.73	894.83	1413.75	328.07	1258.89	1414.59	1190.82	424.3	417.98	9921.45	1703.68	839.35	1071.09	1241.52
MDM4	181	chr1	204507327	204507446	915.08	1407.08	2841.97	2109.57	1349.12	1679.1	822.41	1238.36	1400.49	1498.01	1284.23	1589.97	830.67	1222.66	1212.62	756.2	1119.4	1055.57	158.61	534.83	1235.78	457.82	1313.68	758.05	682.56	590.17	954.8	230.63	748.41	757.28	443.66	178.68	450.92	1065.02	982.03	424.3	751.53	824.08
MDM4	182	chr1	204511902	204512082	1422.08	2106.81	3786.01	2844.91	1731.75	2091.71	1173.69	1663	1820.22	2342.83	1645.52	2417.75	805.7	1611.28	1901.89	1006.09	1560.13	1972.61	327.96	321.88	1630.3	1616.63	2346.6	912.17	369.45	380.94	660.8	698.65	458.66	515.67	309.5	117.82	394.18	962.97	1127.45	295.31	1176.39	936.33
MDM4	183	chr1	204513653	204513822	446.81	500.04	1245.02	1643.14	446.35	605.98	210.17	440.19	562.97	519.2	409.21	564.58	270.82	478.29	489.3	241.3	357.04	524.01	42.44	106.3	428.26	868.17	674.79	201.31	137.72	142.42	248.37	375.41	157.58	161.74	110.73	27.71	109.52	373.24	297.52	85.09	318.45	228.31
MDM4	184	chr1	204515915	204516015	1293.39	1895.83	3996.9	2854.71	2012.34	2418.02	1222.95	1800.26	2070.44	2601.59	2134.88	2318.1	1040.49	1867.89	2039.61	1181.85	1641.77	1829.19	276.8	742.47	2013.94	727.02	2564.5	1132.55	1203.94	1223.56	1735.13	419.54	1362.63	1367.73	1208.19	888.59	1494.15	3091.8	2113.07	1060.91	2346.26	1737.35
MDM4	185	chr1	204518231	204518820	1305.53	1886.19	3683.14	3317.3	1899.18	2352.94	1162.54	1769.87	2119.22	2465.82	1970.8	2259.05	1175.03	2049.93	1871.94	1073.64	1739.11	1965.84	270.64	964.65	2019.07	2955.39	2090.22	1305.52	1079.57	849.59	1392.9	1479.93	1167.96	1267.96	1026.2	457.76	1077.58	1937.36	1833.74	821.41	1949.97	1405.67
CAPN9	186	chr1	230883233	230883465	2180.83	3972.48	7501.21	5337.18	5580.64	6058.32	3708.33	3753.45	4813.98	5962.43	4634.01	4431.01	2798.13	4579.08	4349.34	3209.34	4439.44	4146.56	6022.55	4208.82	5231.01	6560.16	4084	4495.54	5027.33	4315.2	6559.82	10105.6	5732.72	5915.99	4235.58	2973.51	4079.43	6317.07	4879.99	3731.13	3125.12	3806.57
CAPN9	187	chr1	230891073	230891162	2047.47	3858.89	7289.03	4750.81	4399.22	4820.37	3223.6	3693.18	3453.52	4438	3939.93	4519.2	2400.21	3334.34	3723.61	2297.02	3338.98	3313.99	1660.6	3556.3	4097.98	2566.29	3857.82	3623.12	4518.23	3906.72	5793.26	4067.98	5384.79	5493.06	3203.98	1069.31	2994.23	4171.41	4370.43	2821.1	2687.09	3326.2
CAPN9	188	chr1	230895248	230895386	1421.86	2553.65	4798.3	2820.08	2840.12	3202.18	2231.74	1247.13	2925.1	3025.24	2849.03	3087.9	1651.86	2493.03	2392.25	1601.97	2679.97	2441.65	458.6	2235.71	2675.55	1134.4	2801.37	2277.68	3603.66	3953.81	4953.07	1399.11	3992.43	4101.68	3068.55	1584.86	3421.85	4722.81	4247.1	3016.74	3161.81	3302.6
CAPN9	189	chr1	230898389	230898542	1285.97	2379.15	5834.04	3262.6	3441.47	3871.56	2307.24	2739.6	3341.41	3120.05	2985.1	3261.14	1690.9	2954.68	2514.55	1764.27	1875.98	2556.43	604.36	2049.9	2562.56	7967.58	2288.89	1995.72	2941.08	2630.56	4213.38	11461.9	2946.9	3038.27	1971.61	948.75	2195.21	5229.84	2664.06	2275.06	1751.44	2306.16
CAPN9	190	chr1	230903277	230903465	1244.5	1939.97	3566.93	1542.6	2574.78	2537.85	1372.32	2064.62	2202.71	2416.16	2078.81	1860.11	1204.72	2161.33	1965.2	1188.17	1493.16	1285.9	1277.02	1574.25	2011.96	607.8	1560.89	1605.54	1843.22	1201.4	1799.97	650.81	2022.12	1959.39	1082.12	837.9	1004.56	1370.04	2007.6	1056.58	1418.74	1547.72
CAPN9	191	chr1	230904916	230905019	2219.14	4472.72	7543.51	3866.9	5845.08	6029.87	4088.12	3398.54	4993.54	5926.9	4805.62	4900.27	2691.73	5082.57	4231.79	3269.41	4720.39	4630.65	4783.58	3191.51	4717.15	2364.86	4347.96	3723.72	3696.63	3403.63	4579.97	1561.2	4444.56	4594.11	5456.63	4083.77	5112.38	6037.55	6451.67	4215.86	4480.27	4688.09
CAPN9	192	chr1	230907750	230907855	3882.79	6693.53	13260.5	7796.26	9302.43	9489.6	5843.34	9759.42	8587.71	9176.26	7353.45	6831.58	4289.58	7701.55	6094.92	4628.19	6237.61	6446.74	5908.01	6411.08	8196.26	13414.1	6017.65	7054.54	8295.96	6644.81	10410.7	14736.2	9185.85	7951.9	4532.92	3945.75	4464.39	5825.75	4772.47	3846.42	3671.52	4126.17
CAPN9	193	chr1	230910290	230910387	2648.54	4289.47	8477.19	6582.54	5725.21	5811.77	3431.19	4357.87	4688.97	5285.09	4902.89	5321.1	2694.78	4959.41	3792.62	2741.9	3516.43	4101.09	816.28	3673.78	3660.28	2905.01	3891.05	3937.08	4174.5	4124.66	5614.36	2717.27	5324.01	5216.19	4594.12	3046.91	4242.05	5370.54	5701.42	4142.47	3838.59	4542.03
CAPN9	194	chr1	230914709	230914889	3736.71	5563.78	13004.9	6824.69	8261.87	9229.56	5037.43	6590.51	7881.82	6708.39	6780.13	6543.83	4141.09	7244.39	5532.13	3618.91	4487.94	5641.05	3052.66	5942.77	6924.08	2888.08	5735.77	5599.57	8563.53	9045.01	11322.1	3312.69	11087.9	9165.76	8004.08	8342.62	7271.82	12511.4	7959.41	6973.02	6426.46	6522.73
CAPN9	195	chr1	230915915	230916092	582.04	1203.13	1898.25	1186.08	1333.87	1460.07	1244.82	970.29	722.2	1379.12	1159.02	1387.02	629.47	752.53	1143.44	729.48	1120.39	1121.12	220.51	809.73	1347.25	471.06	1037.04	1197.15	1485.91	1910.3	2204.07	505.44	1755.56	1547.04	1050.56	606.6	1355.18	1251.55	1303.06	980.46	1274.48	1005.31
CAPN9	196	chr1	230916236	230916464	1535.62	2620.97	5979.07	4642.44	4023.21	4899.59	2541.09	3215.08	3634.86	3817.09	3502.24	3708.24	1944.9	3791.72	2989.59	2085.41	2579.71	3743.26	490.7	2818.49	3228.99	13578.2	3613.21	2690.47	3909.03	3632.82	5795.07	14318.8	4130.86	3794.59	2917.84	2235.29	3157.53	7053.66	3709.63	2729.28	2749.35	3191.17
CAPN9	197	chr1	230921717	230921773	1633.84	4142.02	6783.39	3119.42	4897.39	5060.11	3140.77	4213.77	3854.07	3991.11	4119.35	4430	2490.28	3445.47	3796.96	2440.86	3795.42	3776.82	505.37	3338.26	3896.75	2435.33	4356.47	3777.68	4036.89	4274.6	5688.53	1846.12	5007.49	4384.58	4010.3	1924.7	3618.68	4370.14	5404.51	3331.88	4239.19	4514.86
CAPN9	198	chr1	230923258	230923358	1735.5	3822.05	6434.94	3180.8	5011.74	4949.81	3327.56	5391.72	4381.96	5131.01	4218.55	4939.24	2350.26	3474.73	4148.09	2693.44	3784.5	3262.24	404.46	2971.31	3582.18	1524.5	4138.04	3955.38	4386.58	3856.68	5231.03	2004.38	4968.9	4550.35	2437.5	536.49	2528.67	3932.88	4572.84	2151.96	3421.2	3843.52
CAPN9	199	chr1	230925868	230925945	1145.77	3367.24	4711.24	2858.33	4325.6	4802.65	3483.55	2365.77	3963.83	4904.86	3659.77	3987.4	2116.1	3047.47	4013.86	2787.05	4278.18	4313.76	1260.96	3679.1	5473.05	4462.92	4842.09	4644.72	5406	5710.12	7109.21	4063.92	6330.74	5470.72	5372.92	4702.35	5646.28	8561.82	6212.54	4897.27	4743.12	4920.65
CAPN9	200	chr1	230927600	230927684	2142.86	3195.48	6838.05	5314.61	3976.06	4287.59	2460.12	3649.4	3620.42	4228	3807.04	4513.89	2031.56	3364.68	3424.98	2050.27	2703.69	3951.86	846.81	1720.62	4367.07	3601.67	4598.2	2610.4	2539.6	2441.22	3326.58	2066.59	2520.07	2490.93	2510.14	1116.11	2812.25	8330.35	4655.41	2320.29	4635.68	3645.78
CAPN9	201	chr1	230928162	230928250	2496.65	5672.87	9642.43	4724.62	7251.64	7815.53	4856.29	3943.82	7311.79	7476.17	6172.81	6905.45	3541.42	6406.98	5584.24	3999.98	5538.56	5859.62	2106.84	5491.98	7399.45	3236.12	5738.78	6465.64	6580.56	5963.82	7862.96	2656.97	7182.47	7694.12	8667.52	7767.78	8532.33	9179	8678.36	7244.72	7919.58	7873.26
CAPN9	202	chr1	230928586	230928684	1197.71	2197.52	4602.83	2376.25	3793.81	2895.13	1205.81	3081.22	2791.3	3137.29	2919.49	3181.43	1044.56	2345.51	2726.3	1177.17	1342.78	2888.48	705.13	1769.37	2543.17	11936.2	2216.09	1700.51	1640.8	1086.12	2042.92	5650.26	1900.91	1484.97	1420.59	459.49	1927.19	4523.86	1834.85	1593.36	1330.34	2121.05
CAPN9	203	chr1	230930899	230931035	1164.24	2205.03	4352.5	2949.85	2900.11	3056.36	1615.29	3910.06	2410.09	2364.23	2295.5	1835.85	1404.45	2344.65	1882	1243.37	2078.72	1789.76	1011.51	2502.64	2339.85	2959.82	1578.36	2346.84	2787.77	2574.64	3674.12	4886.36	3180.75	3074.81	2847.18	2515.35	2259.8	2721.14	2874.2	2389.23	1800.72	2404.58
CAPN9	204	chr1	230933898	230933976	603.11	1564.42	2768.51	1892.34	1718.67	2180.27	1410.9	1128.53	1451.41	1909.82	1878.04	2139.99	1048.91	1583.3	1614.47	1001.7	1973.41	2131.57	496.91	1139.86	1895.2	4797.96	2193.48	1477.7	1303.46	1413.09	1803.04	3233.82	1426.11	1240.3	1251.47	361.33	1222.03	3377.32	2132.71	1110.29	1459.97	1696.68
CAPN9	205	chr1	230937306	230937352	654.94	1350.62	2744.28	1986.89	1769.38	1942.94	1151.55	950.43	1578.79	1721.04	1567.87	1744.02	886.74	1523.47	1370.62	941.13	1246.91	1389.66	543.51	1249.85	1451.15	2018.77	1260.62	1246.7	1793.66	1804.53	2363.81	1878.09	2061.68	2068.79	1360.26	749.4	1273.98	1670.87	1593.85	1123.19	1236.62	1330.09
GATA3	206	chr10	8097609	8097869	1023.07	2578.71	4491.15	1945.62	3302.67	3831.35	2783.5	1706.39	2366.75	3547.04	2947.9	2179.66	1753.2	2301.75	2420.97	1936.48	2421.1	1494.95	5109.03	2562.86	3100.53	1496.08	1301.5	2822.86	4132.71	4518.77	5527.91	2233.26	5313.46	4542.27	2719.38	3491.64	2154.64	2589.18	2263.72	2096.46	1484.88	1786.7
GATA3	207	chr10	8100258	8100814	890.99	1759.93	3395.17	1837.28	2412.66	2783.02	1770.59	1332.94	2308.79	2669.08	2171.13	1557.98	1344.54	1968.23	2025.22	1551.17	1934.06	1139.06	2945.21	1625.36	2580.27	1749.27	1124.52	1913.18	1858.95	1284.4	2175.45	1158.25	2139.94	2168.14	1572.57	1259.56	1557.73	2900.45	1754.15	1364.78	1051.05	1499.09
GATA3	208	chr10	8105946	8106111	1787.34	2933	6249.77	2771.45	3790.42	4507.11	2615.49	2966.14	3749.68	3889.14	3793.82	3579.67	2211.82	3624.36	3035.62	1820.84	2842.58	2872.96	2960.46	2895.05	4188.31	1495.57	3366.18	2705.9	4344.96	5149.23	6660.36	1908.66	5378.01	5171.04	3290.24	2637.31	2795.77	7565.04	3901.43	3052.23	2997.23	3044.72
GATA3	209	chr10	8111426	8111571	1828.14	3413.31	6948.71	3951.88	3675.71	4076.5	2866.98	2610.12	3625.34	3943.72	3321.36	3877.32	1904.21	3363.4	3370.13	2129.55	2622.95	3171.16	540.01	1762.03	3451.74	5233.17	2992.18	2643.22	2336.06	2112.21	3128.34	2920.97	2494.16	2496.13	2531.89	1426.12	2845.41	3944.08	3443.92	2288.01	2487.51	2759.19
GATA3	210	chr10	8115692	8115996	2782.26	5010	9248.01	4809.16	6261.14	6950.43	4446.88	4134.47	5645.38	6506.57	5221.01	5008.76	2978.64	5193.91	4731.43	3537.58	4645.16	3673.55	7851.89	3586.91	5864.7	2059.56	3761.29	5321.1	6149.88	5323.38	7714.43	2580.11	6748.15	6057.45	5925.65	7726.37	5698.39	8434.61	6011.46	4917.25	4506.03	4832.68
BMI1	211	chr10	22615369	22615500	1905.15	2879.35	5203.55	3959.14	2719.46	3456.23	2078.61	2271.73	2972.45	3425.09	2974.92	3478.36	1699.61	2290.3	2689.04	1663.88	2291.12	2243.28	1544.27	1201.12	2524.35	1647.52	3003.95	1677.12	1816.86	1978.93	2739.48	1278.4	2002.7	2076.58	1236.04	326.92	1511.63	2317.11	2443.85	1140.26	2260.77	1997.37
BMI1	212	chr10	22615809	22615925	345.48	424.77	810.18	743.06	228.46	290.58	171.81	159.92	318.04	491.56	239.93	466	126.26	199.59	407.82	171.79	165.83	262.8	72.75	44.01	307.12	127.3	395.36	112	43.09	69.15	108.85	26.94	77.89	92.46	56.28	12.44	59.58	149.68	171.65	54.03	194.34	173.61
BMI1	213	chr10	22616514	22616589	45.66	64.21	99.86	24.03	27.24	26.08	19.29	23.97	28.16	78.42	23.08	41.5	9.71	27.13	90.42	17.47	84.66	81.79	6.82	32	110.11	43.26	584.33	24.21	29.05	37.61	51.18	14.45	31.95	75.53	3	0	1	73.91	33	2	41	34
BMI1	214	chr10	22616661	22616731	1295.3	1169.9	1869.66	1249.25	674.37	626.61	446.28	614.69	892.58	1188.25	538.54	759.06	275.42	666.59	1261.3	311.69	1384.85	1001.92	242.41	253.35	974.49	313.45	2668.07	430.61	372.8	436.44	653	170.62	394.14	626.17	319.85	167.07	423.08	765.14	587.11	327.07	924.01	677.34
BMI1	215	chr10	22616869	22616997	295.81	498.27	758.55	178.88	291.63	279.22	192.19	299.29	205.64	537.1	245.06	477.17	115.13	228.71	395.93	193.82	449.72	490.26	98.65	93.63	548.12	131.39	552.09	265.83	123.67	143.24	210.51	66.45	144.02	179.47	40.19	6.98	29.8	124.88	292.5	47.74	387.09	299.88
BMI1	216	chr10	22617053	22617118	405.12	488.74	792.2	320.74	240.23	211.47	187.05	142.11	153.15	486.44	176.56	395.61	79.98	189.29	438.85	161.61	465.33	576.77	97.83	95.35	712.59	169.74	816.24	293.55	108.82	150.17	214.36	50.94	147.59	224.82	39.76	8.09	45.77	109.35	223.24	49.71	269.2	222.74
BMI1	217	chr10	22617519	22617637	284.66	391.58	619.51	370.17	331.8	348.1	287.28	201.38	190.31	528.53	240.58	479.37	126.71	174.42	424.24	188.89	320.73	392.58	46.6	82.87	437.87	159.8	693.93	268.85	99.38	132.03	204.56	40.2	123.74	150.75	60.8	4.98	66.14	177.03	240.83	66.15	286.64	228.76
BMI1	218	chr10	22617967	22618067	122.4	101.81	310.5	228.35	66.31	58.79	35.15	53.07	73.32	168.76	71.1	94.5	24.94	72.74	154.26	57.77	47.72	178.69	11.82	71.17	304.1	67.71	625.54	77.22	82.78	113.9	182.92	44.66	120.15	218.02	94.1	101.1	78.04	145.52	116.61	79.09	223.69	111.17
BMI1	219	chr10	22618132	22618481	847.15	1456.29	2746.36	1951.04	1562.98	1771.31	853.19	1082.9	1901.69	1767.3	1434.24	1603.6	871.89	1521.83	1287.27	837.73	1389.61	1448.97	248.19	644.03	1521.45	641.43	2011.31	939.79	802.32	852.57	1212.68	230.62	898.93	1064.32	982.68	427.73	1008.52	977.24	1443.45	728.21	1688.3	1185.63
OFF-TARGET	220	chr10	22658428	22660470	926.76	1512.09	2567.58	1730.23	1273.47	1579.81	965.84	982.8	1282.37	1719.5	1257.85	1644.81	680.26	1188.79	1391.13	781.88	1243	1463.29	354.57	469.78	1513.49	1542.01	1988.17	902.05	685.37	712.26	1048.03	797.72	770.33	765.86	710.93	454.88	906.26	1326.1	1390.76	656.14	1634.71	1099.19
RET	221	chr10	43572697	43572789	1319.75	3274.17	5116.69	2690.05	4248.1	4158.23	2722.87	1583.66	3550.14	4029.1	3516.48	3111.67	2158.2	3307.16	3073	2478.51	3433.6	2324.13	7480.32	3189.89	3912.18	1037.19	2173.85	3057.89	4166.3	3862.22	4788.13	1064.32	4995.52	5353.8	2140.59	2299.24	1867.66	2267.88	2422.46	1891.68	1886.32	1997.7
RET	222	chr10	43595897	43596180	1575.84	3887.53	6945.13	3704.29	5126.98	5637.11	3659.87	3324.35	4740	5417.37	4190.49	4330.4	2617.52	4193.55	3872.73	3026.65	3137.67	3340.44	5874.58	2861.57	4224.34	6429.15	3093.07	3226.7	3626.26	2967.79	4073.17	4520.58	4192.38	3487.04	3473.86	4257.25	3346.73	4846.85	3671.14	3304.09	2924.04	3112.43
RET	223	chr10	43597780	43598087	3749.87	7172.95	12972	7997.87	9836.28	10786.1	6406.29	6931.26	9671.56	8691.8	7552.23	8037.85	4818.07	7992.96	6783.06	5162.72	7825.84	8252.51	15130.1	8043.15	10899.3	10009.7	8173.88	9015.79	9995.22	9950.39	13462.2	11320.2	12016.9	11244.2	10234	10793.3	9488.95	11294.1	10023.3	8603.56	7734.74	8463.54
RET	224	chr10	43600390	43600651	483.11	1826.59	3175	1697.97	1757.91	2238.46	1274.41	888.08	1277.99	1787.39	1742.59	1616.76	1108.83	1811.63	1697.31	1132.07	1399.16	978.71	2342.4	1451.35	1471.3	869.31	892.39	1453.04	2056.38	1642.56	2273.81	1483.47	2311.88	2444.76	796.5	636.25	728.97	1006.05	1186.99	816.42	565.19	896.17
RET	225	chr10	43601814	43602029	713.02	1818.52	2928.88	1924.25	2165.48	2761.46	1723.65	1164.71	1883.19	2180.55	1930.99	2110.75	1081.85	1736.67	1914.55	1269.95	2014.95	1802.87	3153.06	1724.54	2143.83	2401.2	1768.75	2114.89	2295.12	2198.51	2863.52	2278.01	2733.71	2179.79	2511.52	2456.51	2090.59	3601.44	2389.18	1991.15	1387.3	1934.81
RET	226	chr10	43604469	43604688	607.73	1127.27	2068.2	1673.97	1436.71	1438.7	845.53	800.19	1067.82	1209.43	1162.91	1265.05	713.54	1114.39	1166.52	781.15	929.02	857.77	1164.49	850.8	1000.76	718.77	931.88	880.05	1153.4	1156.95	1503.86	631.15	1268.84	1445.58	863.09	380.45	753.63	1241.56	1119.22	720.68	498.55	872.68
RET	227	chr10	43606645	43606923	942.86	1815.3	3725.92	2173.16	2742.17	2978.77	2102.6	1802.73	2265	2891.42	2442.18	2626.56	1525.76	2330.42	2113.38	1216.24	1602.23	2353.29	2931.48	2004.49	3031.51	4188.14	1818.06	2137.81	2422.03	2411.82	3526.81	3875.83	3023.51	2824.61	2086.22	1122.29	1732.85	2993	1985.14	1469.77	1397.26	1457.94
RET	228	chr10	43607537	43607682	1940.16	4672.03	7199.95	3318.41	6074.14	6715.7	4695.4	5357.92	5378.2	5961.1	5075.44	4723.98	2907.79	4284.92	4679.02	3474.76	4990.66	3791.75	8984.05	3674.92	5314.79	1735.78	3544.84	4699.12	5269.86	5161.29	6806.45	2220.54	6453.39	5338	4016.61	3880.94	3538.03	4769.78	3942.66	3146.22	2716.24	3304.73
RET	229	chr10	43608291	43608421	1086.42	2609.4	4337.89	1818.6	3099.63	3530.07	2120.56	1269.21	3135.45	3376.07	3016.94	2908.93	1787.55	2991.6	2429.93	1902.5	2861.57	2768.86	3860.95	3228.51	3280.11	1233.44	2735.09	2709.34	4442.94	4701.89	5993.15	1622.72	5909.21	5900.05	3870.12	5386.51	3195.49	3252.37	3410.6	3231.3	2887.9	2591.4
RET	230	chr10	43608994	43609133	4307.39	8469.9	14585.7	7912.91	10719.9	11293	8688.06	5608.54	8830.61	11812.9	9385.37	9377.24	5591.34	8590.43	8033.44	6791.26	8642.54	8543.04	17231.8	7417.44	11566.8	4995.86	8326.05	8687.31	9741.76	9057.36	12107.1	4299.35	12165.9	11619.1	9509.69	10098.7	9927.11	10539.3	9366.53	8206.94	7465.35	8439.12
RET	231	chr10	43609918	43610194	1659.6	3403.19	6715.63	4506.31	4345.32	4650.71	2789.37	4465.36	4137.09	4775.79	3614.56	3897.7	2263.17	3873.13	3223.73	2322.09	2927.09	4127.05	5392.48	3678.8	5101.15	10580.9	3288.16	3943.58	4783.96	4634.26	6821.36	16563.2	5437.99	4681.52	4597.33	4177.01	4110.31	7972.08	4764.73	3996.35	3520.78	3899.09
RET	232	chr10	43612022	43612189	1848.66	3506.58	6643.2	4313.07	4056.13	4593.76	3484.32	2182.33	3201.24	4077.19	3788.46	4102.13	2268.71	3201.5	3360.31	2205.99	3194.04	2788.92	4261.5	2339.08	3708.13	2477.49	2932.43	2910.99	3220.15	2966.51	3826.67	2392.89	3813.5	3423.02	2624.24	2078.22	2536.14	4065.68	3181.86	2283.8	2303.79	2737.95
RET	233	chr10	43613811	43613938	2809.5	4557.81	10105.4	4277.88	6462.34	8035.98	4826.72	3043.89	3388.67	6548.41	5809.69	6473.17	3561.68	6495.38	5075.95	3498.2	3962.8	5093.77	4575.05	4584.88	5919.77	2381.32	5150.81	4334.77	6688.77	7328.48	8185.56	2347.73	8446.02	7499.48	6980.88	7914.77	6160.09	10104.9	7189.02	5890.51	4493.58	5682.06
RET	234	chr10	43614969	43615203	903.3	2545.97	4069.15	1822.61	3176.71	3528.14	2235.89	1423.35	3030.54	3462.18	2770.31	2338.86	1762.09	2798.63	2423.14	1937.09	2334.27	1671.33	4503.61	2051.13	2695.95	828.84	1596.91	2243.06	2822.33	2264.97	3102.55	969.49	3638.22	3714.89	2074.55	2645.45	1869.38	2308.45	2167.23	1792.63	1638.31	1974.14
RET	235	chr10	43615519	43615661	813.78	1356.2	3064.8	1995.11	1639.18	2109.41	1107.57	1206.06	1544.08	1619.19	1525.6	1096.23	937.16	1675.36	1265.27	836.39	812.24	700.59	1199.08	825.95	1029.29	2244.57	668.17	865.43	1216.38	1194.86	1675.66	2833.51	1368.19	1104.2	545.43	573.64	518.42	1041.71	727.62	486.25	501.89	556.72
RET	236	chr10	43617384	43617474	3211.1	4464.14	7900.25	5344.84	3931.09	3889.96	2665.47	2027.69	4187.23	4772.93	3390.9	4180.23	2040.35	4061.02	3935.04	2450.09	4288.56	3935.02	5075.43	1325.38	4389.1	1851.97	4508.51	2283.46	1809.96	1736.16	2404.98	1252.43	1959.11	2124.62	2674.04	1930.69	3042.32	4088.14	3967.97	2102.15	3794.91	3334.6
RET	237	chr10	43619109	43619266	1495.91	2916.39	5689.16	3856.78	3895.46	3957.97	2207.78	2660.83	3578.35	2471.02	2881.97	2859.37	1869.06	3313.87	2684.86	1690.54	2885.17	3503.65	3036.2	3398.15	4540.48	2085.53	4081.32	3434.32	4151.9	4611.77	5987.66	1627.83	4996.56	5016.27	3651.37	1944.47	2626.49	8554.82	4474.05	3534.02	3261.75	3521.75
RET	238	chr10	43620321	43620440	1145.68	2394.23	4908.88	2856.46	3340.21	3784.69	2323.48	3057.16	2491.25	3510.68	3039.87	3266.68	1730.02	2861.4	2862.59	1718.14	1901.75	2596.75	1778.61	2518.43	3253.26	2859.24	2657.94	2729.41	3853.26	4236.05	5612.02	2880.13	4420.66	4413.2	2473.38	859.18	2163.49	5282.58	3285.49	2309.26	1612.26	2438.09
RET	239	chr10	43622013	43622212	851.47	1853.19	3314.07	1842.54	2088.6	2264.3	1882.86	1205.16	1490.41	2341.34	1955.08	2163.83	1144.29	1090.38	1780.85	1182.8	1292.16	1297.66	1402.38	1017.17	1746.3	608.96	1442.12	1344.13	1364.54	1317.74	1668.25	485.76	1529.34	1503.11	1033.63	445.51	1132.69	1634.55	1506.75	942.42	1179.81	1114.47
RET	240	chr10	43623550	43623727	2348.96	2955.92	7263.13	6117.87	3791.22	4057.74	2349.72	2154.47	3685.52	3964.96	3584.3	4052.25	2104.25	3741.37	2924.52	2025.72	1198.36	1633.69	1123.04	708.16	1882.51	1321.24	3023.24	1078.24	961.16	795.63	1212.76	525.34	857.17	945.88	1397.5	994.57	1391.35	6288.3	2361.42	1466.86	2075.27	1890.25
OFF-TARGET	241	chr10	57790954	57791090	929.12	1649.57	2241.67	1287.85	1219.1	1106.71	616.12	555.11	1294.29	1780.09	820.84	1767.24	410.13	782.91	1478.02	588.73	857	1444.51	130.46	313.75	1603.82	937.72	2586.62	904.45	390.53	544.18	857.56	315.94	505.76	653.82	422.79	151.78	506.76	937.37	1294.32	498.33	1732.74	1182.58
ZWINT	242	chr10	58118169	58118230	3875.65	7195.02	12925.8	8518.52	7447.21	7553.44	4585.44	8276.48	8131.03	7922.63	7082.48	7792.95	3801.05	6950.71	5784.45	3853.27	6399.35	6883.35	3557.81	5248.9	6915.74	5483	6995.6	6474.77	5952.05	5327.89	7698.77	4962.13	6779.4	6309.95	6444.63	5437.58	6747.87	7322.47	7929.23	5662.27	7000.19	7028.45
ZWINT	243	chr10	58118307	58118495	2053.64	4369.65	7921.2	5592.01	4970.06	5008.62	2933.69	5935.81	4816.96	4836	4219.03	4225.94	2342.67	3938	3644.63	2142.51	3647.55	4385.63	830.62	3428.84	4769.92	6032.83	4320.65	3882.14	3923.7	4000.53	5839.06	5064.75	4743.21	4053.2	3849	2926.15	3828.95	5172.44	4955.85	3281.17	4124.25	3899.05
ZWINT	244	chr10	58118556	58118718	1671.06	4351.6	6278.66	2262.65	5829.21	5360.83	3844.5	5003.88	5543.82	4912.36	4000.31	4850.69	2526.61	3790.07	4033.3	2856.77	4421.09	5081.86	2671.91	4048.5	5804.21	2287.33	5576.37	4985.9	5318.39	5200.74	6959.85	2066.65	6268.02	5854.29	5151.84	3958.6	5108.91	6522.26	5895.25	4462.8	5946.35	4791.12
ZWINT	245	chr10	58119227	58119303	2120.55	4414.3	7216.13	5380.25	4760.75	4587	2935.4	4003.27	5047.06	4081.14	4048.36	4425.81	2275.79	4081.29	3622.48	2169.86	2888.65	4433.32	1068.32	1622.91	3331.71	12608.2	4725.64	2352.03	1604.14	1752.81	2745.04	4736.52	1867.6	2022.45	2484.75	990.68	2604.14	5621.79	3973.77	2171.79	3871.83	3037.31
ZWINT	246	chr10	58119438	58119624	1421.52	3261.01	6097.91	4874.78	4051.19	4077.88	2498.87	3033.71	3199.17	3734.29	3166.14	3509.92	1700.87	3103.15	2996.55	1777.03	2411.79	4095.59	334.09	2410.5	4045.44	11998.9	3776.47	3183.7	3168.86	2772.11	4482.46	7941.04	3248.36	3117.09	3349.39	2004.9	3263.4	7244.76	4133.75	3056.81	3229.36	3420.64
ZWINT	247	chr10	58119769	58119912	942.32	1861.44	3682	3097.22	2370.04	2617.05	1288.71	2232.48	2405.52	2363.64	1944.97	1869.26	967.72	2140.08	1768.08	1197.42	1832.67	2652.84	276.23	1866.26	2551.87	10009.4	2060.49	1736.25	1725.9	1523.47	2578.04	4706.11	1727.07	1963.29	1467.61	958.09	1453.53	3504.92	1871.69	1345.3	1362.56	1437.94
ZWINT	248	chr10	58120044	58120154	1669.96	3792.58	6402.41	3439.23	4229.21	4627.34	2940.77	4277.33	4802.5	4599.8	4104.02	4470.18	2332.63	4147.21	3473.52	2420.07	3551.69	4210.14	1272.88	4058.2	4470.06	2153.96	3975.85	4165.6	4663.23	4726.88	6995.46	2061.04	6303.38	6131.6	4514.15	3954.54	4097.58	3971.85	5284.77	4173.64	4764.76	4086.67
ZWINT	249	chr10	58120947	58121007	657.41	1631.62	2483.02	1599.48	1910.18	1840.66	1128.44	2098.18	1719.16	1805.64	1575.77	1786.26	966.46	1663.41	1617.41	1034.98	1935.95	1487.87	3102	1696.07	1977.79	715.34	1818.02	1985.46	1963.1	1455.33	2252.51	792.33	2190.03	2452.79	1610.69	701.85	1223.64	1719.77	2046.66	1343.62	1538.31	1613.93
BMPR1A	250	chr10	88635766	88635852	1505.05	2389.64	3934.49	3134.77	1952.32	2363	1556.94	953.77	1885.54	2694.64	2205.24	2874.62	1205.56	1932.57	2142.43	1406.46	1604.55	2137.01	952.56	503.55	2089.03	1315.99	2786.87	1326.26	876.89	1099.77	1194.45	750.14	759.06	950.3	568.52	108.22	737.74	2053.72	1980.29	640.08	1942.8	1592.29
BMPR1A	251	chr10	88649809	88649991	2069.6	3389.05	5812.24	4021.67	3012.52	3214.78	2237.87	2918.53	3054.7	3651.97	2949.24	3606.49	1541.84	2596.44	3033.22	1806.4	2175.96	2678.74	417.82	1377.31	2947.06	1368.37	3432.84	2204.28	1581.75	1486.33	2155.79	768.14	1868.64	1748.51	1913.25	763.82	1903.55	3131.25	3268.6	1601.57	2974.97	2361.85
BMPR1A	252	chr10	88651874	88651996	1230.42	1875.19	3562.5	2561.5	1567.71	1822.76	987.67	1459.11	1147.52	2113.89	1479.63	2181.36	798.33	1492.34	1620.22	910.54	1142.95	1394.26	436.22	296.35	1213.76	1397.19	1893.67	685.22	399.91	442.78	714.03	564.03	423.4	568.5	251.59	64.96	308.65	1345.76	1174.51	288.26	1143.72	875.94
BMPR1A	253	chr10	88659541	88659657	918.91	1852.44	2784.79	1814.41	1684.75	1633.13	1078.17	2468.21	1589.81	2055.06	1424.76	2030.91	794.4	1375.99	1667.48	990.44	1752.09	2018.48	972.67	370.68	1856.55	757.73	2785.31	1114.97	430.22	461.21	720.14	372.3	486.74	568.88	594.72	243.77	662.84	1221.93	1348.44	511.6	1819.26	1172.97
BMPR1A	254	chr10	88659774	88659893	1354.03	2166.39	3574.79	2557.56	1900.46	2005.89	1430.81	1959.47	3912.29	2327.98	1836.24	2401.26	946.67	1591.19	2081.55	1211.78	1486.93	1883.96	489.23	503.33	2848.98	866.66	3040.59	1345.92	652.06	719.17	1056.42	346.45	704.88	741.1	534.93	356.83	693.98	1363.48	1060.12	473.65	1813.72	979.81
BMPR1A	255	chr10	88671987	88672151	1090.55	2229.45	3459.04	1615.82	1852.64	2150.67	1124.39	1161.56	2154.41	2052.27	1816.75	2072.4	1104.59	1922.98	1787.5	1193.76	2390.36	2176.79	264.99	858.78	2193.16	707.58	2482.47	1278.44	1400.04	1524.13	2044.35	437.25	1598.88	1559.18	1092.45	362.57	1466.16	1493.68	2108.72	1056.27	2233.88	1615.35
BMPR1A	256	chr10	88676881	88677093	876.46	1435.43	3044.24	2828.95	1523.06	2002.34	999.23	1263.48	1693.14	1789.48	1777.92	2151.46	869.54	1550.82	1454.9	905.06	917.74	1390.87	218.79	720.74	1400.82	3799	2009.8	860.75	789.5	820.12	1255.91	2766.17	886.44	895.64	764.56	215.03	820.91	3250.24	1381.92	774.94	1546.87	1209.61
BMPR1A	257	chr10	88678919	88679236	672.39	1192.97	2061.15	728.71	1176.78	1260.75	910.42	973.83	741.91	1349.98	1095.99	1427.94	585.47	871.08	1028.11	606.41	1007.44	1032.03	172.25	589.27	1139.88	456.63	1246.27	821.3	759.64	660.87	951.83	251.13	917.17	846.91	437.64	144.16	529.03	864.78	1043.67	474.08	942.19	848.86
BMPR1A	258	chr10	88681267	88681462	1534.68	2499.55	4600.56	2328.39	2693.59	2961.38	1726.91	1440.9	2746.38	2844.75	2444.35	2624.7	1299.98	2463.93	2377.34	1563.94	2167.91	2088.3	286.07	1573.88	2217.3	1860.68	2295.36	1712.99	2291.06	2482.04	3267.59	1710.18	2799.13	2972.41	1754.07	966.39	2125.92	2692.83	2790.61	1833.65	2239.06	2231.87
BMPR1A	259	chr10	88683123	88683273	844.66	2161.6	3805.19	2212.42	2012.64	2285.77	1113.74	1401.88	1138.07	2104.01	1861.95	2161.77	996.72	1877.74	1439.3	976.95	1339.18	1661.38	249.15	885	1775.64	2239.46	1753.23	1335.11	1145.15	1132.24	1122.6	1627.53	936.4	1016.52	467.6	91.91	822.69	1447.3	1544.05	424.83	1078.4	1105.36
BMPR1A	260	chr10	88683341	88683486	377.17	741.71	1410.21	1147.82	661	857.9	550.64	531.08	366.5	740.73	666.01	735.88	431.16	550.4	592.62	411.97	553.31	555.16	89.16	211.1	643.08	969.19	596.08	411.9	318.9	297.11	470.73	631.79	333.97	271.89	184.31	18.47	229.3	531.75	619.27	176.81	520.34	460.62
OFF-TARGET	261	chr10	89613125	89614256	765.27	1142.16	2079.27	1711.55	1026.2	1325.79	842.13	483.2	1480.38	1258.25	1034.33	1190.95	599.24	981.92	1025.84	638.66	978.19	923.34	173.71	377.6	1046.37	450.5	1203.26	709.05	537.8	473	687.65	201.22	558.13	607.64	602.37	287.78	601.14	1254.04	1092.37	469.85	1100.24	846.44
PTEN	262	chr10	89624217	89624315	869.49	1663.8	2758.34	1331.64	1786.22	2383.32	1550.25	1136.78	1415.35	2109	1698.52	1243.05	992.35	1378.3	1692.98	1046.64	977.67	991.47	1967.07	822.38	1625.46	676.05	955.31	1080.48	1223.8	983.41	1671.82	450.47	1509.64	1458.58	797.18	659.81	889.47	863.04	1068.32	693.11	1202.49	783.86
PTEN	263	chr10	89653772	89653876	1234.76	1291.9	2241.14	1933.51	846.38	1055.84	458.34	723.61	993.39	432.68	556.12	827.87	345.64	886.45	859.51	430.5	812.66	1165	95.43	179.88	668.47	391.68	1645.28	599.4	161.89	226.79	397.87	61.14	199.2	298.57	168.54	31.61	135.45	318.55	689.15	192.33	1054.45	677.42
PTEN	264	chr10	89685260	89685324	768.85	1290.34	1848.38	1493.2	768.78	842.05	421.14	720.22	999.08	1438.83	665.49	1398.74	250.51	745.43	1114.45	519.46	690.71	903.88	122.62	169.25	1116.4	1238.94	1469.83	418.66	181.32	211.28	333.69	348.58	201.32	377.05	262.42	204.45	428.63	662.51	824.06	285.74	1350.11	834.63
PTEN	265	chr10	89690793	89690856	679.48	694.33	962.47	765.53	308.56	342.53	218.72	405.08	349.17	683.33	251.58	496.13	104.56	253.97	653.42	196.83	652.03	761.03	115.44	151.13	732.8	255.36	1395.3	437.3	183.27	208.2	424.89	86.48	202.88	312.81	106.5	23.97	87.73	224.61	250.92	88.47	328.13	251.67
PTEN	266	chr10	89692760	89693018	1798.4	3001.88	4813.53	3159.53	2857.54	3466.57	1986.63	2918.89	3237.9	3702.72	2601.59	3276.09	1323.65	2276.86	2786.54	1535.76	2760.37	3060.22	1250.49	1070.57	3275.12	1690.88	4048.66	2289.29	1367.34	1353.21	1951.44	581.16	1651.7	1442.83	2262.6	1637.79	2220.6	2101.11	3243.85	1744.1	4188.69	2350.41
PTEN	267	chr10	89711865	89712026	1617.9	2444.9	4137.01	3970.28	1777.54	2334.91	1278.71	1087.63	2430.85	2452.38	2033.03	2375.01	985.38	1879.83	2262.97	1236.46	1960.83	2065.58	343.05	586.43	2290.3	1586.17	2717.16	1137.96	771.65	706.83	1032.26	758.09	814.64	985.06	672.6	272.54	746.98	1661.84	1707.96	520.25	2135.85	1407.51
OFF-TARGET	268	chr10	89715160	89718562	743.38	1157.11	1838.47	1244.25	867.86	1023.07	604.43	755.69	958.51	1207.29	821.66	1152.77	414.48	739.09	1029.99	515.93	823.45	933.19	141.29	290.33	1067.53	754.33	1527.16	560.69	410.48	486.04	728.24	383.62	479.53	559.6	392.8	189.64	469	802.43	828.38	388.07	1182.85	733.62
PTEN	269	chr10	89720641	89720885	105.85	208.37	344.13	183.07	150.16	148.62	100.49	243.44	137.02	220.37	110.68	199.19	43.21	105.76	157.76	74.54	224.36	199.08	33.56	40.19	266.11	57.01	195.03	146.05	58.25	56.9	85.85	21.36	66.62	100.73	5.77	0.4	5.66	14.96	50.81	6.83	59.83	46.84
PTEN	270	chr10	89725034	89725239	398.78	522.08	979	869.41	399.04	617.92	394.82	215.14	683.77	565.9	474.75	543.6	231.67	403.02	573.3	299.07	314.25	420.25	123.08	109.49	500.81	173.33	597.95	266.75	215.37	204.51	285.76	79.08	250.62	213.98	199.33	31.91	156.37	381.56	320.05	122.05	363.92	247.53
FAS	271	chr10	90750624	90750673	2400.48	4381.46	8432.46	5154.86	5900.28	7165.44	5589.2	2914.14	3130.92	6269.42	5010.5	5861.18	2914.48	3583.84	4771.18	3084.48	4082.88	4666.14	6685.74	3666.04	5848.02	3021.08	5179.62	5162.3	7201.92	8597.14	12119.5	3287.72	9445.92	8234.22	5417.22	4802.3	6708.54	5695.28	6484.78	4909.72	4305.96	4657.56
FAS	272	chr10	90762776	90762961	3745.18	6366.12	11368.6	5816.87	7482	9029.47	5089.6	6612.82	8235.7	10209	7632.38	8219.13	3743.26	7001.16	6912.36	4559.43	7254.73	7711.45	1718.37	4901.57	8288.85	3874.13	8021.48	6170.74	6931.76	6329.87	9020.61	2715.85	8438.58	7757.74	7468.09	6986	7466.45	8925.28	9086.95	6168.05	9829.02	7467.2
FAS	273	chr10	90767447	90767604	1257.83	2410	4732.54	2886.54	2704.49	3840.46	2047.35	1504.9	2894.56	3032.44	3006.01	3216.94	1500.6	2677.11	2662.39	1632.92	1518.7	2255.09	226.47	2065.01	3288.76	2643.09	2920.13	2485.78	3051.35	2802.46	4075.49	3089.48	3540.29	3199.33	3211.49	1871.89	3517.23	5822.54	4376.73	3029.74	3471.73	3267.32
FAS	274	chr10	90768636	90768764	1628.49	2498.59	4573.81	3752.85	2105.83	2884.17	1609.86	1280.35	2014.46	2684.34	2405.58	2874.09	1264.43	1787.2	2023.32	1206.94	1191.37	1269.79	193.66	519.93	1667.64	997.43	2330.66	942.5	694.84	630.98	981.87	330.32	841.95	818.92	612.31	90.6	768.85	1344.9	1613.45	550.64	1727.98	1305.58
FAS	275	chr10	90770286	90770367	3114.71	4062.78	6780.15	5652.74	3197.32	3174.49	1949.01	3465.15	3619.98	4558.78	2566.61	3581.79	1154.2	2297.63	4004.22	1928.6	3911.34	3498.41	1044.55	701.78	4439.9	1091.44	4839.3	1904.96	953.72	902.43	1499.18	556.24	1131.84	1244.68	1222.27	1113.54	1255.29	1939.85	2526.5	1069.22	4380.49	2418.83
FAS	276	chr10	90770500	90770582	686.76	885.86	1665.36	1103.55	678.27	773.31	409.05	1011.06	737.98	911.76	642.39	975.13	337.9	627.99	674.59	405.96	300.61	641.88	44.3	143.59	724.69	239.16	1052.12	480.1	171.28	190.31	297.31	88.35	199.76	215.12	114.7	22.99	121.22	313.31	501.87	101.17	613.31	457.06
FAS	277	chr10	90771746	90771848	628.88	1169.27	1717.8	1142.81	874.18	728.38	343.65	906.9	845.45	1341.38	622.89	1210.28	270.74	616.72	1056.35	502.9	1263.54	952.09	119.64	148.6	896.65	215.63	1510.12	440.22	193.44	241.5	410.44	116.11	237.99	377.52	173.85	39.51	246.2	376.53	682.64	212.05	1059.95	596.58
FAS	278	chr10	90773090	90773134	295.07	387.8	499.07	397.27	133.4	120.67	68.2	94.96	147.13	499.02	129.6	304.4	46.27	131.6	342.29	79.47	502.91	406.36	234.8	126.2	423.78	130.33	1011.04	117.33	116.53	161.47	195.67	56.2	136.87	273.47	17.11	3.11	6.22	52.98	128.11	31.11	203.29	172.36
FAS	279	chr10	90773866	90774217	1211.23	2129.39	3289.68	2141.73	1832.16	2059.99	1141.55	1555.91	1652.13	2405.41	1647.18	2262.38	865.05	1568.08	2043.69	1078.43	2263.47	2214.93	492.69	720.6	2296.14	786.02	3004.74	1457.74	1022.68	1067.98	1498.78	351.82	1187.78	1372.98	1229.41	555.56	1366.69	1974.05	2309.13	1036.41	3045.63	1880.82
PAX2	280	chr10	102506008	102506070	1348.44	2149.9	4423.7	2800.67	3193.25	3743.49	1791.7	2439.62	2494.48	2913.94	2533.87	2378.73	1481.08	2693.14	1952.38	1306.98	2171.78	2290.05	4268.84	2691.37	2719.03	1831.16	2211.51	2910.75	2692.43	2609.81	3985.3	899.13	3633.63	3383	1576.46	849.78	1180.21	966.83	1676.14	1149.9	951.3	1306.6
PAX2	281	chr10	102509493	102509681	1389.99	2643.77	4543.13	2055.59	3131.3	3946.6	2480.16	1430.98	3198.08	3347.39	2891.12	2438.34	1684.28	2942.58	2320.42	2024.03	2606.33	1964.75	5107.74	2363.72	3176.1	1144.14	1703.54	2562.21	3152.15	3307.06	4565.42	1512.17	3854.65	3540.83	2572.84	3274.91	2226.35	2526.24	2720.5	2323.93	1916.77	2034.71
PAX2	282	chr10	102510441	102510658	1197.07	1949.34	3957.72	2566.44	2065.34	2534.72	1433.58	1643.71	2063	2131.37	1959.02	1709.32	1196.73	2064	1660.71	1028.22	1441.89	1185.35	2077.99	1334.96	1351.72	794.33	1151.69	1386.94	1399.57	1041.7	1724.06	626.6	1624.51	1831.97	690.54	97.9	654.09	742.71	1368.61	722.44	715.81	1069.82
PAX2	283	chr10	102539245	102539350	2841.05	4851.87	9764.4	6635.25	6343.14	7551.24	4521.25	3023.16	6541.86	6827.56	5591.49	5850.76	3205.91	5889.46	5155.27	3764.2	4433.7	4956.06	4147.01	3636.67	6197.93	2696.02	4670.23	4945.57	4565.97	3736.86	5313.76	2257.63	5038.25	5302.42	5025.49	3270.84	4930.98	8725.84	6049.64	4214.76	4320.84	5043.67
PAX2	284	chr10	102540993	102541132	1083.16	1525.8	3094.56	2137.66	1908.86	2013.41	1118.86	1432.68	2103.91	1804.41	1604.99	1720.75	1022.29	1687.27	1578.84	984.95	1916.31	1594.56	1680.51	1470.95	1727.53	617.32	1287.62	1793.71	1429.51	1214.19	1806.59	550.54	1714.04	2018.2	1542.31	474.57	1562.16	1872.42	1996.23	1326.41	1156	1671.11
PAX2	285	chr10	102546690	102546778	1375.19	3036.03	5836.48	3412.94	3809.64	4415.44	2620.75	4420.24	2842.22	4157.33	3734.87	4050.24	2121.57	2769.01	3217.99	2004.48	2768.08	2582.69	774.49	2604.49	3246.57	2412.35	2661.81	2813.87	3396.57	3255.26	4551.22	4654.96	3986.26	3952.35	2225.12	601.07	2445.17	3019.28	3416.01	1964.83	2028.6	2801.24
PAX2	286	chr10	102566177	102566372	1621.83	3230.35	6043.43	3575.11	3696.81	4652.07	2963.24	3251.39	3793.42	3938.2	3541.3	4016.09	2034.11	3246.21	3223.16	2112.09	2881.7	2818.6	2884.37	2910.45	3397.05	1854.53	2841.38	3191.48	3986.94	3354.81	5170.63	1945.18	4786.82	4439.69	3681.12	2272.52	3135.05	4690.09	4156.33	3052.45	2688.78	3418.24
PAX2	287	chr10	102568857	102569003	4637.93	7549.15	16240.8	8809.22	10239.7	12789.6	7858.5	8220.07	10217.4	10643.3	8924.62	9467.2	5164.14	8765.51	7747.17	5227.46	6714.64	7535.05	2681.54	5565.27	8897.54	12784.2	6386.04	6653.39	7168.76	6292.95	9180.23	10126.1	8155.81	7264.54	8050.51	7819.65	7423.22	14714.1	8348.99	6599.86	5884.04	6873.47
PAX2	288	chr10	102584395	102584516	1228.39	2703.37	4696.81	2894.24	3354.75	3915.66	2508.87	2838.67	3268.39	3472.99	2910.39	2977.56	1763.15	2844.29	2941.05	1820.36	3074.47	2359.98	1806.23	2495.44	3424.22	2170.99	2444.27	3099.66	2833.2	2087.47	3301.75	2642.43	3000.35	2862.93	3018.25	2583.21	2859.81	4280.2	3310	2413.09	2383.07	2767.4
PAX2	289	chr10	102584649	102584751	1131.45	2072.92	4000.49	3489.51	2407.18	3208.17	1891.66	1772.61	2061.56	2684.85	2240.1	2449.53	1270.2	2138.58	2015.02	1370.28	1819.61	1873.66	1326.29	1616.72	2021.61	3108.06	1694.51	1739.87	2132.19	1884.55	2714.35	3176.95	2365.14	2530.95	1770.05	1015.07	1623.71	2888.47	2220.64	1581.62	1177.08	1594.46
PAX2	290	chr10	102586756	102586862	1387.48	2974.91	5320.98	2095.97	3966.35	4347.66	2781.79	2275.74	3504.25	3936.76	3221.21	2976.44	2073.28	3340.92	3011.94	2299.09	3133.5	2398.06	5295.79	2414	3311.47	1050.57	2140.41	2951.14	2933.36	2194.87	3385.53	817.62	3427.26	3717.36	1493.36	901.98	1393.45	1663.43	1933.2	1338.14	1201.15	1548.93
PAX2	291	chr10	102587290	102587386	1432.45	3395.97	5260	1805.7	3498.05	3762.04	2421.26	1698.01	3441.82	4034.27	3179.12	1633.81	2034.15	3470.71	3205.49	2175.62	4619.72	1486.84	8416.97	1467.1	4817.62	651.32	1529.85	2782.63	1590.3	1305.35	1905.03	439.02	1776.81	1885.61	829.04	132.28	942.51	1500.16	1989.74	799.68	1696.96	1562.52
TLX1	292	chr10	102891289	102891876	376.55	914.22	1640.32	1176.92	1163.68	1446.89	973.56	577.66	1037.41	1253.29	948.5	893.14	603.45	1008.67	992.84	706.68	1634.5	902.97	2254.78	756.15	1380.87	1050.81	752.14	1080.58	900.73	673.69	1109	577.05	1037.04	1053.84	793.15	387.42	723.92	1234.67	1117.16	747.21	703.25	839.77
TLX1	293	chr10	102893922	102894143	1964.84	2800.96	6709.67	4101.9	3597.77	4244.77	2172.03	2496.5	3449.68	3475.05	3091.04	2683.2	1993.97	3440.89	2905.15	1903.25	2292.54	1960.19	3535.55	2086.01	2546.46	3965.82	1770.66	1997.78	2895.82	2418	3847.68	7386.82	3224.05	3169.7	1223.04	263.29	1282.09	2404.91	2235.71	1456.58	1374.64	1797.05
TLX1	294	chr10	102896415	102896680	1304.46	2657.07	5023.85	3032.51	3294.6	4251.89	2497.65	2683.02	3106.45	3411.15	2951.97	2495.28	1790.61	2888.04	2615.07	1791.42	3122.01	2156.36	4521.95	2735.15	3230.78	1343.68	1994.28	2907.36	3786.48	3487.51	5351.23	3795.26	4470.62	4363.02	3070.04	1669.35	2477.32	3572.84	3301.1	2593.91	2115.88	2726.98
FGFR2	295	chr10	123239085	123239194	222.12	552.35	967.45	713.95	518.35	502.07	309.52	176.43	331.05	537.98	508.32	488.36	320.17	547.09	354.15	311.96	343.55	275.3	17.03	413.55	332.87	122.11	295.06	370.2	620.55	665.56	918.75	235.5	709.76	1055.75	156.42	15.75	152.99	311.14	407.68	238.49	214.28	336.7
FGFR2	296	chr10	123239361	123239545	3463.98	5984.1	10216.3	5698.44	7027.58	6507.35	5397.07	3772.79	5745.44	7163.46	5847.89	6117.44	3556.72	5070.39	5202.96	3500.05	5596.37	5832.23	1041.41	4176.77	5994.41	2587.99	6361.72	5309.74	7242.09	9258.3	10084.9	2325.63	8729.74	7214.61	6090.84	6058.3	7084.96	5699.61	6748.33	5105.95	6304.15	5735.03
FGFR2	297	chr10	123241676	123241701	186	196	193	214	60	51.81	60	50.77	142	123	58	98	27	76	161	57	168	44	51	12	109	8	198	36	25	26	25	13	24	33	3	2	17	15	27	3	47	35
FGFR2	298	chr10	123243202	123243327	1360.21	3934.87	5453.73	2329.55	5257.87	4253.99	2765.36	8429.18	4801.56	5101.89	3868.08	4633.31	2332.33	3575.73	3682.18	2343.89	3669.47	4133.2	1053.31	3813.82	4200.56	3450.69	4414.91	4336.69	5155.26	5321.48	6427.42	4964.32	6357.93	5385.31	3992.56	3360.21	4020.26	3577.13	5000.07	3391.75	4172.27	3961.75
FGFR2	299	chr10	123244899	123245056	2866.24	6625.96	10714.7	5196.97	8553.39	7839.08	6008.47	6699.51	7285.92	8315.7	6605.89	7227.63	3836.5	5775.84	6244.18	4343.58	7052.94	6330.91	3113.65	5913.83	7874.15	4861.33	6336.61	7272.42	8038.25	8305.76	9827.55	4221.03	8877.37	8139.81	6962.05	4794.19	7288.63	8028.49	8378.99	6362.56	6616.18	6699.53
FGFR2	300	chr10	123246858	123246948	574.56	1477.81	2002.98	1260.89	1966.53	1656.11	1156.18	2842.74	1655.48	2019.44	1373.68	1844.65	861.77	1299.29	1362.31	972.44	732.01	1109.91	889.16	900.37	1305.73	1890.87	1750.74	1071.95	851.73	831.31	1005.99	989.33	1083.63	1084.85	748.04	570.36	716.32	1020.84	1366.78	750.1	1306.11	1003.89
FGFR2	301	chr10	123247495	123247637	137.73	320.01	517.93	425.59	252.92	259.57	201.94	166.69	269.65	333.3	288.71	340.32	181.09	271.35	223.65	181.99	56.29	145.66	33.1	96.45	214.29	292.34	150.55	136.13	122.52	79.3	141.43	329.35	109.86	128.67	32.83	0.76	28.57	208.74	180.01	49.78	132.13	160.81
FGFR2	302	chr10	123256036	123256246	1125.62	2206.71	4400.43	3778.47	2720.83	2752.48	1856.73	1785.33	2263.86	2727.18	2534.74	2926.64	1353.24	2351.31	2416.89	1451.42	2433.2	2571.53	408.34	1398.57	2938.09	4351.55	3199.03	1978.55	1748.84	1545.87	2029.67	2820.34	1665.31	1627.3	1769.72	624.53	1617.26	7220.95	2725.97	1572.94	1980.87	2310.92
FGFR2	303	chr10	123257999	123258129	1826.02	3437.1	5715.44	2761.53	3205.76	3440.1	2122.02	2352.16	3779.31	1911.45	2831.35	2866.58	1858.92	2817.48	2350.78	1401.24	1884.85	1916.18	252.45	1369.5	1889.1	1008.98	3420.53	1512.82	1804.34	2080.18	2448.52	631.24	2012.29	1763.41	1656.85	651.44	1868.31	2403.25	2462.53	1434.72	2334.06	2092.77
FGFR2	304	chr10	123260330	123260471	2614.77	4807.39	8584.19	4302.23	5331.04	5266.2	4361.99	3227.11	5382.54	5587.07	4888.77	4988.87	2686.99	4620.11	4512.68	3152.28	3231.8	3965.27	1588.64	3119.65	4681.21	1912.54	4470.47	4286.75	4023.25	3986.18	4942.35	1698.94	4650.51	4235.91	4453.18	3448.89	4735.34	5936.8	5135.84	3900.01	3610.53	4229.13
FGFR2	305	chr10	123263294	123263465	1459.29	2881.89	6446.44	5080.3	4490.69	4698.78	2812.7	3600.1	4021.45	4525.19	3906.59	3755.49	2098.31	3471.56	3165.82	2206.24	2616.19	3865.78	1153.11	3272.74	4433.97	13036.5	3959.54	3070.23	4904.67	4900.87	6867.62	16103.4	5879.82	4805.78	3202.42	3349.24	3269.26	11637.4	3563.53	2696.63	3120.67	2953.77
FGFR2	306	chr10	123274621	123274843	2173.93	4033.96	6858.08	5817.8	4146.82	3513.52	2041.19	3038.02	4395.93	4313.92	3198.86	3634.97	1876.7	3936.68	3353.21	1987.83	4013.97	4395.74	613.76	2251.59	4123.62	7054.98	4160.85	2832.09	2440.31	2258.44	3127.9	3840.25	2613.79	2991.98	2349.75	1179.75	2448.05	3943.4	3463.12	2094.02	2956.35	2877.99
FGFR2	307	chr10	123276823	123276987	1215.05	2393.5	3797.48	2725	1891.39	1664.12	1110.68	2296.79	1848.78	2009.38	1473.21	1771.59	840.79	1510.26	2038.25	887.84	2036	1798.7	1649.36	786.4	1862.21	980.53	2547.95	1181.25	970.44	913.38	1230.41	547.08	1112.64	1159.49	684.82	213.91	792.44	939.49	1564.07	652.35	1580.44	1337.81
FGFR2	308	chr10	123278186	123278353	626.7	1782.85	2519.9	1201.68	1649.46	1601.14	1240.18	1813.42	1537.07	1820.22	1577.16	1732.23	935.03	1380.99	1261.27	932.96	1261.54	1175.14	331.01	836.38	1330.63	543.88	1474.54	1051.63	1088.78	940.93	1288.65	478.27	1196.89	1273.99	550.99	141.26	640.12	989.64	1501.4	524.2	1206.23	1320.28
FGFR2	309	chr10	123279483	123279693	1977.64	3200.9	5678.02	4150	4077.62	3807.44	2299.04	1807.25	4254.87	3785.33	3036.89	3424.2	1936.21	3579.7	2720.63	2269.61	3471.01	3040.12	4367.48	2449.25	3586.28	1364.13	3074.7	3041.59	2782.23	2523.46	3178.05	902.05	3164	3510.58	2848.69	2335.88	3032.27	3380.94	3482.51	2517.7	2734.31	2787.21
FGFR2	310	chr10	123298096	123298239	1341.09	2877.03	4804.49	3438.52	3129.9	3231.47	2270.91	1748.93	3024.61	3365.66	2918.18	3212.2	1622.98	2717.63	2754.54	1706.88	2340.75	2376.37	684.5	1850.43	2855.86	3290.65	2591.02	2265.88	2433.56	2611.33	3379.33	2736.61	2718.87	2777.85	2259.17	1016.55	2586.44	4234.64	3657.2	2321.38	3011.84	2902.65
FGFR2	311	chr10	123310794	123310983	1322.76	2676.27	4524.7	3046.86	2401.33	2620.37	1946.34	1347.21	2656.9	2661.75	2326.9	2511.33	1234.13	2174.39	2390.5	1382.58	2447.14	2154.54	1063.61	1252.83	2532.32	1257.72	2171.69	1838.06	1631.29	1524.77	1940.65	778.56	1696.85	1651.34	1905.32	518.31	2141.14	3521.35	3028.42	1672	2130.95	2478.94
FGFR2	312	chr10	123324006	123324103	662.18	1131.49	2018.66	1146.02	1080.94	1174.55	682.05	803.04	423.86	1210.98	1050.15	1176.97	594.64	1166.4	817.86	562.31	786.63	931.84	110.45	569.01	909.23	503.8	1144.41	837.48	611.21	725.22	840.44	189	652.67	696.17	433.01	129.44	452.42	653.23	1050.93	429.26	773.69	816.66
FGFR2	313	chr10	123324942	123325228	803.44	2162.82	3373.78	1565.51	2611.51	2632.51	1469.21	1999.67	2053.48	1944.68	2264.2	2395.29	1278	1980.3	1831.42	1313.11	1335.86	1996.51	526.36	1952.66	1948.38	1058.79	1959.07	1977.61	2216.23	2280.45	2842.17	835.16	2974.29	2993.32	1969.51	879.1	1542.2	1874.56	2160.99	1496.2	1289.46	1767.52
FGFR2	314	chr10	123353213	123353341	2618.8	5760.67	9972.78	6097.68	6584.1	6928.55	4082.35	5131.04	5667.22	6534.07	5805.09	6734.33	3470.36	5614.43	5017.55	3374.37	3979.19	4309.14	4337.06	4297.68	4568.53	5391.53	5429.88	4284.9	5969.75	5712.12	7786.14	4964.22	7290.48	7498.96	4686.61	3143.84	4357.8	6088.06	5652.62	4075.96	4125.58	4453.18
MGMT	315	chr10	131265470	131265570	548.68	1717.73	2752.81	1819.23	2253.03	2332.94	1392.41	1735.12	1835.56	2293.89	1666.41	1413.52	1066.46	1982.62	1673.77	1254.34	1807.15	1057.15	3581.2	1357.47	1929.36	3303.91	878.95	1676.62	1424.68	1113.5	1691.61	3001.14	1457.24	1522.21	1025.32	342.95	1053.54	2309.5	1346.22	1002.45	798.27	1019.94
MGMT	316	chr10	131334495	131334651	1214.92	2613.18	4495.3	2959.35	2493.76	2716.61	1922.03	2005.31	2385.56	2686.57	2704.69	2922.31	1520.61	2100.31	2046.64	1422.35	1532.03	1641.78	314.8	1872.33	1774.97	2096.63	2246.62	1697.89	2309.8	2252.12	3038.78	1757.01	2715.32	2957.43	1464.63	433.45	1535.33	2679.33	2568.91	1470.8	1572.54	1990.18
MGMT	317	chr10	131506149	131506317	866.12	1963.78	3516.22	2240.37	1959.37	1999.25	1518.51	1172.34	2185.65	3501.73	1817.45	2804.96	1405.21	2220.75	2234.64	1251.38	1531.55	1553.51	1860.79	700.6	1481.66	1222.27	1643.08	1022.15	1745.3	1376.54	788.8	662.71	1886.17	1046.41	726.46	42.15	393.24	977.98	1713.94	413.08	850.98	1562.78
MGMT	318	chr10	131557456	131557615	1384.41	2996.41	5813.71	4076.16	3836.06	3834.68	2367.01	3996.5	2672.64	3707.63	3344.29	3765.76	2046.27	3120.26	3087.84	1951.61	2198.23	2955.5	3786	3328.06	3491.67	5477.14	3466.96	2810.18	4417.1	4933.56	6303.71	8922.61	5157.79	5155.76	3261.63	2166.57	3516.62	5717.93	4257.16	3010.78	3198.96	3298.61
MGMT	319	chr10	131565042	131565271	1386.17	3588.74	5989.53	3006.96	5062.53	4770.3	3280.12	5182.94	3859.68	4415.38	4056.55	3595.67	2462.63	3564.2	3474.72	2455.19	2232.11	2268.68	4553.78	2566.36	3341.1	1878.08	2557.9	2692.13	3632.96	3564.03	4849.87	2636.7	4306.63	3874.56	3647.27	3712.34	3231.02	4771.83	3595.23	2994.24	2569.12	3007.16
IGF2	320	chr11	2154207	2154463	1044.27	2334.35	4274.12	2036.11	3036.83	3469.45	2330.67	3213.11	2035.98	3633.32	2579.52	2892.65	1645.3	2099.83	2807.49	1852.57	2248.79	2055.36	4200.08	2456.78	3002.63	2328.3	1926.26	2663.11	3369.93	2736.47	4276.67	4625.73	3768.44	3776.7	1843.69	648.26	1741.01	2226.86	2379.79	1585.67	1382.1	1956.06
IGF2	321	chr11	2154737	2154905	738.15	1469.37	3247.3	1580.21	2103.4	2740.58	1604.28	1427.36	1496.46	2255.32	1910.24	1979.89	1128.86	1688.47	1805.66	1191.42	1486.89	1377.26	2461.12	1231.07	1720.18	2032.49	1082.36	1381.69	1615.82	1348.67	1620.22	2135.27	1884.8	1749.08	1187.85	1049.04	1019.12	1438.29	1347.73	1050.66	780.88	1089.27
IGF2	322	chr11	2156587	2156769	1094.93	1813.56	3988.13	2374.9	2201.89	3004.24	1689.3	1568.75	2326.76	2365.2	2154.98	2153.94	1307.21	2428.39	1832.71	1385.6	2075.55	1774.37	3616.52	2036.04	2519.54	1025.9	1493.31	2118.21	2711.74	2714.58	3674.37	1320.72	3310.63	3271.9	2324.52	1803.36	1853.74	2328.36	2336.53	1968.68	1417.86	2222.73
IGF2	323	chr11	2161355	2161536	1656.56	3040.12	6285.48	2935.68	3495.59	4561.97	3149.6	2043.07	3183.05	4070.36	3653.82	3699.19	2120.98	3087.79	3402.9	2089.37	3096.4	2578.94	5462.27	2691.55	3133.18	1243.77	2412.62	2704.81	3346.02	3596.48	5006.32	1420.93	4322.2	4150.58	3603.6	2510.3	3368.16	4663.67	4083.15	2608.53	2195.94	3205.79
OFF-TARGET	324	chr11	63829570	63831277	1657.7	2442.53	5474.28	3545.5	3218.31	4608.58	2419.25	2526.13	3366.66	3566.51	3162.41	3235.22	1912.46	3060.21	2727.29	1910.97	2702.94	2673.15	3454.09	2440.07	3396.76	2639.23	2399.45	2673.05	2938.57	2212.57	3648.16	3791.8	3517.34	3411.95	3121.24	2451.13	2591.5	3598.69	3352.69	2541.37	2169.93	2678.36
ESRRA	325	chr11	64074642	64074986	1119.71	1683.93	3805.03	3271.45	2364.38	3688.29	1758.12	1707.26	2471.63	2603.66	2276.02	2248.32	1392.23	2218.62	1981.66	1379.14	1808.34	1822.52	2696.54	1711.52	2310.48	3204.38	1718.66	1860.83	2231.49	1755.86	3137.59	7668.21	2552.48	2447.28	1567.93	1207.85	1374.1	3622.26	1805.19	1432.37	951.43	1405.71
ESRRA	326	chr11	64081413	64081549	188.85	474.5	953.45	780.47	710.55	936.64	441.18	751.36	486.25	829.37	803.75	720.35	407.8	565.36	698.27	462.51	507.04	553.87	851.15	507.89	864.98	2059.36	563.91	484.19	504.87	278.87	581.2	1983.07	492.45	617.13	409.83	63.42	356.67	2372.26	633.76	366.85	258.94	548.61
ESRRA	327	chr11	64081701	64081849	2038.11	2900.37	5739.55	3047.61	3618.83	5531.23	3002.58	1557.61	4181.11	4265.56	3579.72	2605.21	2197.01	3715.81	3019.48	2677.55	2863.02	2014.62	5934.3	2231.34	3909.93	892.64	1576.44	2825.65	3430.88	2618.58	4114.97	1138.38	4137.75	3517.89	2500.5	2628.4	2334.52	2829.52	2310.09	2298.09	1767.4	2047.05
ESRRA	328	chr11	64082203	64082393	3857.59	4793.05	12474	9087.44	6829.32	11674.7	5378.42	4955.37	7873.82	8406.39	7567.54	7946.69	4462.03	7295.81	5608.5	4042.68	5086.04	6881.4	10455.1	5051.39	9064.31	12320.3	5923.81	5722.19	5952.93	4594.13	7551.49	14018.2	7213.66	6816.73	7565.56	7778.69	6606.71	19433.7	7631.27	6198.34	5523.4	6428.36
ESRRA	329	chr11	64082463	64082752	1653.71	2637.07	5730.77	4103.88	3623.37	5543.96	2955.13	2371.12	3192	3353.44	3239.62	3110.52	1940.36	2990.88	2925.71	1918.71	3075	2900.72	5025.62	2876.8	3860.14	1782.69	2697.23	2982.76	3377.35	3048.48	4878.89	1588.06	4382.83	4172.62	3501.03	2591.56	2604.31	4349.1	3715.86	2830.83	2242.11	2840.82
ESRRA	330	chr11	64083169	64083448	390.94	1750.21	3805.04	2681.14	2275.29	3649.96	1897.35	1735.77	2099.84	2616	2661.35	2389.81	1419.8	2057.06	2152.24	1269.94	1862.07	1713.2	3202.81	1624.15	2529.55	3498.71	1413.69	1695.04	2419.43	1892.77	2984.29	6785.35	2818.11	2779.09	1207.46	280.22	1195.15	3567.88	1918.6	1261.06	943.42	1482.16
MEN1	331	chr11	64571796	64572298	1626.69	2668.81	5891.58	3263.54	3534.48	5419.77	2689.53	2387.77	3697.9	4010.02	3405.08	3460.93	2054.24	3373.47	2941.4	2088.57	2864.92	2524.02	4385.86	2731.69	3716.08	1596.34	2275.4	2974.48	3230.61	2323.45	4038.55	1659.99	3834.05	4009.9	2816.51	1732.1	2605.72	3611.01	3565.27	2523.63	2145	2766.96
MEN1	332	chr11	64572496	64572680	990.28	1813.44	3640.06	2184.5	2855.38	4205.85	2316.68	1265.49	2446.06	3008.31	2364.26	2530.38	1360.08	2216.25	2315.55	1835.51	2601.48	2378.9	4157.9	2094.34	2988.3	1060.68	1840.46	2789.1	2897.15	2273.78	3653.99	949.57	3536.37	3654.3	3103.89	1745.31	2545.93	3818.03	3066.38	2586.65	1386.81	2539.99
MEN1	333	chr11	64573097	64573252	477.13	896.21	1844.22	788.72	1139.99	1888.16	954.28	622.79	1209.81	1410.53	1256.99	1392.3	728.13	1106.13	1139.72	791.74	666.49	609.33	877.98	540.83	928.31	269.31	719.18	685.32	577.98	341.04	607.1	195.08	588.17	665.92	594.87	125.94	599.57	1492.86	955.12	589.34	422.76	905.63
MEN1	334	chr11	64573694	64573850	1455.76	2222.68	4950.53	2410.59	3166.75	4812.49	2594.4	2204.43	3059.38	3159.5	3033.99	3207.28	1801.01	2612.68	2573.06	1817.24	2525.35	2469.57	3546.9	2424.06	3752.61	1242.57	2585.82	2699.2	3458.2	3639.71	5442.82	1227.91	4454.03	4497.07	3131.22	2722.21	2845.01	8471.35	3282.73	2672.12	1675.52	2652.6
MEN1	335	chr11	64574473	64574580	3527.08	5336.19	11207.3	6366.92	7024.45	11266.9	6214.06	5320.98	6776.98	9021.5	7041.1	7204.77	4212.99	6129.69	6227.77	4737.13	6640.97	6927.47	6678.95	6236.61	8696.66	4421.51	5929.98	7031.7	8560.45	7100.27	11276.7	4277.04	10867.4	8917.11	8882.36	8367.84	7615.37	10086.4	8451.69	6868.03	6028.95	7186.75
MEN1	336	chr11	64574641	64574701	1271.82	1963	4234.1	3612.16	2637.3	4143.7	2329.16	1723.38	2077.25	2919.95	2561.36	2521.49	1541.2	1999.87	2405.49	1282.23	1823	2263.05	1457.93	1745.1	2920.18	3877.75	2206.62	2091.54	1965.48	1722.72	2791.85	3365.43	2575.15	2298	2129.46	528.36	1843.85	3787.36	2469.11	1719.34	1566.61	2137.05
MEN1	337	chr11	64575014	64575162	1944.38	3158.63	7363.43	5543.74	4707.07	7186.92	3275.17	3733.85	4138.44	5007.55	4488.97	4779.7	2606.48	3941.6	3902.75	2757.82	3174.58	4608.53	3717.22	3705.28	4960.52	10170.8	3786.92	3891.27	5127.34	4068.57	7298.78	14534.8	6149.51	6160.77	5196.11	5239.99	4929.2	8160.48	5257.23	4411.96	3404.69	4051.06
MEN1	338	chr11	64575353	64575581	1856.45	2820.91	6872.66	5144.71	4228.05	7075.46	3331.71	2832.74	4132.3	4775.43	4079.24	3996.75	2393.88	3940.32	3506.45	2405.42	3315.47	3554.15	5246.88	2807.43	4056.94	7385.29	2839.11	3254.7	3377.98	2659.43	4427.21	7807.28	3944.13	3777.1	4340.88	3459	4079.94	8001.1	4652.78	3643.53	2709.55	3890.66
MEN1	339	chr11	64577112	64577591	2119.95	3000	7034.24	5682.68	4268.63	6845.02	3496.9	2935.64	4201.3	4879.84	3849.39	3455.1	2410.51	3847.35	3543.69	2561.96	3436.29	3001.57	6416.34	2639.05	4333.31	4603.2	2567.29	3320.21	3811.82	2937.83	4786.4	10031.3	4188.63	4107.18	2546.6	1698.92	2743.08	4215.3	3078.73	2413.07	2226.06	2568.09
OFF-TARGET	340	chr11	67107592	67107940	981.42	1675.16	2924.09	1636.84	1454.75	2106.05	1177.72	1101.94	1733.33	1869.06	1458.31	1880.97	758.89	1469.84	1654.8	937.26	1635.05	1601.43	785.22	951.63	1815.87	712.42	1806.26	1164.21	1306.48	1182.51	1814.91	522.12	1637.06	1744.07	1273.09	657.46	1315.62	1559.56	1980.27	1147.63	1772.12	1605.71
GSTP1	341	chr11	67351305	67351325	91	73	444.48	249	356	589.05	218.05	235	277.05	424	374	311.67	150	287.05	266.14	151	79	111.71	509.1	225	596.76	90.67	200.38	197	482	385.76	593.38	105	518.76	488.38	278.14	140.67	134.9	1853.1	227.24	234.48	151.24	159.48
GSTP1	342	chr11	67351595	67351650	3120.07	4367.36	9487.84	3142.11	6019.84	9010.84	4433.73	3694.13	6368.18	4454.29	4847.75	2693.36	3549.25	5372.38	4135.63	3117.5	2071.48	1254.96	5447.04	1895.5	2943.66	587.8	1214.59	2201.36	3143.02	2560.07	3975.18	807.04	4331.2	2943.14	4400.34	5954.2	4506.82	3591.61	4289.52	3767.14	3796.27	3615.39
GSTP1	343	chr11	67351925	67352051	1592.37	2352.6	5124.9	3275.24	3447.51	5080.76	2657.2	1709.35	3838.54	3857.92	3019.43	2787.57	1864.96	3340.2	2586.92	2180.23	2308.38	2167.22	4844.09	1724.24	3148.32	1668.71	1938.48	2371.02	2157.74	1351.9	2243.83	1292.47	2277.54	2597.09	2632.37	2507.82	2319.88	4023.25	2856.49	2165.66	1749	2176.37
GSTP1	344	chr11	67352146	67352253	2391.25	3258.91	7198.52	7083.68	4462.55	5882.66	3130.24	2664.86	3888.09	4756.97	3871.68	3453.73	2191.42	3684.88	3593.99	2635.43	3294.67	3304.47	5655.46	2501.63	4610.52	4484.77	2726.72	3305.73	3757.3	3094.94	4810.81	2875.85	4512.89	4955.22	2233.43	1415.1	2276.31	4350.77	3059.69	2273.98	1679.99	2287.9
GSTP1	345	chr11	67352599	67352722	718.06	1286.01	2594.85	1888.43	1626.71	2150.48	1207.77	937.82	1470.34	1530	1541	1442.1	926.04	1269.55	1400.72	970.96	1141.07	812.59	1760.69	956.88	1119.12	392.95	758.62	1249.35	1199.59	1028.35	1555.14	428.73	1490.88	1368.03	1274.07	834.2	959.06	1881.34	1378.48	990.93	730.88	1079.01
GSTP1	346	chr11	67353565	67353692	464.43	1027.94	2332.64	1671.8	1676.88	2752.7	1219.86	1641.75	1575.7	1905.92	1601.08	1807.44	889.5	1542.73	1519.84	901.36	1275.72	1623.84	1108.04	1203.3	1695.96	5665.08	1318.16	1206.85	1553.16	1339.58	2377.88	9593.66	1684.05	1612.06	1207.77	587.02	1251.59	3815.5	1535.54	1011.38	693.78	1217.83
GSTP1	347	chr11	67353850	67354058	2026.13	3105.93	6725.36	3414.16	4601.11	6479.79	3440.59	3234.76	3756.54	4759.72	3691.67	4321.72	2382.11	3498.05	3747.67	2801.86	3082.15	3702.69	4354.89	3169.39	5526.85	3887.24	3705.69	3812.85	4904.05	4490.87	6308.03	2912.94	6124.07	5284.63	3893.78	4256.38	3909.71	5845.59	4294.83	2944.36	2505.76	3535.24
OFF-TARGET	348	chr11	69175182	69178473	1077.2	1883.2	3653.35	2212.35	2059.38	2405.48	1535.46	1745.48	1989.87	2385.86	2013.87	2235.83	1144.15	1857.33	1872.98	1178.9	1641.37	1757.46	1049.08	1110.77	2030.97	1575.65	2123.25	1479.36	1408.71	1204.02	1784.83	1299.07	1591.31	1508.8	1354.31	868.58	1393.09	2690.66	2001.67	1175.5	1706.37	1618.65
CCND1	349	chr11	69456072	69456289	1099.93	2641.83	5544.9	3437.67	3619.38	4154.01	2227.59	5076.17	3589.83	3649.12	3068.19	3310.05	1980.5	3054.86	2802.33	1924.64	2680.29	3212.59	4775.3	2927.23	3480.31	6359.79	2743.12	2671.87	3753.15	3697.9	5567.95	11694.4	4316.46	3962.87	2552.44	1450.17	2199.73	4482.37	3097.28	2323.95	2020.06	2288.94
CCND1	350	chr11	69457789	69458024	1176.33	2082.12	4294.97	992.18	2511.84	3030.63	1887.39	2198.05	2428.96	2913.9	2483.34	1419.39	1502.08	2351.76	1974.24	1445.04	1603.03	939.62	3859.83	2243.62	2162.06	394.4	893.53	1941.87	3041.2	3121.48	4097.71	1341.32	4092.06	3354.94	2253.93	2276.49	2146.6	2035.86	2471.87	2059.58	1865.92	1797.81
CCND1	351	chr11	69458590	69458769	1441.4	2903.72	4993.64	3384.89	3725.17	4276.53	2318.91	2131.25	4066.41	4153.77	3112.17	3262.88	2077.92	3768.98	2988.3	2355.19	3349.86	3088.64	6530.04	2003.53	3712.52	3359.92	2900.86	2942.99	1916.12	1198.49	1959.64	2948.73	2036.97	2391.78	2443.17	2142.91	2345.82	3476.8	3010.73	2187.35	2320.42	2559.06
CCND1	352	chr11	69462752	69462920	1609.82	4005.32	6469.05	3087.46	5794.91	6086.14	4511.18	3014.8	4417.05	6329.76	4831.02	5134.46	2794.25	3957.83	4705.95	3353.12	4344.11	4459.14	8340.34	4215.31	5724.96	2246.31	4673.41	4761.6	5907.91	5524.33	7418.99	2260.18	7416.2	6949.7	5840.73	4719.14	5403.91	7119.36	5932.44	4950.61	3658.73	4936.36
CCND1	353	chr11	69465876	69466060	752.42	2431.5	4306.3	2328.8	3078.95	3286.02	2101.31	3456.98	2246.36	3267.94	2695.39	2781.11	1702.18	2518.19	2539.65	1667.74	2257.51	2055.57	3592.13	2497.22	2719.35	1605.28	2098.44	2696.72	3016.01	3120.26	4026.54	1605.15	3735.02	3282.58	2025.95	996.07	1724.95	3346.7	2597.67	1634.1	1554.3	2028.08
MRE11A	354	chr11	94153281	94153357	202.92	296.23	527.32	309.08	157.3	79.32	60.7	373.68	142.27	258.3	54.27	173.58	26.23	70.44	234.21	26.65	246.25	220.35	86.4	51.17	240.66	336.29	547.36	95.08	55.75	65.97	137.47	154.16	85.73	101.91	23.38	2.62	26.36	67.39	54.95	22.44	74.52	72.64
MRE11A	355	chr11	94163067	94163162	955.85	1136.05	2178.11	1653.66	1029.8	1035.85	666.25	621.22	981.66	1338.17	815.52	1215.26	484.28	752.9	1060.99	628.81	910.48	1337.66	156.04	425.85	1920.57	1199.2	2138.77	945.6	773.08	641.27	999.51	422.81	705.28	809.11	223.1	95.05	404.71	1452.51	750.04	204.36	799.6	552.35
MRE11A	356	chr11	94168988	94169075	592.58	1114.99	1698.53	1124.33	947.17	816.1	554.73	768.81	911.11	1056.02	728.08	1022.44	377.35	698.45	839.22	452.67	344.14	586.5	60.5	225.28	773.97	243.03	1019.91	428.61	263.51	232.08	366.41	137.23	319.53	383.88	88.76	28.73	143.48	329.9	481.19	109.48	564.11	422.16
MRE11A	357	chr11	94170333	94170411	1322.49	2295.29	3297.08	2457.23	1848.7	1589.27	1050.37	2200.05	1648.05	2479.13	1582.29	2461.86	808.66	1484.62	1919.57	1126.65	1146.62	1298.19	985.06	249.29	1442.24	644.19	2683.41	804.14	323.86	401.15	628.72	280.94	332.68	465.04	311.68	61.41	360.32	1302.29	1461.46	343.15	1766.47	1347.16
MRE11A	358	chr11	94178966	94179069	518.23	847.3	1736.02	1689.27	627.47	942.13	423.26	684.76	531.36	1099.12	948.85	1275.04	423.45	921.59	718.49	464.87	306.65	955.88	67.71	273.94	971.08	2095.6	938.34	415	322.98	254.33	473.5	940.63	317.53	382.77	48.32	2.37	34	948.16	425.35	51.38	351.12	355.91
MRE11A	359	chr11	94180375	94180614	2534.66	3916.85	7785.01	4994.94	4730.1	5144.29	3437.48	2135.8	4918.65	5092.14	4527.28	5043.26	2351.33	4356.66	3850.81	2518.66	4292.94	4802.15	1552.76	3087.37	4796.53	2240.75	4374.56	3559.63	4068.56	3673.17	5074.28	1332.2	4711.23	4786.08	4209.02	2921.35	4297.86	8271.48	5687.38	3539.55	4103.24	4335.38
MRE11A	360	chr11	94189432	94189514	2506.82	3419.87	6258.65	5517.69	2603.4	2068.29	1343.81	2870.25	3250.8	3819.61	1903.22	3483.57	865.48	1934.4	3090.82	1317.52	2395.63	3334.69	754.88	459.23	3187.42	2931.4	4779.89	1226.05	698.95	941.33	1306.22	1592.41	835.31	899.8	567.39	230.01	765.12	1880.99	1673.39	640.6	2643.71	1803.12
MRE11A	361	chr11	94192564	94192757	2905.93	4955.41	9229.51	6995.06	5248.37	5551.78	3293.31	3950.25	5774.54	6004.07	4826.7	5554.89	2451.77	5128.07	4758.43	2809.63	4361.26	5689.79	716.42	2013.98	4946.31	12366.4	6664.05	3194.2	3380.59	3168.76	4700.35	7506.4	3136.82	2998.98	3424.74	2468.26	4459.73	8995.37	5811.79	3278.77	7049.38	4580.56
MRE11A	362	chr11	94194092	94194212	1789.91	2944.35	4577.52	3639.21	2204.32	2336.76	1413.86	1420.27	2534.06	3130.16	2298.56	2961.76	1213.63	2243.48	2233.49	1352.61	2558.15	2511.79	594.41	950.17	2453.31	962.84	3337.29	1513.27	1094.31	1130.89	1805.58	363.76	1252.49	1491.55	882.93	397.17	1083	1785.76	2225.55	941.09	3032.59	2092.4
MRE11A	363	chr11	94197269	94197415	1617.22	2722.46	4436.18	3145.99	1912.35	1974.77	1071.12	1541.99	2428.63	1991.34	1789.71	2113.56	956.91	2053.73	2273.12	1313.68	1806.62	2251.6	281.27	468.8	2231.54	2498.5	3428.84	831.56	554.86	664.48	915.12	732.55	651.07	681.31	526.98	198.86	722.8	1194.14	1415.09	489.14	2337.3	1169.15
MRE11A	364	chr11	94200969	94201069	67.8	137.67	176.06	150.29	120.68	69.5	53.78	93.77	144.55	155.82	68.38	132.63	35.42	90.86	160.5	69.67	68.44	89.46	25.5	37.02	188.28	186.47	343.12	62.63	55.06	65.47	98.85	114.54	54.9	90.4	46.76	10.4	62.11	68.02	97.32	34.14	162.32	102.67
MRE11A	365	chr11	94203627	94203818	2071	3340.06	5340.46	4015.73	3005.55	3071.87	1602.95	2671.75	3387.04	3766.12	2990.24	3877.99	1416.1	2750.67	2931.91	1832.88	1593.51	2386.98	1188.26	1408.86	2812.9	1490.7	3916.67	2051.14	2130.43	2178.97	2572.57	1335.01	2419.76	2363.31	2103.7	1406.96	2383.94	3311.66	3241.96	1746.96	4122.32	2550.18
MRE11A	366	chr11	94204730	94204935	1087.88	1866.64	2887.61	2281.69	1582.13	1871.07	925.86	926.8	1771.75	1967	1760.61	2150.39	835.29	1632.44	1487.57	1012.68	1284.2	1619.67	196.49	537.09	1405.2	2133.64	1912.88	911.37	785.91	849.96	1083.63	945.03	810.08	944.86	622.82	160.92	843.49	1739.01	1609.89	631.01	1822.61	1288.52
MRE11A	367	chr11	94209445	94209579	990.1	1973.38	2949.63	1862.13	1491.97	1472.52	760.11	726.19	2150.78	1989.96	1558.1	1732.02	792.47	1538.63	1379.25	961.78	1461.95	1339.37	213.1	325.34	1420.31	454.62	1844.64	726.14	496.19	615.29	739.66	167.82	569.34	720.3	790.42	371.07	963.33	1317.22	1943.33	737.92	3089.89	1505.38
MRE11A	368	chr11	94211891	94212052	878.51	1614.36	2118.4	1407.64	1127.65	915.43	478.35	795.06	1411.99	1775.57	831.73	1296.98	400.93	968.25	1537.04	621.28	1404.38	1276.82	158.93	285.25	1285.55	351.81	1761.7	550.64	384.28	577.28	771.03	144.62	458.98	612.23	635.86	635.49	871.6	869.97	868.1	608.38	1706.58	991.09
MRE11A	369	chr11	94212830	94212937	650.16	678.94	1937.16	1892.24	665.47	739.33	285.13	393.35	545.24	917.55	670.81	900.39	354.69	713.48	789.31	341.45	204.69	650.44	50.41	85.5	535.59	386.25	979.82	115.56	159.19	178.94	313.83	165.53	166.43	238.52	148.64	34.97	132.76	1391.3	419.59	127.18	561.4	311.31
MRE11A	370	chr11	94219080	94219260	902.69	1791.5	2654.62	1701.62	1200.39	1328.36	1013.62	657.64	1366.78	1587.9	1145.36	1547.65	666.09	1031.12	1387.67	755.26	1684.36	1562.3	362.97	424.12	1753.32	564.03	2135.69	813.41	710.62	835.19	1105.32	279.08	785.99	762.9	552.7	203.59	769.19	1299.56	1243.23	508.86	1583.07	1007.71
MRE11A	371	chr11	94223989	94224141	1427.29	3222.57	4976.68	2335.07	3701.69	3290.43	1815.57	5894.82	3938.56	4190.73	3084.58	3699.95	1658.16	2928.25	2844.22	1971.43	2926.52	3917.32	623.86	1762.63	3808.71	1647.02	4723.32	3415.52	2352.27	2263.75	3044.79	1120.77	2727.96	2439.97	3226.15	2877.99	3882.03	3123.14	4218.13	2660.25	5933.61	3604.55
MRE11A	372	chr11	94225938	94225977	634.48	1626.83	2144.57	405.95	1493.08	1742.63	1311.43	1039	1684.68	1875.4	1714.13	1963.35	944.58	1645.18	1367.65	969.3	1093.5	1179.43	508.93	783.15	1313.58	555.7	1586.88	1065.85	1040.4	880.03	1219.35	318.23	1263.35	1228.22	503.85	44.83	733.9	1226.35	1818.85	701.38	1720.58	1670.03
OFF-TARGET	373	chr11	100405515	100415106	1208.1	2478.52	3823.61	2562.69	2109.49	1985.22	1274.14	1811.65	1981.95	2445.05	1961.45	2422.85	976.8	1757.53	1992.52	1172.44	1772.87	2046.12	416.03	920.32	2103.05	1595.4	2822.92	1407.35	1196.39	1362.38	1742.95	810.31	1392.45	1371.08	1167.97	619.62	1299.87	1861.5	2074.41	1032.07	2279.97	1717.04
OFF-TARGET	374	chr11	100504962	100505804	1697.19	3149.72	4977.35	2653.8	2670.85	2413.92	1561.2	1738.62	2278.47	3184.89	2233.78	2745.64	1163.68	2229.78	2586.24	1492.99	2306.96	2402.04	402.85	1149.04	2344.84	1430.55	3463.83	1567.82	1502.05	1702.32	2095.26	911.13	1662.26	1691.41	1616.38	1057.95	1758.98	2188.67	2402.87	1397.53	2356.7	1950.07
PGR	375	chr11	100909837	100910012	731.95	1357.93	1601.87	1160.58	739.94	597.91	415.56	459.24	875.56	1184.65	717.86	886.16	321.63	709.24	1180.24	433.9	1394.27	1046.83	115.77	215.56	897.23	335.78	2015.47	349.38	249.03	336.31	534.28	137.42	308.22	460.11	317.74	110.65	416.42	688.17	661.48	290.72	1128.94	691.13
PGR	376	chr11	100912666	100912843	380.09	572.48	1015.92	682.84	464.78	471.26	306.44	473.34	434.34	589.63	459.88	516.24	207.22	539.58	564.67	308.78	416.1	635.24	75.64	260.15	656.1	2103.54	1156.62	378.45	282.1	354.71	604.47	866.6	325.43	457.13	308.09	147.98	379.21	937.04	676.87	359.49	922.01	567.14
PGR	377	chr11	100920650	100920800	809.11	1548.21	2194.87	1245.16	982.24	813.96	483.42	1608.85	1119.53	1412.48	796.6	1307.34	345.38	818.44	1204.25	543.74	1179.17	1072.83	176.62	238.21	1056.62	303.02	1599.08	512.61	299.3	391.94	517.99	201.45	352.3	445.64	272.13	130.4	322.98	413.26	728.23	277.75	1059.86	691.05
PGR	378	chr11	100922145	100922309	240.92	423.72	734.63	425.02	258.12	197.24	118.19	237.38	230.19	413.13	202.84	334.42	76.61	229.28	443.02	128.03	205.72	270.64	8.47	105.73	237.01	334.64	761.59	71.49	69.67	130.89	173.53	200.24	87.72	196.25	107.44	104.67	141.08	183.31	152.26	118.61	194.29	177.78
PGR	379	chr11	100933168	100933493	710.64	1735.2	2396.03	1258.47	1448.1	1305.17	791.33	1122.76	1384.82	1325.19	1308.59	1515.52	668.32	1187.37	1242.22	732.1	1243.95	1286.9	262.62	1054.31	1429.06	712.63	2119.67	1189.96	1181.74	1362.89	1636.34	397.2	1481.11	1660.99	1003.6	371.75	931.55	1096.81	1761.06	822.59	1665.36	1456.44
PGR	380	chr11	100962481	100962617	1893.96	3731.53	5665.06	3555.31	3658.39	3065.64	2094.31	4402.54	3285.85	4393.11	2779.64	3636.13	1372.11	2586.02	3332.36	2110.22	3493.42	3164.75	672.46	1921.44	3726.03	1449.91	4697.2	2556.82	2221.2	1957.35	2930.34	1264.99	2970.47	2481.84	2484.49	1883.15	2013.88	2543.55	3394.07	1825.03	3956.95	2951.42
PGR	381	chr11	100996728	100996899	641.6	1212.33	1843.87	1239.64	863.71	960.33	797.63	474.48	902.48	1077.82	941.65	1174.37	510	786.4	1009.99	541.54	915.36	1131.42	375.59	587.64	1207.9	741.13	1715.13	763.3	607.09	635.2	858.6	333.15	625.87	791.82	641.4	182.07	675.78	1799.88	1367.03	474.92	1106.69	1026.77
PGR	382	chr11	100998155	100999811	827.21	1976.61	3448.85	2147.93	2262.66	2430.7	1525.58	1443.39	1964.24	2158.29	1888.67	1726.87	1146.86	1959.85	1716.83	1235.44	1670.41	1303.61	2905.87	1475.75	1782.14	1681.23	1278.28	1582.43	1805.44	1539.73	2183.46	1170.32	2020.55	2133.43	1240.35	875.77	1174.48	1756.92	1620	1126.38	1098.28	1352.07
ATM	383	chr11	108098342	108098433	3952.15	6596.74	10573.6	8024.15	7106.77	7724.32	5047.65	4449.41	9792.95	6471.35	6129.73	6401.4	3448.51	6240.67	5782.68	4115.3	7695.61	8606.72	1462.68	3684.01	9170.78	4391.42	10155.8	6501.97	5733.1	6073.11	7976.83	2001.4	6369.28	5325.67	7531.42	7043.02	8767.63	9789.91	8968	5633.01	11283.4	7061.07
ATM	384	chr11	108098493	108098625	607.26	1043.2	1432.5	903.05	725.19	658.56	406.11	490.14	676.02	1103.81	549.98	1015.55	283.8	684.77	783.37	397.36	644.41	626.52	179.07	125.86	905.31	271.35	1291.59	427.75	171.88	240.9	360.92	75.19	213.23	343.64	76.88	12.68	56.23	326.05	589.29	110.97	1098.88	619.03
ATM	385	chr11	108099895	108100060	876.66	1180.84	1981.8	1089.89	834	843.4	709.28	493.17	861.31	1319.81	752.69	1207.32	345.13	620.34	1136.45	528.19	999	964.86	175.05	225.14	1285.61	428.73	1850.39	650.61	288.23	349.33	492.01	120.69	334.11	384.42	139.58	23.76	181.72	699.5	805.61	153.26	1245.51	807.45
ATM	386	chr11	108106387	108106571	2222.31	2889.46	5030.32	4039.19	2901.75	3046.84	1603.44	2585.28	3388.58	3641.12	2822.06	3560.77	1638.98	2980.71	2402.85	1332.05	2740.13	3241.56	323.44	999.85	1771.61	1608.18	4316.65	2104.22	1266.69	1446.62	2014.36	415.37	1742.79	1540.37	1876.31	1047.81	1859.58	1896.53	3235.98	1548.81	3462.96	2631.26
ATM	387	chr11	108114670	108114855	1253.84	2406.09	3380.22	2045.88	2131.92	1987.86	1376.83	1092.55	2269.19	2792.44	1772.15	2242.73	891.45	1679.26	2158.63	1456.22	2167.42	1877.91	243.15	756.41	2073.67	762.47	2834.39	1350.2	1109.63	1114.95	1596.23	358.58	1284.84	1537.45	1501.77	887.78	1605.15	2106.65	2415.12	1278.99	3240.22	1726.79
ATM	388	chr11	108115505	108115763	2846.67	3268.24	6822.83	4925.15	3134.87	3497.93	2278.89	1773.05	3458.3	4421.27	2844.11	3833.78	1371.21	2969.51	3897.84	1824.76	3099.8	4027.4	476.2	1206.1	3754.29	1370.81	5375.87	2086.95	2021.02	2137.95	2858.05	800.47	2532.66	2145.29	1879.37	1489.19	1986.4	6677.27	3211.44	1674.25	4418.2	2647.11
ATM	389	chr11	108117681	108117864	818.49	1370.99	2119.74	1449.27	856.58	858.05	591.41	508.52	1002.68	1536.22	782.2	1432.28	366.26	756.96	1269.21	542.7	1095.01	1153.68	213.88	227.65	1265.03	414.41	1893.17	537.25	279.64	403.35	542.49	135.82	338.16	472.2	255.38	61	345.26	1038.16	822.19	258.75	1369.8	902.36
ATM	390	chr11	108119650	108119839	230.98	493.23	649.92	388.36	351.82	321.12	133.69	270.57	457.96	477.53	354.24	409.92	141.25	308.74	425.9	219.36	502.86	387.65	65.52	108.68	483.07	110.66	459.35	206.47	178.22	198.04	270.38	66.77	201.84	247.93	144.15	33.19	187.25	254.52	330.72	143.4	490.63	314.38
ATM	391	chr11	108121418	108121809	1251.48	2374.84	3821.98	2243.6	1851.28	2050.46	1164.06	1460.56	1775.98	2154.34	1778.53	1924.11	911.51	1759.62	1998.84	1110.02	1745.94	1835.05	315.49	535.3	2034.88	789.21	2433.22	1107.06	651.14	754.01	1088.75	361.78	786.77	848.16	714.15	308.22	852.02	1149.5	1675.42	631.67	2234.4	1399.16
ATM	392	chr11	108122554	108122768	1648	2232.65	3850.05	3603.31	1331.56	1395.29	775.21	1252.85	1680.46	2095.01	1307.34	1572.89	598.66	1322.47	1884.13	766.12	2058.2	2407.24	271.27	465.21	1720.32	2807.1	3128.25	725.22	590.68	713.87	1144.84	1498.31	613.42	908.88	768.18	524.07	901.16	1825.67	1460.18	722.87	2200.14	1249.47
ATM	393	chr11	108123534	108123649	298.84	610.34	815.75	468.08	456.45	376.18	239.63	913.1	435.79	688.25	356.34	672.66	174.88	340.07	508.8	254.34	626.03	666.53	165.46	136.51	711.13	230.47	1075.3	403.92	115.09	161.71	260.89	87.34	154.22	207.41	206.83	141.91	293.22	416.22	640.07	211.94	1041.04	571.51
ATM	394	chr11	108124531	108124776	830.9	1731.96	2183.13	1443.45	1256.82	1119.2	833.96	737.71	1156.76	1960.48	1051.39	1454.09	545.12	929.42	1752.72	842.12	2115.12	1658.57	418.46	493.13	1993.96	623.24	2980.18	964.51	665.98	807.11	1129.13	241.25	713.3	851.29	808.76	291.48	968.94	1490.92	1703.13	706.9	2690.14	1426.69
ATM	395	chr11	108126932	108127077	2412.35	3784.95	6590.1	4945.27	4016.96	3809.06	2754.55	5007.84	4577.95	4428.86	3434.34	3852.01	1822.43	3345.36	3330.81	2078.25	3754.02	4193.1	1604.25	1266.23	4957.65	2628.21	4675.1	3203.64	1716.55	1450.19	2286.74	1197.4	1920.73	1787	2716.74	2210.79	2988.1	4203.03	4399.29	2064.44	5509.69	3585.74
ATM	396	chr11	108128198	108128343	978.73	1545.42	2818.38	1647.02	1266.69	1622.95	1051.47	891.4	1296.82	1645.87	1392.47	1676.05	724.34	1305.95	1309.1	732.23	1112.35	1195.54	126.05	792.04	1246.92	1218.87	1563.98	996.49	1136.03	1170.96	1478.19	808.55	1127.87	1079.32	934.56	363.7	1185.49	1438.1	1458.92	959.01	1407.45	1319.21
ATM	397	chr11	108129703	108129812	1375.43	2544.6	3776.75	2456.76	3091.52	2737.73	1547.7	3828.39	2870.1	3987.44	2336.26	2070.68	1208.53	2253.99	2944.45	1772.62	2678.99	1955.76	581.77	1444.78	3296.64	1818.91	3096.14	2063.41	2082.87	1961.96	2941.71	1892.4	2858.75	2241.2	2087.81	2474.96	2327.43	2095.52	2528.49	1558.78	4097.71	2182.32
ATM	398	chr11	108137888	108138079	1676.22	2825.63	4211.6	2108.59	2465.15	2215.57	1630.24	2698.21	2437.5	3080.16	2028.3	2899.03	941.09	1749.79	2532.51	1347.49	3179.72	2754.55	1493.07	706.11	2831.94	906.99	3612.49	1836.43	1056.77	1247.24	1628.35	527.63	1203.96	1188.62	969.97	517.02	1233.21	1666.02	2212.45	1007.89	2494.89	1890.52
ATM	399	chr11	108139127	108139346	2256.91	3645.74	6833.59	6777.63	3310.51	4259.39	2362.68	2709.43	3596.47	3859.81	3432.27	3795.18	1813.79	3614.68	3174.05	2064.71	2827.95	3764.05	1758.19	1162.42	2910.84	10162.6	4241.94	1835.72	1577.74	1637.78	2613.16	4803.93	1640.32	1753.66	2207.33	1332.06	2218.74	5471.16	3389.3	1780.88	3979.08	2618.47
ATM	400	chr11	108141781	108141883	1075.71	1711.88	2928.99	2192.34	1307.19	1195.65	815.97	1169	1464.79	2156.43	1010.97	1994.44	502.39	1100.79	1973.92	691.19	1634.9	2316.39	687.02	356.53	2200.93	2923.19	3511.8	737.34	434.31	544.86	812.14	1305.52	506.71	650.89	555.93	342.19	675.52	1977.89	1095.97	513.37	1668.51	1078.16
ATM	401	chr11	108141968	108142143	1558.52	2942.42	4935.28	2784.37	2726.86	2746.04	1584.37	4352.4	2431.57	3334.48	2564.56	3255.07	1372.2	2314.36	2499.1	1443.82	1916.48	2575.89	678.02	818.24	2750.23	2252.96	3356.59	1779.08	1163.46	1187.69	1632.32	1114.81	1271.31	1187.23	1139.84	372.83	1282.34	2440.53	2355.34	987.97	2830.43	2026.78
ATM	402	chr11	108143249	108143344	2160.65	2967.34	4541.31	2824.49	2099.86	1863.08	1424.32	1158.75	2319.56	3230.06	1542.89	2094.31	774.19	1616.69	2973.11	1197.33	2211.19	2000.23	424.6	491.64	2740.83	630.32	3438.95	1101.43	600.49	845.65	1159.42	292.72	774.83	885.27	998.43	956.54	1079.41	1607.69	1578.3	894.89	2983.51	1595.59
ATM	403	chr11	108143439	108143589	2219.28	3318.5	5966.02	4539.09	2921.68	3169.31	1633.86	2671.92	3087.63	1367.02	2161.7	1941.9	1585.07	2565.38	2010.23	1315.53	2380.54	3336.5	465.95	1886.63	2625.65	1165.37	3645.25	2040.92	2083.29	2142.81	2864.66	508.09	2532.19	2405.62	2467.05	1158.49	2931.42	2214.13	3603.21	2187.58	4026.72	2959.65
ATM	404	chr11	108150208	108150345	669.62	1412.17	1694.14	1165.96	812.25	967.25	592.67	534.38	1172.59	1335.43	856.54	892.51	468.91	822.35	1355.91	555.56	1622.45	1330.26	222.9	306.88	1118.85	524.36	2194.14	442.87	415.86	470.62	647.3	263.8	401.41	609.64	713.85	375.9	695.18	918.32	1081.05	580.36	1811.25	698.02
ATM	405	chr11	108151712	108151905	1392.93	2623.75	3664.3	2274.45	2047.54	1828.42	1222.32	1510.27	1794.74	2029.65	1398.99	2318.45	762.63	1332.3	2237.55	1056.18	1758.81	1747.61	300.88	404.59	1707.73	1247.57	3038.83	917.37	469.38	606.02	958.46	425.39	548.98	676.9	457	205.63	392.83	757.02	1280.94	425.36	1958.76	1190.62
ATM	406	chr11	108153427	108153616	93.92	145.59	226.53	166.76	94.53	83.31	49.85	86.03	90.72	118.27	65.65	101.13	27.16	92.89	120.09	40.95	93.4	173.54	43.47	46.15	203.38	189.42	248.54	95.85	46.81	52.17	84.91	63.4	71.04	107.18	17.7	14.53	34.32	53.36	87.68	26.28	119.13	86.4
ATM	407	chr11	108154944	108155210	338.59	572.25	876	681.92	562.75	634.16	422.27	362.1	639.66	786.19	587.55	743.26	365.97	545.28	527.88	383.26	359.98	590.18	324.77	218.32	875.82	372.94	956.5	417.36	278.9	263.19	388.79	146.93	302.76	402.34	113.29	4.99	150.69	420.56	574.49	159.04	533.73	503.7
ATM	408	chr11	108158317	108158452	991.84	1507.94	2403.66	2259.49	1290.24	1125.67	513.58	718.21	1243.54	1244.88	938.64	1106.36	555.67	1145.31	1100.48	676.16	1349.07	1218.76	362.26	280.96	1351.14	811.32	1713.12	479.99	327.55	373.9	562.64	338.17	362.32	543.97	678.7	331.95	842.38	913.03	1021.63	529.4	1542.4	643.42
ATM	409	chr11	108159694	108159840	860.53	1397.5	2679.06	1659.51	1760.68	1970.82	924.45	792.67	2023.64	2238.72	1534.04	672.18	836.46	1842.19	1389.63	1112.82	1481.08	821.67	190.18	1133.93	1746.71	282.29	879.89	1344.65	1827.76	1959.77	2626.97	534.23	2486.48	2306.18	2011.26	2601.57	2136.27	1938	1915.83	1534.25	2716.69	1647.77
ATM	410	chr11	108160319	108160538	309.9	708.77	1130	534.44	635.28	714.51	372.07	380.09	512.73	761.18	627.43	716.22	354.19	519.41	617.67	374.19	600.97	585.33	83.31	477.94	601.28	768.93	776.36	451.3	741.22	681.73	1033.15	1477.1	815.6	827.86	301.07	83.52	357.94	616.33	544.63	346.65	611.23	536.98
ATM	411	chr11	108163336	108163530	824.18	1460.95	2485.52	2175.05	1083.95	1365.72	754.32	738.68	1335.29	1428.39	1104.28	1348.64	598.77	1081.99	1252.97	689.56	1511.24	1357.06	339.35	357.79	1336.92	1259.37	1902.56	721.65	506.34	470.88	832.63	462.46	535.38	692.42	666.45	251.39	756.74	1717.91	1301.98	575.3	1366.67	1130.45
ATM	412	chr11	108164030	108164214	374.3	598.66	965.63	826.71	314.08	311.51	231.36	298.51	289.75	639.65	273.38	417.38	138.97	302.51	610.05	164.31	363.76	434.42	47.31	150.66	472.57	672.74	1301.56	187.52	149.51	194.07	298.97	363.36	166.28	269.36	67.06	26.07	87.33	215.99	174.46	57.42	229.55	178.89
ATM	413	chr11	108165644	108165796	1248.18	2328.03	4023.9	2490.33	2290.9	2205.26	1759.73	2333.12	1867.91	2740.77	2029.37	2399.44	979.69	1402.54	2416.25	1269.72	2553.17	2927.64	647.3	1153.86	3908.67	1155.9	4248.14	2266.74	2095.92	2124.12	2719.45	592.86	2433.15	2042.41	2006.06	1144.3	2482.82	3558.5	2867.1	1752.7	4143.93	2391.46
ATM	414	chr11	108168004	108168119	731.13	1175.75	2266.83	1965.34	944.06	1036.61	549.05	1480.46	847.15	1220.18	1042.85	1475.89	492.13	1022.58	878.42	530.68	1022.2	1590.53	408.93	317.93	1676.37	2925.31	2138.81	892.06	411.51	532.41	761.55	1161.4	453.05	506.79	185.88	42.33	201.62	1349.18	1182.34	208.39	2136.46	1107.29
ATM	415	chr11	108170431	108170622	819.31	1255.7	1982.29	1610.37	895.1	946.44	527.44	623.46	930.52	1165.16	837.52	1106.09	440.54	891.08	976.73	547.42	734.54	893.56	158.43	219.18	906.94	720.81	1521.83	528.34	263.75	298.17	483.63	343.19	335.09	438.01	162.91	25.36	199.68	465.04	661.01	194.72	717.89	578.9
ATM	416	chr11	108172365	108172526	1000.76	1808.67	2665.27	1960.12	1489.71	1669.05	880.6	824.46	1825.22	2101.42	1427.22	1818.07	805.12	1437.02	1551.13	959.35	1523.11	1544.62	946.92	481.17	1483	867.49	1863.14	1010.66	553.74	567.78	792.04	354.01	629.82	814.17	728.62	255.26	1077.36	1545.56	1694.14	710.25	1754.2	1589.49
ATM	417	chr11	108173570	108173766	778.4	1508.58	2309.44	1246.51	1064.65	1278.71	843.53	602.09	992.22	1796.71	1298.33	1689.31	603.78	1212.95	1321.46	761.12	924.01	1045.81	149.2	280.47	1098.58	461.02	1585.26	689.94	360.78	444.03	651.27	112.26	433.46	524.57	254.27	125.32	284.31	493.05	820.29	229.55	1040.19	687.87
ATM	418	chr11	108175392	108175589	256.54	442.93	809.58	865.19	319.06	335.07	144.61	362.05	377.65	410.22	287.63	354.86	131.75	303.98	339.64	205.94	276.49	344.49	25.14	61.09	292.56	623.3	371.77	135.12	71.99	69.39	147.19	256.17	92.25	110.26	16.16	0.61	12.99	92.64	126.04	17.53	168.72	133.76
ATM	419	chr11	108178614	108178721	3165.9	5394.56	9365.78	4060.44	5161.57	6032.69	3931.88	2317.59	6793.99	5676.62	4919.03	5773.95	2595.91	4893.54	4838.83	2942.08	4802.61	5288.81	847.56	2283.7	4250.52	1932.89	4878.22	3404.92	4030.58	4017.39	5317.29	1268.55	4556.77	3835.81	3693.35	2091.79	4583.87	5808.34	5596.44	3212.92	6126.09	4296.19
ATM	420	chr11	108180877	108181052	1145.24	1615.39	2379.46	2177.89	1081.26	1202.72	844.67	680.91	1431.73	1536.31	1063.77	1275.1	600.02	1011.57	1444	752.2	1618.92	1570.02	375.52	343.28	1896.36	660.95	2402.85	756.61	488.89	503.51	723.97	205.4	561.38	677.26	762.73	459.72	847.47	1307.85	1126.53	521.88	1913.43	991.74
ATM	421	chr11	108183128	108183235	1142.27	1721.95	2711.58	1757.32	961.46	842.35	510	1366.3	1160.83	1504.55	763	1232.84	360.81	938.17	1335.38	570	1257.39	1189.17	206.77	333.27	1204.91	621.84	2023.94	575.47	353.43	425.11	636.67	270.34	389.67	665.7	257.92	130.47	401.1	414.71	628.22	280.81	1053.81	696.46
ATM	422	chr11	108186540	108186648	1891.34	3512.95	5334.59	2982.95	2755.85	3174.63	2534.57	1614.21	2364.43	3674.07	2782.5	3345.19	1633.92	2325.02	2775.16	1771.17	2524.83	2241.79	804.63	895.33	2406.5	961.89	3709.06	1636.47	1451.67	1435.88	2077.06	503.26	1516.39	1630.58	1272.72	530.49	1405.94	2894.9	2927.93	994	3237.84	2358.13
ATM	423	chr11	108186728	108186850	685.83	1262.07	1788.69	398.31	1104.9	1244.31	1031.88	677.68	468.82	1433.64	998.37	1130.35	784.68	886.24	980.76	736.15	1032.81	721.93	191.39	442.63	777.11	289.28	1309.33	725.43	894.63	812.28	1071.37	235.05	793.5	763.63	299.97	94.18	551.4	722.28	1010.8	419.7	816.56	878.83
ATM	424	chr11	108188090	108188258	1800.66	2912.96	5072.63	3082.08	2408.35	2664.64	1718.82	3137.65	3253.82	3092.44	2600.12	2959.21	1313.19	2291.1	2429.21	1353.51	2371.69	1988.88	1588.28	1063.8	2657.47	839.83	2809.36	1699.18	1699.23	2053.76	2343.92	766.61	1772.91	1636.25	1344.67	548.47	1585.64	2296.11	2321.08	1229.24	3353.05	2068.5
ATM	425	chr11	108190671	108190795	1365.6	2272.5	3305.25	2300.97	1577.28	1649.57	1385.13	790.47	1634.46	2274.62	1532.98	2330.98	850.3	1152.57	1742.95	1005.98	1440.85	1823.47	658.02	389.87	2641.22	657.93	3059.3	1259.74	560.4	700.22	982.64	247.02	648.77	637.9	540.67	266.44	977.02	1704.82	1815.86	634.68	3086.26	1728.7
ATM	426	chr11	108192018	108192157	2105.36	3683.12	5988.08	4165.94	3171.21	3588	2277.31	1719.15	3368.46	3716.59	3256.85	3655.37	1948.09	3012.21	2864.31	2061.86	3044.94	2687.66	1984.71	1285.04	2960.56	1457.52	3425.11	1899.98	1548.75	1296.94	1829.51	586.34	1599.9	2129.46	1506.24	568.46	1705.1	2731.85	3517.93	1500.28	3891.87	2699.04
ATM	427	chr11	108196027	108196281	251.11	474.62	686.42	605.48	375.67	371.37	218.13	199.09	430.3	509.26	345.43	412.76	160.62	394.8	382.94	209.99	582.84	726.56	86.23	235.49	627.53	748.56	692.61	392.93	275.72	216.74	296.85	196.6	248.87	404.01	371.71	161.57	462.2	486.45	539.29	341.11	628.35	477.35
ATM	428	chr11	108196775	108196962	981	1884.67	2836.61	2108.94	1727.32	1869.74	963.69	1372.12	1662.14	1959.28	1632.34	1727.55	968.58	1584.26	1307.56	914.88	868.36	1002.09	173.11	396.13	985.56	517.39	1575.25	684.56	414.84	447.22	698.9	218.8	501.64	656.28	270.38	36.23	291.06	533.24	950.06	261.2	1032.66	815.77
ATM	429	chr11	108198362	108198495	1128.59	2161.29	3225.94	1291.91	1588.08	1590.02	936.21	1152.73	2063.99	2278.8	1513.39	1923.2	864.84	1664.4	1896.11	1021.81	2208.29	1921.05	232.78	613.22	1738.99	674.62	2793.01	879.88	745	770.63	1212.74	384.01	841.04	1119.22	697.62	278.89	784.63	1030.59	1554.64	610.07	2191.74	1382.83
ATM	430	chr11	108199738	108199975	1557.71	2715.63	4252.88	3608.08	2247.68	2321.32	1720.34	1667.96	2037.95	2814.75	2018.66	2502.53	1107.84	1613.94	2403.7	1337.32	2599.22	2697.44	809.69	512.42	2916.39	2893.32	3363.44	1371.84	862.01	944.69	1399.79	1243.17	858.38	872.2	766.31	291.86	1270.8	1662.36	1928.83	706.55	2906.19	1658.22
ATM	431	chr11	108200931	108201158	1474.76	2345.14	4276.48	1672.32	2107.9	2241.39	1604.55	1259.29	2116.77	2544.53	2113.73	2448.34	967.68	2032.18	2103.22	1290.2	1975.91	2305.66	417.06	508.46	2122.63	961.3	2273.09	1135.07	672.75	774.36	974.61	339.11	783.39	744.25	802.89	395.82	962.71	1275.06	1621.7	710.69	2186.95	1366.1
ATM	432	chr11	108202161	108202294	2362.6	2951.1	5425.66	3842.78	2523.49	2408.18	1316.06	1381.75	2258.23	2879.09	2236.88	2780.69	1111.86	2751.13	2376.91	1492.93	2919.39	3034.2	681.37	726.1	3086.66	997.31	3534.15	1590.31	882.77	1032.33	1415.28	331.55	1120.87	1365.51	1142.69	653.14	1307.37	1681.23	1927.88	918.08	3083	1623.24
ATM	433	chr11	108202596	108202774	3564.47	4251.74	7909.11	7368.2	4176.28	4142.74	2380.17	2625.63	5258.64	4700.78	3568.5	4434.77	2181.39	4524.73	3742.21	2230.48	3348.58	4147.25	1319.65	1432.05	3876.4	3171.77	5145.59	2682.76	1794.46	1763.81	2498.13	1566.31	2130.3	2591.23	2500.23	1048.41	3074.34	4490.08	4683.07	2274.1	5396.03	3623.4
ATM	434	chr11	108203479	108203637	1110.89	2103.64	2470.58	1697.21	1384.45	1120.5	779.81	961.35	1372.38	1999.31	1098.64	1638.63	538.15	1026.04	1851	832.89	2028.94	1697.99	311.75	274.08	1523.59	430	2525.8	666.08	419.25	594.69	792.03	182.69	508.78	694.04	368.81	170.68	490.84	621.89	885.14	366.06	1521.84	716.99
ATM	435	chr11	108204603	108204705	319.99	715.16	1043.45	701.65	663.39	691.58	470.46	788.21	589.3	809.18	680.62	843.35	355.5	586.31	573.99	411.2	542.8	599.5	127.58	524.29	759.39	352.52	794.39	601.63	562.4	467.75	717.9	266.83	637.02	672.05	260.55	15.01	228.7	577.86	804.2	229.58	604.29	609.49
ATM	436	chr11	108205686	108205846	2182.19	3942.17	5628.06	3693.55	3279.9	2973.73	1613.09	1765.11	3645.78	4467.39	2952.32	3909.24	1368.69	2954.3	3617.04	2242.39	4427.02	4320.86	880.42	1166.55	4159.71	1358.36	5197.55	2011.02	1377.71	1856.59	2537.86	609.94	1878.4	2296.04	2069.42	1530.29	2491.51	3129.56	3361.83	1604.07	5217.12	2999.32
ATM	437	chr11	108206562	108206698	3230.03	4742.74	7835.04	6439.78	4151.77	4286.54	3022.55	3383.42	4885.47	3955.68	3455.7	3992.39	1933.39	3289.1	3795.72	2208.72	4487.08	4316.36	1244.74	1273.66	4381.85	1742.89	5006.15	2570.12	1775.94	1751.09	2509.5	658.72	2007.74	1912.68	3052	2232.19	3020.8	4627.29	4125.8	2350.12	4971.09	3297.58
ATM	438	chr11	108213939	108214108	662.52	1306.2	2689.79	1648.08	1623.04	1807.68	1058.43	1378.94	971.92	1808.02	1693.17	2007.19	821.42	1297.48	1317.37	821.61	1121.49	1453.61	191.13	717.93	1553.08	818.78	1589.59	1148.21	1151.85	1084.78	1570.18	512.19	1235.86	1270.66	466.56	92.39	528.98	3038.2	1699.22	514.41	1565.98	1314.54
ATM	439	chr11	108216460	108216645	893.4	1804.22	2797.08	1746.76	1468.18	1609.85	1025.37	1248.26	1872.6	1905.45	1449.81	1985.82	870.03	1459.4	1506.63	999.41	1036.19	1817.82	355.84	696.83	1793.85	1672.35	2365.84	1319.11	775.27	729.88	1041.9	525.08	899.47	958.12	799.39	413.02	872.19	1734.17	1600.66	689.16	2158.51	1323.97
ATM	440	chr11	108217996	108218102	8.94	9.21	12.2	8.4	3.25	4.34	1.9	2.71	4.07	10.57	2.71	4.07	1.63	5.15	5.69	2.44	13.01	7.86	0.81	6.78	16.8	3.52	37.95	6.23	6.23	6.23	12.21	2.98	7.05	22.22	0.34	0	0	2.11	7.07	0.34	6.73	8.41
ATM	441	chr11	108224483	108224617	2007.66	3219.06	5449.24	3409.79	2710.32	2866.47	2000.87	1530.07	3089.37	3177.93	2472.49	3070.42	1346.1	2503.29	2965	1555.93	2863.27	2894.49	451.96	627.86	2429.7	2746.93	3664.84	1151.66	903.04	1007.16	1316.73	1455.81	904.33	987.53	1195.52	595.83	1454.3	2656.66	2319.57	915.42	2147.78	1688.37
ATM	442	chr11	108225528	108225611	1247.8	2988.1	4761.88	3120.76	2738.31	3003.29	1899.27	3086.39	2505.9	3456.02	2892.43	3534.76	1552.61	2231.89	2328.12	1565.67	2928.24	3177.06	386.9	1735.79	3065.86	3695.38	4286.9	2153.7	2260.81	2247.46	3155.06	2141.49	2536.48	2357.88	1270.17	410.51	1647.08	2902.75	2825.31	1248.01	3502.32	2364.49
ATM	443	chr11	108235799	108235955	1665.05	2905.7	5697	2978.88	2818.82	2856.06	1826.82	2635.61	2660.05	2963.95	2493.41	2927.68	1368.17	2337.32	2396.07	1441.14	2517.13	3116.24	1553.18	929.8	2658.62	2957.76	3391.18	1680.66	1379.11	1298.99	1917.01	1429.34	1456.17	1318.64	1136.1	277.99	1375.11	2005.94	2736.74	876.59	2951.13	2061.27
ATM	444	chr11	108236042	108236245	1764.32	2469.68	5155.78	5724.78	2505.9	3023.85	1560.56	2551.66	2581.94	2547.09	2207.59	2719.55	1233.47	2505.03	1948.6	1152.9	2241.83	3206.16	1334.82	1633.27	2715.73	7201.9	3658.84	1837.6	1884.95	1872.48	2934.69	5734.43	1989.35	2040	2185.67	1156.79	2002.29	3867.67	3207.5	1847.92	3146.74	2522.44
MLL	445	chr11	118307218	118307669	309.37	607.12	1112.39	541.38	751.99	1153	671.64	401.74	651.24	889.65	778.41	503.97	451.57	710.23	718.33	502.9	625.12	328.6	1183.29	440.4	702.2	203.64	273.09	585.52	529.91	354.27	604.44	164.08	579.79	592.62	134.74	61.16	127.55	202.19	187.03	121.14	137.05	166.81
MLL	446	chr11	118339480	118339569	1502.56	3310.02	4981.49	2180.01	3915.3	5300.17	2232.98	3539.27	4114.3	4761.22	4136.23	4547.93	2226.66	3695.34	3197.27	2280.96	3517.8	3107.36	720.78	2862.91	2932.38	1464.61	4084.92	2655.67	3648.94	3850.64	5322.84	1261.79	5097.71	5906.67	4950.99	3365.31	4562.44	6151.91	5820.72	4599.91	6225.7	4626.11
MLL	447	chr11	118342367	118345040	1747.69	2534.38	5607.44	3432.68	2982.4	4429.21	2362.05	1978.4	2890.08	3446.22	3007.08	3169.68	1651.86	2707.61	2726.75	1764.01	2377.09	2419.15	388.04	1631.08	2840.97	1731.04	2718.85	2143.46	2328.12	1945.15	2964.27	1441.48	2720.67	2589.99	1828.15	886.64	2038.47	3571.47	3173.05	1705.33	2940.43	2518.56
MLL	448	chr11	118347510	118347707	1638.73	2481.07	5186.08	3906.91	2778.15	3894.7	1700.61	2532.78	2631.73	2974.81	2676.73	3023.5	1497.73	2743.08	2470.64	1559.27	2639.06	2723.73	475.8	1435.47	2575.13	3719.8	2730.52	2004.61	1608.32	1153.45	1965.39	3192.31	1706.01	1915.24	1467.84	530.86	1688.13	2752.53	2699.84	1370.58	2376.31	2211.1
MLL	449	chr11	118348672	118348926	1620.31	2861.94	5934.68	3316.48	3286.38	4752.28	2563.78	2412.15	3167	3845.58	3305.1	3847.31	1968.57	2836.48	3132.73	1956.4	2696.39	3066.97	827.21	2314.43	3688.62	1472.87	3167.54	3060.25	2748.87	2129.15	3505.3	948.68	3398.47	3197.16	2602.86	1116.81	2451.73	3829.08	3845.45	1989.51	2763.34	2852.2
MLL	450	chr11	118350879	118350963	518.71	903.21	1901.88	1336.05	1176.08	1309.29	672.26	501.14	1198.93	1292.72	990.39	1213.94	560.49	1187.73	1078.14	725.09	1750.92	1786.94	375.71	847.41	1865.33	727.47	1504.46	1193.88	1267.22	1230.11	1757.78	353.59	1485.22	1558.52	1663.26	1412.65	1993.24	2268.91	2185.76	1477.18	2732.95	1915.81
MLL	451	chr11	118352420	118352817	947.42	1233.44	2878.28	2015.27	1401.82	2199.99	1162.97	947.12	1417.9	1694.43	1598.47	1774.15	875.33	1507.99	1309.72	904.09	670.26	859.77	105.25	587.71	887.99	1735.91	1325.43	675.47	671.63	458.44	857.32	1223.4	735.97	848.48	374.4	134.61	334.37	937.23	946.37	349.17	744.62	667.96
MLL	452	chr11	118353127	118353220	459.03	751.28	1337.07	972	646.54	1057.94	707.52	299.2	593.59	858.24	787.15	733.24	446.79	670.39	699.26	519.56	690.14	505.44	139.33	286.11	566.71	274.49	630.28	404.86	475	356.35	491.04	166.02	477.39	505.35	238.17	22.07	218.48	905.55	851.28	273.22	740.16	601.6
MLL	453	chr11	118354888	118355039	1323.53	1875.48	3559.52	2203.73	1585.3	2225.78	1426.41	1028.78	1555.26	2323.16	1727.88	2194.97	914.18	1422.01	1891.74	1049.16	1476.99	1555.49	829.35	660.5	1783.48	652.21	2176.78	1037.17	870.22	697.81	1187.8	337.08	917.25	1084.14	758.18	283.44	727.3	1985.66	1637.51	612.05	1456.49	1211.32
MLL	454	chr11	118355567	118355700	586.43	759.11	1645.27	1578.09	687.68	1033.66	683.74	384.25	1018.25	914.67	732.47	1004.01	375.86	666.13	856.6	464.63	929	814.98	360.78	275.25	884.93	377.26	1030.65	485.31	345.75	284.87	489.46	180.84	386.7	452.22	545.21	130.49	525.87	1238.69	910.53	377.64	726.09	670.49
MLL	455	chr11	118359319	118359485	1159.41	2129.23	3517.22	1555.55	2341.71	3169.68	1700.93	2263.9	2413.68	2745.66	2067.66	2568.52	1398.56	2536.07	2496.31	1477.65	2210.71	2572.85	1101.53	1436.44	2809.1	1903.93	2812.2	2415.08	1806.5	1466.65	2432.33	1004.22	2043.98	1934.23	1907	1211.46	2023.77	2279.58	2976.35	1647.11	3073.84	2426.22
MLL	456	chr11	118360497	118360612	484.72	1010.78	1657.75	1183.06	1165.42	1606.66	1056.74	744.88	828.51	1625.71	1056.11	1521.2	575.72	660.67	1381.43	765.3	1307.26	1750.78	306.04	623.66	2533.31	1737.66	1949.38	1501.3	870.84	768.99	1193.01	668.26	1022.53	888.93	982.66	688.96	1617.39	1843.12	1745.08	947.45	2184.22	1504.72
MLL	457	chr11	118360834	118360974	371.26	833.05	1464.6	740.38	793.65	1058.55	489.38	1369.75	838.66	1050.98	894.46	1121.49	513.72	772.37	657.71	440.52	791.48	805.18	183.37	682.35	938.14	677.44	1038.23	812.89	795.98	600.01	1053.57	517.62	990.75	964.16	361.86	15.99	200.67	528.48	1138.29	342.7	1247.47	936.99
MLL	458	chr11	118361901	118362043	1538.38	2323.8	4266.61	2625.87	2877.84	3022.48	1687.01	3868.03	2916.34	3347.85	2211.59	2947.08	1235.65	2182.17	2496.76	1534.01	2939.27	2820.57	1255.58	682.79	2909.66	941.91	2663.31	1900.01	935.99	766.15	1210.8	472.01	1019.96	990.34	1081.71	499.8	1176.12	1649.89	2486.54	1004.17	2870.85	2154.77
MLL	459	chr11	118362449	118362653	504.5	789.57	1487.57	1317.79	765.48	1152.36	579.17	505.97	1019.59	1097.71	853.35	962.13	472.15	820.78	869.47	536.64	1011.43	911.5	735.41	296.98	1028.59	766.66	972.32	549.24	418.7	331.48	569.43	452.68	473.87	565.04	361.84	94.67	352.87	877.22	821.03	285.34	910.05	612.5
MLL	460	chr11	118363762	118363955	1419.75	2112.25	4992.71	4171.78	2994.66	4356.3	2196.32	2647.46	2519.8	3279.62	2542.92	2987.28	1437.29	2703.25	2424.57	1580.39	2403.99	3369.4	1646.95	1362.2	3137.79	9695.88	3065.83	2170.88	1850.18	1505.37	2620.38	5508.17	1952.28	1823.35	2144.95	1269.8	2253.81	5500.71	2942.74	1691.57	2976.28	2435.62
MLL	461	chr11	118364993	118365123	1304.02	1531.06	3169.44	2044.23	1193.74	1630.08	869.84	749.16	1375.67	1930.51	1299.08	1686.85	699.45	1197.2	1696.56	824.11	1058.77	1212.9	283.9	349.1	1615.69	531.39	2461.65	507.47	466.66	508.08	856.81	309.6	550.35	567.23	602.41	567.99	801.81	1587.84	949.44	568.98	1715.22	789.82
MLL	462	chr11	118365399	118365492	2287.89	3258.91	6355.68	4082.02	3153.06	4052.93	2802.23	2370.52	3033.4	4367.23	3110.96	4214.6	1698.03	2406.99	3254.45	1854.69	3098.39	3437.06	602.82	774.39	4069.73	1255.84	4421.79	2274.55	1420.82	1451.24	2038.34	512.72	1510.94	1346.99	1286.4	513.96	1727.12	3005.46	3392.94	1189.19	4974.39	2763.46
MLL	463	chr11	118366405	118366618	834.25	1452.05	2792.25	1912.66	1529.82	2209.79	1141.66	794.64	1237.46	1991.3	1555.4	1895.31	895.13	1426.28	1570.38	1019.28	1599.07	1383.36	263.29	1039.06	1649.66	864.23	1579.05	1211.78	1527.46	1551.06	2224.78	1017.77	1876.11	1892.19	955.86	316.86	1086.77	2251.41	1866.04	951.6	1339.37	1528.72
MLL	464	chr11	118366966	118367092	1362.92	1895.98	3885.31	3089.31	2223.39	3069	1334.92	1225.94	2488.39	2552.62	2038.91	2202.9	1125.92	2251.06	1961.65	1313.45	1834.57	1589.43	318.02	1176.02	2400.5	858.31	1594.64	1756.42	1420.81	1046.17	1737.55	493.11	1540.25	1789.93	1551.93	594.97	1718.91	2598.99	2218.25	1526.78	1496.32	1885.19
MLL	465	chr11	118368641	118368798	1813.68	2801.13	5504.61	4065.18	3176.1	4575.53	2408.15	1880.95	3625.69	3982.91	3000.42	3624.16	1762.74	2954.54	2787.82	1951.95	3153.92	3219.58	1516.53	1536.34	3791.65	2506.3	3788.66	2732.54	1977.12	1504.81	2485.18	1730.06	2232.99	2121.89	2714.85	2460.87	2786.89	5429.83	3913.77	2335.68	4190.14	3221.9
MLL	466	chr11	118369075	118369253	478.87	782.07	1486.97	1156.11	762.08	1085.3	552.42	535.54	736.32	1012.78	755.06	770.01	407.39	682.68	689.25	461.72	892.66	652.46	100.7	361.16	1015.39	274.8	709.48	686.66	414.1	251.59	455.68	151.98	430.73	509.4	86.71	25.6	86.56	351.02	509.95	99.58	457.94	459.45
MLL	467	chr11	118370008	118370145	2499.93	3397.74	7838.57	7198.67	4558.14	5964.45	2738.18	6089.1	4963.64	4976.73	4227.75	4810.18	2428.83	4327.69	3711.46	2378.22	4166.62	4984.74	593.35	2406.57	4765.36	12275.6	5312.89	3419.37	2932.59	2176.78	3867.08	7178.2	3054.22	2751.46	3126.72	1476.22	3318.64	6661.51	5538.91	2626.49	5936.91	4205.88
MLL	468	chr11	118370540	118370638	2366.23	3144.7	6651.77	5282.27	3289.36	4330.32	2195.17	4663.3	3287.66	3603.23	3290	3708.44	1928.95	2900.49	2964.83	1739.53	3049.06	3175.21	674.87	2395.24	3361.65	2387.23	3912.22	2743.55	3497.46	3324.84	4805.05	2679.73	4225.91	3877.1	2153.68	594.38	2152.96	2649.06	3448.4	1914.16	2895.49	2810.05
MLL	469	chr11	118371692	118371872	1057.59	2140.94	3953.37	1806.06	2531.76	3355.13	2016.76	1768.35	2700.09	2998.96	2279.35	2855.78	1339.01	2066.23	2449.33	1591.08	2359.48	2326.65	302.96	1987.15	3022.52	1174.04	2225.55	2445.87	2716.72	2566.9	3529.64	1089.69	3355.18	3264.98	2808.68	2046.86	3030.66	3903.18	3470.99	2689.49	2802.15	2904.12
MLL	470	chr11	118372377	118372582	1051.55	1309.47	2629.14	1924.17	1171.65	1790.84	1023.89	599.56	1149.78	1477.84	1279.27	1434.83	718.78	1210.06	1273.52	838.18	1258.63	1117.36	154.9	436.66	1111.81	561.94	1436.65	695.17	672.94	508.63	824.68	353.87	694.37	742.12	579.29	75.46	576.19	1569.5	1389.22	442.87	977.84	1043.52
MLL	471	chr11	118373103	118377371	1827.04	2582.83	5961.66	3942.16	3364.09	4802.68	2390.05	2525.43	3321.68	3827.66	3289.95	3634.61	1837.66	3270.85	2990.59	1910.87	2632.65	3258.39	528.94	2034.05	3562.3	3158.26	3272.52	2682.4	2621.67	2190.2	3509.45	2393.8	3122.4	2968.1	2653.87	1673.91	2765.88	5067.89	3653.2	2314.27	3240.96	2984.43
MLL	472	chr11	118378234	118378334	775.67	1234.54	2776.15	2470.21	1452.27	2360.69	1224.76	1321.02	1327.56	1610.2	1614.18	1724.78	875.84	1305.77	1281.73	825.03	997.32	1112.6	794	851.24	1199.1	2650.87	1224.94	1028.06	1050.87	813.47	1314.82	1809.68	1146.56	1249.79	673.74	127.41	669.59	1568.39	1294.69	660.4	643.23	989.22
MLL	473	chr11	118379841	118379925	52.95	114.53	184.35	73.72	156.27	184.31	80.86	250.25	124.82	177.99	128.15	171.62	81.8	106.98	123.12	78.13	119.88	134.06	38.8	178.53	165.2	92.06	190.44	167.13	241.02	186.84	280.51	143.16	278.02	255.73	67.48	4.8	63.95	106.75	179.53	77.49	145.18	136.32
MLL	474	chr11	118380653	118380843	2137.42	3465.64	7173.28	5116.62	3687.12	5362.85	3047.47	3579.21	3008.99	4651.84	3893.46	4804.77	2132.27	2995.62	3536.58	2223.28	3229.81	3780.71	695.46	2356.29	4328	5463.68	4467.93	3267.76	3235.99	2708.66	4283.28	4372.59	3557.01	3093.92	2641.75	730.66	2958.32	4978.99	4833.62	2211	4922.01	3699.59
MLL	475	chr11	118382656	118382750	2337.57	3840.13	7824.35	4276.85	4092.48	5432.54	2986.15	4453.94	4123.85	4956.75	4043.77	4703.12	2251.62	3779.09	4053.33	2308.26	4216.77	3890.29	824.11	2749.95	4250.15	2660.68	4566.89	3293.64	3284.15	2562.05	4223.77	1952.49	3825.45	3912.52	2587.36	503.27	2690.25	3373.65	4629.92	2428.8	4573.48	3957.22
MLL	476	chr11	118390323	118390517	2314.59	3101.14	6626.19	5810.64	3660.42	5186.45	2383.03	2078.12	3486.96	4044.89	3464.33	3710.84	1962.07	3645.2	2913.62	1969.25	2765.24	2817.18	1331.02	2096.49	2876.61	2333.04	3117.5	2574.93	2326.66	1859.73	3072.05	1795.02	2756.92	3104.16	2593.25	1717.25	2432.17	3584.8	3371.19	2378.52	2712.9	2802.53
MLL	477	chr11	118390662	118390789	474.91	1045.25	2042.34	1392.23	1125.21	1746	776.79	755.23	1087.46	1354.7	1207.89	1277.29	643.12	1263.56	1033.75	827.64	838.09	931.72	412.74	654.61	871.91	1379.12	763.04	697.88	803.21	539.25	868.78	1362.77	804.61	1031.23	511.35	107.12	521.99	961.44	950.95	499.24	667.41	816.02
MLL	478	chr11	118391507	118391610	1723.2	1918.03	3910.81	3513.53	1943.45	2627.32	1870.91	983.89	2053.61	2486.81	1967.25	2390.19	978.94	1497.42	2255.1	1396.95	2700.66	2248.23	1579.03	545.14	2652.22	906.71	2875.93	1397.81	730.77	728.24	1125.18	341.69	922.26	896.96	1000.38	535.87	1185.01	2332.03	2309.58	761.94	2366.57	1787.46
MLL	479	chr11	118391993	118392142	1299.85	3022.36	5556.67	2464.29	4997.88	5214.1	2809.02	5520.7	4048.18	4666.5	3636.35	4304.92	2430.75	3155.01	3165.96	2517.75	3640.27	3452.36	1274.43	3145.37	4540.17	1667.75	3473.67	4271.03	4450.94	3692.15	5936.77	2596.77	5303.04	4965.65	3871.29	5343.84	3593.72	3472.25	4061.13	3390.79	3873.19	3638.71
MLL	480	chr11	118392602	118392897	1430.98	2594.96	5772.34	4493.47	3638.67	5012.69	2290.79	3257.27	3565.95	3626.7	3023.28	3329.79	1731.73	3180.15	2863.85	1741.55	2689.73	3591.59	600	2388.39	3597.5	8937.85	3284.57	2910.81	3873.68	3541.25	5755.52	15379.4	4038.27	3637.67	3121.93	3384.13	3648.13	6113.88	3902.81	2589.59	3132.96	2818.68
KRAS	481	chr12	25362719	25362855	596.64	692.1	1178.74	1101.12	422.01	471.27	323.61	219.77	610.58	701.74	440.93	709.45	202.41	436.78	633.86	306.52	504.12	613.72	111.55	129.2	628.03	186.97	1033.96	323.2	162.61	219.16	338.78	83.3	204.55	255.92	251.25	144.75	347.16	646.12	534.55	242.37	955.69	525.27
KRAS	482	chr12	25368365	25368504	2580.3	3886.19	6998.24	4935.43	3428.52	3654.29	2162.81	5073.61	4559.6	4221.67	3065.29	4044.12	1892.15	3257.13	3027.94	1934.14	4064.58	3938.54	658.87	1074.09	3903.1	2550.1	4569.73	2368.99	1870.41	1797.69	2473.74	1251.18	1957.69	1948.51	1593.86	472.18	1903.31	2613.87	3474.83	1262.33	5508.27	2709.26
KRAS	483	chr12	25378538	25378717	2143.43	2889.79	4690.91	4009.96	1960.53	2108.28	1156.01	1548.91	2560.06	2993.76	1684.24	2708.11	850.97	1910.66	2406.81	1082.65	2101.81	2421.88	294.84	535.66	2363.01	961.98	4178.43	1209.93	672.43	862.99	1235.41	229.33	758.93	935.83	1032.44	568.38	968.05	1432.24	2101.08	795.97	2956.09	1907.94
KRAS	484	chr12	25380158	25380356	1040.84	1885.15	3129.13	2160.33	1699.43	2005.75	1201.7	2103.53	1890.71	1950.7	1781.2	2058.25	888.19	1547.34	1601.66	997.15	1268.43	1325.3	474.78	774.41	1477.69	638.85	2075.09	1209.46	982.8	904.43	1296.47	415.37	1117.17	1100.29	1017.23	399.25	1162.95	1793.45	1915.84	922.31	1877.52	1604.33
KRAS	485	chr12	25398198	25398328	852.06	1317.4	2239.45	1412.03	956.93	1074.46	608.65	1076.59	1152.89	1388.48	875	1394.04	424.18	867.37	1215.09	542.15	1194.65	1466.81	283.99	331.99	1347.7	2187.4	2164.63	722.07	367.73	403.21	747.89	1211.88	398.99	497.44	376.63	201.68	413.95	1110.29	893.31	374.57	1187.86	864.34
GLI1	486	chr12	57857465	57857584	494.98	901.59	1871.95	1865.78	1089.26	1596.65	854.15	856.03	1007.57	1242.28	1101.43	1155.38	700.6	1028.59	1087.69	748.7	870.57	744.74	383.11	612.08	860.85	1496.75	789.38	801.68	669.66	496.48	844.14	1312.91	726.33	822.83	476.41	203.63	418.98	1246.28	830.35	451.67	302.78	650.95
GLI1	487	chr12	57857772	57857884	1505.81	2427.99	4555.92	1950.64	3103.35	4096.79	2493.65	1529.93	3497.72	3330.12	3003.87	2794.87	1632.63	3045.04	2463.85	1902.66	2149.86	2697.43	1648.9	2029.24	3395.57	1210.13	2452.51	2781.02	2918.24	2391.04	3502.63	918.32	3571.9	2827.53	2282.11	1946.36	2435.69	2770.94	2529.55	1822.97	2602.83	2108.84
GLI1	488	chr12	57858446	57858661	583.22	893.63	1632.69	1138.7	1091.1	1426.45	636.72	576.31	1120.09	1131.35	957.54	1093.96	649.69	1124.95	1009.47	641.78	918.98	787.99	1098.54	625.38	1084.46	360.53	794.24	939.24	571.25	355.09	566.13	164.25	715.67	829.78	491.56	132.84	546.32	885.81	839.95	483.71	408.58	717.06
GLI1	489	chr12	57858884	57859048	1780.84	2023.09	5697.15	3948.41	3365.93	5380.58	2907.8	1654.65	3445.76	4092.93	3582.24	3716.32	2068.57	3076.59	2959.76	2236.13	2283.78	2850.88	873.72	2215.07	3963.25	1399.27	2887.44	2854.04	3920	2750.38	4079.51	1024.77	4461.19	3532.01	3739.08	3898.35	3199.37	9911.45	3685.75	2944.99	3392.3	3025.7
GLI1	490	chr12	57859380	57859489	1805.32	2713.13	6145.95	3861.36	3941.26	5313.94	3180.09	3993.97	2966.57	3870.43	3780.55	3840.38	2193.65	2992.44	3090.35	2018.41	2423.49	2931.89	588.68	3061.17	4559.57	1526.97	3028.72	3620.04	4566.45	4265.66	6160.89	1771.5	5559.99	4931.87	4213.56	3594.85	4174.27	6471.23	4288.16	3278.34	3049.05	3439.73
GLI1	491	chr12	57859561	57859718	1565.83	2458.04	5676.92	4568.22	3384.97	4903.39	2543.54	4120.25	3379.56	3629.45	3167.65	3618.75	1892.2	3040.09	2966.18	1802.04	2560.78	3780.39	695.3	3544.35	4162.56	4997.46	3096.18	3543.86	4172.01	3664.51	5992.06	7003.06	5196.03	4966.39	4079.7	2908.84	3420.92	8093.8	4167.17	3189.22	2761.7	3552.44
GLI1	492	chr12	57860013	57860182	2438.35	3809.75	7442.35	4355.28	4771.54	6956.92	4082.16	2047.14	4889.91	5168.58	4755.33	4256.38	2672.12	4384.54	3725.85	2872.99	3491.56	3126.49	3202.57	3108.39	4413.39	1785.75	2777.55	3775.15	5521.39	5538.18	7611.62	2711.71	7057.59	6172.15	4536.15	5431.08	4238.24	5990.07	4454.41	3775.89	3035.25	3596.91
GLI1	493	chr12	57861106	57861290	2063.22	3205.24	6939.76	5371.61	4634.03	6362.55	3342.75	5295.15	4185.85	4713.67	4261.62	4349.37	2492.79	3791.47	3348.97	2405.56	4107.41	4480.95	1233.11	3923.22	5403.44	10394.3	3982.73	4710.28	5320.77	4325.24	7137.37	15037.5	6391.9	5610.82	5004.2	4228.91	4343.19	7713.62	4796.62	4029.57	3876.42	4131.52
GLI1	494	chr12	57861767	57862017	2439.27	3685.77	7750.4	4516.73	4872.95	6564.14	3929.87	4568.32	4643.51	5167.71	4503.27	4858.21	2787.87	3918.58	3844.65	2769.56	3896.39	4118.71	2155.67	3492.49	5012.1	1882.87	4087.75	4450.53	4970.13	4193.23	6332.95	2327.57	6430.71	5198.87	4821.48	4881.24	4657.37	6089.84	4686.39	3702.93	3423.62	3975.82
GLI1	495	chr12	57863204	57863491	1592.52	2634.15	5466.82	3995.25	3684.71	4757.22	2854.35	2411.97	2896.86	3940.1	3214.24	3359.37	1922.07	2848.8	2994.99	2079.13	2677.25	2760.43	2746.99	2663.88	3619.49	4330.16	2543.24	3014.26	3551.67	3028.21	5001.55	6625.06	4255.37	4282.35	2976.54	1878.93	3036.91	4463.06	3362.94	2578.09	1845.65	2866.7
GLI1	496	chr12	57864090	57865854	770.37	1221.64	2643.9	2016.92	1496.84	2208.05	1046.65	1228.62	1464.24	1530.03	1483	1415.75	896.8	1484.77	1296.12	844.03	1179.03	1192.14	777.77	1199.42	1535.31	1995.24	1138.93	1294.23	1297.76	1029.55	1736.95	2610.68	1499.41	1530.44	1081.84	715.13	965.11	2417.61	1373.36	913.54	781.99	1094.63
HMGA2	497	chr12	66219041	66219171	127.75	418.98	548.13	230.07	459.95	467.37	438.24	221.67	189.41	493.86	375.4	375.76	244.11	201.27	423.66	264.89	379.92	263.13	795.23	283.56	465.84	110.28	291.89	401.21	321.83	206.84	299.64	65.71	378.94	322.95	125.85	27.28	133.4	181.05	214.27	135.4	185.7	195.85
HMGA2	498	chr12	66221771	66221877	1865.88	2880.7	6583.33	6039.03	3324.68	4445.46	2626.42	2513.7	2816.71	4139.67	3658.08	4190.12	2026.92	3432.07	3294.69	1831.94	2307	3175.69	422.61	1605.08	2726.91	7407.6	3964.25	1655.21	2219.05	1881.95	2825.3	5321.07	2090.28	2093.36	2014.77	328.21	1570.52	8976.19	3902.75	1896.62	3008.82	2878.53
HMGA2	499	chr12	66232289	66232359	446.18	786.97	1161.32	311.83	457.69	450.92	345.51	322.61	622.51	723.08	338.54	524.66	173.23	423.38	615.65	310.37	695.51	606.23	98.08	80.37	581.37	126.34	727.15	276.14	112.04	91.55	167	41.07	105.72	168.65	6.68	2.32	1.86	17.42	57.46	6.55	93.03	70.63
HMGA2	500	chr12	66308829	66308920	3275.51	3865.86	12249.7	10833	7788.34	9415.34	4406.45	5557.42	7599.48	7946.3	7063.02	7882.3	3574.42	7665.82	5668.21	3551.99	2069.65	6058.9	877.72	2193.33	6274.75	11452.8	8118	3074.03	4522.93	4779.99	6033.6	4455	5060.66	3857.54	4895.67	3283.24	3968.41	22793	6203.05	3627.77	6770.55	4861.91
HMGA2	501	chr12	66345153	66345205	414.45	766.92	1373.17	248.11	591.09	761.09	479.96	284.87	350.62	681.3	608.02	824.28	337.68	657.11	541.45	402.92	663.4	678.68	51.43	162.19	518.4	258.68	829.19	423.81	241.36	265.6	393.7	88.89	267.23	270.04	92.72	11.89	153	345.92	552.02	126.02	510.38	422.85
HMGA2	502	chr12	66357015	66357082	2143.63	4744.97	8483.68	5540.24	6399.22	6563.29	3439.16	6690.19	5642.66	4450.46	4324.76	4265.82	2663.68	5025	4304.04	2507.56	4236.19	5362.57	705	3197.69	4323.35	15151.2	5052.6	3661.93	3910.22	3624.01	5955.18	10649.4	4194.24	3881.56	3746.13	1862.54	3544.6	6807.66	4810.66	3474.53	3826.43	3782.41
GRIP1	503	chr12	66742789	66743036	1287.99	2543.26	4542.64	3002.01	2600.07	3200.59	2164.29	1630.81	2688.65	2908.82	2571.73	2919.54	1411.23	2382.78	2536.93	1651	1878.25	2513.87	345.15	1485.37	2904.6	3604.56	2785.17	2129.42	1912.69	1608.78	2267.71	2383.79	2072.98	2106.87	1802.29	636.45	2133.02	4320.37	3152.89	1697.64	2644.34	2723.75
GRIP1	504	chr12	66747187	66747353	2527.81	4442.78	9160.4	6683.96	4952.13	5561.76	3239.16	4636.26	4880.8	5291.89	4313.18	4981.19	2445.74	4634.22	4608.06	2582.4	3471.81	5244.82	1330.69	2488.43	4200.23	11328.1	5511.31	2879.8	3099.26	2783.87	4313.98	6747.13	3371.22	3255.62	2869.28	1260.65	2878.17	6011.47	4302.69	2624.9	3891.37	3441.99
GRIP1	505	chr12	66765464	66765717	1257.67	2588.43	4313.93	2487.38	2521.53	2796.13	1850.79	1440.27	2010.61	2639.52	2298.64	2564.88	1302.12	2004.87	2162.26	1310.56	1884.85	1846.75	2199.33	1029.94	1850.52	827.65	2151.87	1508.29	1177.29	1070.42	1621.72	433.58	1379.82	1459.64	1254.4	620.92	1216.88	1741.58	2105.27	1110.59	1550.84	1739.15
GRIP1	506	chr12	66770787	66770851	1397.02	2259.48	4607.91	2281.91	2019.66	2801.82	1535.51	2039.34	1735.88	2550.15	2539	2777.55	1398.09	2150.58	1959.98	1342.94	1592.09	2031.2	1013.37	922.42	2299.45	835.88	2514.12	1406.88	1224.98	1221.26	1720.6	558.82	1429.4	1625.75	960.06	213.4	1121.31	2847.72	2408.4	711.85	2124.98	1829.6
GRIP1	507	chr12	66770944	66771075	2506.67	4211.23	8231.89	5093.87	4933.45	5309.7	3340.81	6309.3	4878.69	5351.85	4538.65	4738.65	2585.92	4360.89	3271.15	2250.27	4155.57	4382.77	5914.08	3653.89	3592.93	2098.11	4265.91	4515.67	3731.03	3135.87	4769.73	1575.63	4497.93	4052.43	4822.05	3397.3	4529.61	3221.52	5397.62	3768.87	5531.05	4488.95
GRIP1	508	chr12	66773050	66773226	1144.98	2260.67	4233.64	3272.44	2765.85	3263.62	1736.91	2881.81	2405.69	2819.55	2496.15	2800.98	1402.49	2468.71	2264.29	1437.99	1923.03	2506.03	400.01	1772.54	2495.65	6212.54	2406.41	1866.72	1946.7	1745.33	2819.79	5932.31	2104.85	2153.16	2063.75	1194.34	2001.04	4855.95	2830.78	1874.41	2257.95	2315.79
GRIP1	509	chr12	66786078	66786292	1198.63	2263.51	4115.41	2886.76	2387.8	2985.71	1888.13	1708.66	2370.05	2644.28	2364.04	2675.89	1251.35	2099.49	2059.92	1480.99	1985.53	2257	320.6	924.8	2622.97	1489.57	2780.4	1856.9	1285.25	993.14	1414.58	617.9	1239.12	1313.63	1530.53	985.71	1583.51	3188.52	2130.52	1221.5	1942	1841.91
GRIP1	510	chr12	66786447	66786606	677.74	1258.74	2238.21	1525.94	1104.6	1289.75	937.23	752.99	653.01	1361.28	980.66	1293.04	572.76	789.67	1063.22	618.96	1010.59	1193.38	110.07	453.17	1161.63	909.73	1330	697.01	694.93	712.5	844.83	391.58	759.61	775.58	399.11	140.12	483.58	743.18	790.89	354.6	650.92	625.26
GRIP1	511	chr12	66787978	66788142	1914.49	4035.48	6700.02	3623.25	3965.44	4338.98	2804.67	3422.96	2365.79	4706.8	3839.88	4658.13	2017.38	3165.56	3366.57	2187.33	3140.35	3416.82	463.05	2355.08	3772.49	1870.71	4229.49	3018.24	2983.12	3590.18	4484.21	1159.88	3691.81	3798.98	2254.78	684.3	2389.39	3074.57	3940.92	2135.1	3903.66	3385.09
GRIP1	512	chr12	66800053	66800218	2519.75	3798.32	6723.63	4640.43	3628.4	4572.68	3004.19	2175.54	3784.67	4094.01	3162.72	3806.6	1897.21	3606.8	3366.89	2471.04	3814.43	3470.61	433.52	2006.77	4234.07	2693.08	4362.41	3139.15	2372.45	2309.04	3148.45	1248.49	2679.63	2818.49	2929.75	1649.05	3861.7	5658.64	4752.52	2795.75	4949.72	4181.51
GRIP1	513	chr12	66814490	66814579	1015.34	1418.59	2566.88	1810.42	899.39	977.23	593.33	643.34	947.41	1576.39	810.51	1365.97	386.24	712.34	1321.6	563.11	788.33	986.02	89.44	174.8	1009.02	292.29	1643.31	482.91	216.27	283.92	422.96	109.76	280.02	342.44	143.42	39.51	198.66	725.76	556.4	193.6	585.71	578.89
GRIP1	514	chr12	66826318	66826418	674.07	1278.98	2217.46	1712.93	1183.28	1181.51	590.88	1108.22	1036.38	1602.37	1104.23	1661.69	462.54	935.96	1284.2	643.87	720.67	1266.36	163.56	305.19	1296.38	1766.52	2150.65	487.31	354.51	433.53	712.8	754.06	404.96	524.89	232.67	81.75	212.38	1359.94	828.56	198.81	1065.9	745.97
GRIP1	515	chr12	66838354	66838519	2011.02	3537.96	6591.98	2972.64	3678.84	4213.8	2669.7	2723.65	2808.31	3799.03	3220.92	3693.5	1863.79	3421.49	3099.93	2133.95	3329.78	3912.01	4795.07	2350.52	4089.48	3468.46	3613.59	3043.87	2869.83	3046.31	3951.62	1885.53	3380.59	3368.67	2888.1	2281.91	2908.19	3496.1	4095.68	2277.34	3903.68	3383.62
GRIP1	516	chr12	66839092	66839298	1451.4	2638.67	4966.79	2246.18	2864.26	3260.68	1993.93	2572.47	2811.81	2715.71	2576.41	2990.37	1421.54	2679.12	2210.95	1376.91	2068.19	2563.27	888.9	2047.37	2725.49	1607.69	2717.7	2279.86	2437.44	2186.08	2934.16	1175.25	2798.57	2656.77	3042.75	2233.51	3248.28	2860.51	3634.53	2660.51	3424.84	3194.57
GRIP1	517	chr12	66849179	66849354	545.4	1214.18	2201.59	1498.09	1333.23	1579.34	977.23	1061.01	1014.7	1359.26	1216.18	1241.34	677.59	1027.06	1100.05	684.34	924.73	891.76	177.47	888.82	1050.85	1133.45	926	952.44	1238.52	1128.72	1598.01	934.85	1378.19	1523.43	623.93	79.71	605.63	1101.86	1098.65	628.45	620.42	888.07
GRIP1	518	chr12	66856694	66856883	1647.88	2752.4	5457.12	3362.34	3143.92	3427.02	1682.15	2195	2645.85	3667.01	2681.74	2918.86	1468.45	3272.17	2594.51	1474.75	1711.57	2884.84	225.35	2042.94	3216.27	1607.86	3091.66	2432.54	2838.54	3497.08	4364.02	1003.71	3704.66	3307.83	3195.25	1582.72	2647.19	4401.25	3440.7	2657.31	2445.01	2957.76
GRIP1	519	chr12	66859045	66859212	385.54	948.68	1442.25	552.12	1168.65	1073.15	552.56	1567.95	1061.43	1214.57	953.52	1115.23	582.32	834.08	955.27	594.17	733.7	1039.3	194.44	732.92	1017.75	390.39	1077.12	910.47	894.23	817.9	1162.59	466.8	1107.58	926.21	1031.54	1354.86	969.33	686.74	1079.54	766.89	1509.08	983.6
GRIP1	520	chr12	66909389	66909554	873.17	1958.64	3613.08	1626.6	2225.05	2542.5	1318.3	1128.43	2035.44	2730.54	2191.12	2294.2	1027.85	2057.18	2052.72	1265.98	1887.98	2145.99	258.01	1273.6	1976.98	861.52	2141.31	1557.19	1434.71	1546.29	2021.58	488.42	1733.1	1805.13	1836.4	1222.7	1630.42	3761.97	2509.13	1458.49	1973.16	1977.68
GRIP1	521	chr12	66911671	66911766	2614.49	4632.01	7810.23	5587.48	4024.95	5150.86	2617.89	2837.33	5262.89	4831.89	4256.63	4545.71	2322.14	4266.52	3929.1	2127.45	3018.09	4748.29	291.9	1323.07	3955.31	10969	5133.11	2097.35	1968.02	1808.93	2806.38	4164.7	1906.04	1556.52	2290.69	1067.43	2692.28	5754.99	4183.35	1879.67	5150.99	3406.86
GRIP1	522	chr12	66923601	66923704	1029.73	1862.41	2996.12	2335.36	1569.56	1706.92	1040.6	2094.78	1655.82	1916.27	1487.29	2107.65	803.72	1408.99	1431.76	970.3	1012.37	1253.98	209.67	448.39	1404.98	699.86	2175.13	1141.35	807.37	801.64	1109.47	485.58	883.38	779.63	390.04	119.41	454.12	967.76	1484.25	394.8	1744.95	1309.18
GRIP1	523	chr12	66932848	66933013	1530.24	3105.14	5430.67	4451.89	4029.54	4857.32	2627.12	2673.8	4305.74	4183.64	3655.13	3921.52	2001.61	3779.08	2958.22	2153.51	2794.33	3534.49	2444.96	2418.96	3769.09	7815.61	3424.1	3077.84	3028.96	2596.78	4053.77	5768.93	3211.13	3520.39	2927.25	2729.73	2955.85	5127.03	3774.36	2619.26	3270.72	3008.33
GRIP1	524	chr12	66935585	66935740	1489.41	2720.29	5228	4381.76	2502.96	3120.47	1458.17	1614.11	2527.35	2832.47	2540.62	2767.86	1271.94	2693.13	2196.02	1394.7	2402.96	2483.54	315.09	1601.35	2695.58	3296.78	2650.47	1777.17	2080.48	2028.06	2947.37	4156.28	2195.63	2321.87	1732.79	804.67	1929.29	4030.23	2847.28	1662.96	2299.24	2241.71
GRIP1	525	chr12	66990617	66990717	1068.4	2067.38	3730.01	3259.27	2066.19	2617.19	1287.6	1917.03	1889.81	2054.5	1952.44	1870.06	1056.18	1952.45	1657.39	1061.37	2034.38	2136.98	345.18	1249.46	1887.06	2835.49	2190.42	1658.19	1646.37	1259.14	1951.21	2303	1697.26	1930.28	948	194.79	1270.94	1836.47	1832.95	900.71	1438.96	1614.23
GRIP1	526	chr12	67072620	67072694	3218.76	5943.51	10503.8	7377.4	6445.55	6854.53	3512.32	6524.67	5997.91	5292.23	5492.77	6046.83	3076.71	5051.71	4714.43	2999.07	4950.77	5285.96	708.88	4125.37	4907.39	4851.53	6051.79	5044.4	4402.2	3970.97	5973.39	2644.24	5386.6	5083.96	5408.84	2213.08	4697.47	5723.13	7349.17	4706.97	6260.16	5681.04
MDM2	527	chr12	69202248	69202281	2031.21	3561.47	6720.26	4429.94	4216.68	5314.74	3144.82	2166.65	3423.56	4718.76	3777.18	3627.03	2304.56	4032.24	3443.68	2319.97	3300.29	3053.32	6587.94	2908.26	4178	1451.18	2728.5	3714.74	3439	2253.62	3510.29	812.44	3754.65	4277	3058.97	1550.44	2783.94	4261	4207.15	2908.38	2541.24	3145.65
MDM2	528	chr12	69202978	69203082	1797.7	2741.38	4890.26	3681.18	2011.3	2337.11	1272.7	2277.79	2180.42	2860.96	1918.06	2593.38	1092.19	2002.71	2331.33	1112.81	2091.34	2688.58	1991.39	561.97	2469.01	4214.66	3595.1	1109.9	804.96	786.96	1277.95	2197.11	850.92	930.03	629.93	117.57	847.63	2140.58	1687.18	602.18	2087.33	1410.59
MDM2	529	chr12	69207324	69207418	2359.94	4281.38	7203	5424.29	3657.23	4096.33	2332.18	4601.57	4287.05	4579.05	3416.43	4680.05	1918.56	3329.68	3637.62	2172.94	3165.95	3513.53	598.87	752.49	3173.58	3575.65	4852.94	1865.18	962.46	908.08	1535.31	1282.85	1064.86	1251.23	1308.86	942.12	1568.58	2844.27	3113.88	1296.23	4249.74	2607.92
MDM2	530	chr12	69210582	69210735	258.55	413.31	751.19	791.04	308.23	341	183.93	249.39	366.45	380.4	246.66	331.12	140.05	307.76	390.78	180.31	302.68	652.07	85.21	102.05	483.05	1355.45	734.88	230.55	117.39	112.49	207.42	459.03	119.05	191.32	43.6	16.37	55.41	287.03	242.39	60.12	292.43	235.76
MDM2	531	chr12	69214095	69214164	370.66	605.33	810.61	525.51	310.01	334.6	181.19	352.8	389.1	614.17	321.73	438.71	136.14	279.41	497.26	232.81	164.49	305.19	310.83	103.14	856.04	131.84	564.19	258.7	137.99	157.97	245.84	70.77	166.71	188.43	109.34	53.1	230.16	460.86	358.2	150.07	780.8	387.97
MDM2	532	chr12	69218133	69218220	604.98	897.39	1674.55	1484.42	739.61	828.82	524.94	470.39	917.94	828.4	508.86	635.32	361.1	594.8	794.9	392.07	757.69	551.55	402.15	132.69	586.53	186.98	725.01	273.64	175.02	199.34	269.01	66.98	195.82	182.4	208.86	47.94	201.66	495.42	524.82	164.78	526.47	434.43
MDM2	533	chr12	69218325	69218441	1302.56	1731.81	3383.03	3344.19	1544.26	2023.58	1301.07	1045.74	1665.36	2131.08	1460.77	2008.87	855.99	1516.74	1661.99	922.56	1707.59	2175.46	1961.56	475.33	2077.38	3917.97	2702.23	1138.38	727.02	837.23	1130.07	1543.15	697.41	759.45	784.23	241.31	1060.91	3221.99	2129.03	677.68	2306.47	1589.81
MDM2	534	chr12	69222541	69222721	802.44	1343.06	2437.97	1995.9	1183.15	1518.64	703.46	844.02	1257.33	821.2	986.54	908.03	661.73	1128.34	1023.69	664.31	837.2	634.27	118.82	371.61	961.42	338.54	1072.03	512.44	381.76	458.85	707.67	111.62	514.01	457.3	505.51	295.61	517.92	423.25	807.17	378.4	1110.18	621.23
MDM2	535	chr12	69229599	69229774	1495.69	2171.09	4014.14	3304.27	1528.14	1866.51	1153.02	1058.28	2475.68	2326.86	1512.42	2158.63	848.88	1542.5	2085.22	1108.24	2455.3	2413.88	2337.63	421.5	2280.2	1848.28	3191.71	920.13	504.15	642.13	1063.14	792.59	573.13	680.98	682.67	418.57	625.6	1868.91	1608.23	561.28	2317.94	1394.91
MDM2	536	chr12	69230442	69230539	493.1	747.5	1393.38	1314.61	567.58	640.12	397	461.48	576.63	897.15	527.03	839.5	275.52	410.6	658.71	372	574.87	790.99	347.46	135.06	968.11	991.5	1064.37	342.67	197.52	251.32	386.17	319.83	227.78	235.74	100.29	22.84	217.72	347.37	415.27	109.36	547.14	340.97
MDM2	537	chr12	69233044	69233639	1566.02	2394.59	5285.39	4992.63	2492.69	3311.42	1664.56	1897.84	2253.07	3146.91	2583.19	3160.36	1388.56	2287.81	2589.91	1350.4	1796.66	2557.56	334.35	998.51	2543.54	3597.44	3405.61	1463.72	1538.49	1486.24	2128.31	1984.83	1657.34	1654.24	1300.87	604.76	1374.53	5067.72	2415.61	1176.83	2698.64	1897.17
IGF1	538	chr12	102796275	102796354	1800.34	2755.13	4367.55	2293.66	2252.74	2132.74	1164.97	1999.3	2337.09	2876.33	2014.55	2813.9	1086.11	1823.29	2202.1	1188.66	2230	1942.6	207	601.21	1721.21	621.34	2785.35	1070.83	851.03	1040.33	1174.08	325.61	982.43	936.2	911.01	329.38	1137.54	1234.93	1808.31	717.18	2049.05	1610.3
IGF1	539	chr12	102811586	102811791	2036.83	3201.85	6144.75	3898.84	4076.09	4136.37	2154.51	2611.41	3322.53	2144.54	2872.01	2901.16	1688.48	3138.94	2529.35	1642.69	2464.1	2934.98	669.5	2648.72	2969.91	1556.17	3526.08	2717.15	2964.39	3020.34	4113.35	985.01	4134.7	3876.02	3212.78	2141.53	2338.8	2790.95	3675.24	2334.61	3200.34	3014.19
IGF1	540	chr12	102813277	102813478	1066.31	2303.86	4536.84	3421.04	3059.38	3015.2	1562.67	3116.67	2415.92	2746.21	2471.7	2031.36	1361.52	2548.74	2190.98	1380.16	1894.27	1748.23	1848.3	1913.03	2265.95	5302.15	1555.82	1952.15	2285.44	1972.4	3145.27	6406	2589.88	2472.12	1620.75	1046.18	1394.94	2564.73	1901.56	1482.8	1181.49	1495.23
IGF1	541	chr12	102869411	102869587	409.08	995.9	1655.73	693.25	1099.44	1150.54	849.72	1254.65	738.88	1181.59	972.76	1157.51	567.56	717.36	850.52	527.92	818.78	775.75	546.99	870.13	882.34	323.9	916.84	862.65	1303.11	1262.79	1784.05	664.19	1593.42	1592.28	751.01	174.64	707.36	845.67	1032.88	653.78	591.3	768.47
IGF1	542	chr12	102872255	102872289	2758	3999	6889	5290	3883	3903	2622	1939	4656	4410	3756	4196.17	2231	4286	3291	2566	4251	3955.57	5837	1671	4470	1700.97	4702.26	3517	1964	1658	2286	552	2105.2	2533	2279.6	1166.57	3198.4	4599.89	4927.11	2405.57	4499.29	3909.86
IGF1	543	chr12	102874087	102874169	205.49	286.63	554.55	323.86	179.96	184.63	96.1	116.95	173.48	274.72	230.18	276.76	109.31	231.05	284.08	105.63	204.45	242.34	17.9	87.58	316.36	110.49	636.11	102.36	86.49	133.28	150.14	40.66	122.47	197.48	65.07	22.59	118.51	319.41	204.24	82.98	229.06	188.16
OFF-TARGET	544	chr12	121577712	121580613	1492.16	2058.54	4799.32	3226.95	2820.58	4132.24	1962.95	2535.63	2702.15	2991.22	2662.57	2773.36	1532.39	2601.2	2232.35	1481.74	1905.53	2213.49	1240.7	1829.35	2445.97	2472.55	2241.81	2008.73	2521.14	2113.06	3467.82	2899.74	3086.2	2883.89	2084.42	1476.65	2059.51	3920.75	2725.4	1839.14	2038.17	2114.06
KNTC1	545	chr12	123014601	123014749	1808.54	2109.78	4315.19	4113.71	1888.3	2996.64	1570.66	1402.7	2019.95	2356.05	2073.64	2466.97	1172.61	1798.38	1860.95	1087.91	1905.79	2127.43	324.52	774.5	2007.22	1367.36	2770.19	1227.87	971.8	927.01	1466.41	631.33	1082.15	1136.5	1348.64	443.64	1295.48	1795.07	2393.09	1054.35	2516.09	1775.6
KNTC1	546	chr12	123019201	123019341	1877	2396.96	5073.38	3302.91	2197.14	3229.55	1705.52	1361.13	1673.97	3370.36	2443.73	3368.08	1401.58	2501.7	2644.28	1593.73	1092.9	2096.93	426.82	748.35	3126.3	1096.93	3313.34	1616.89	1070.55	922.36	1384.5	388.11	1260.33	1260.38	1133.57	500.93	1378.57	3395.43	2300.59	931.28	2439.17	1854.91
KNTC1	547	chr12	123022876	123023011	1022.93	1741.21	2808.17	1978.84	1923.23	2606.99	1413.43	884.81	2107.3	2425.48	1878.89	2346.14	1112.18	1895.82	1899.41	1309.5	2028.18	1794.85	1295.65	710.29	2320.25	1100.38	2746.43	1390.29	1078.18	1230.24	1669.29	551.63	1199.71	1563.83	1242.53	558.56	1630.85	2560.18	2479.67	1195.9	2992	2148.09
KNTC1	548	chr12	123024213	123024311	1439.28	2021.59	4297.1	3802.32	1996.71	3254.71	1853.11	1730.28	2431.88	2249.73	2060.96	1860.63	1216.91	1950.07	2020.35	1241.54	1614.45	1389.1	626.79	655.88	1894.88	1313.1	1681.44	1394.81	1283.85	946.13	1496.71	1307.14	1272.7	1198.29	1249.84	756.95	1471.14	3083.68	2263.46	1074.63	3142.37	1621.95
KNTC1	549	chr12	123026587	123026684	636.26	798.22	1387.57	835.77	645.07	1058.39	697.33	328.16	768.9	992.01	914.98	1012.04	536.81	805.08	729.01	525.99	254.69	352.56	166.87	462.65	624.93	248.1	811.73	460.19	725.21	585.9	737.15	359.43	757.77	843.31	348.84	24.27	291.54	576.19	576	323.01	483.01	488.83
KNTC1	550	chr12	123028137	123028191	38	88	138	17	67	104	70	38	49	67	71	75.29	56	81	71	40	33	45.71	0	22	45	8.42	28.93	34	53	23	69	10	61	52	6	0	0	10	17	2	15	16
KNTC1	551	chr12	123028696	123028826	685.79	1053.48	1828.85	1213.63	820.99	1026.66	526.16	1079	654.96	1089.58	819.19	1049.06	424.7	746.03	789.04	500.37	467.34	459.42	209.86	187.69	536.29	188.2	778.77	318.38	190.53	215.66	336.79	106.61	231.01	350.79	69.16	6.11	50.7	189.19	298.64	68.6	597.39	289.13
KNTC1	552	chr12	123030713	123030826	778.04	1207.26	2005.25	1694.95	850.44	1384.11	909.04	452.97	2126.98	1408.22	1081.54	1434.76	626.5	943.48	1178.02	652.7	1341.71	1081.19	165.6	220.1	1405.94	470.75	1487.36	699.18	354.32	389.16	628.48	178.32	413.46	414.54	427.02	210.41	551.76	1648.23	1146.37	481.79	2013.25	958.18
KNTC1	553	chr12	123031159	123031231	1111.59	1516.71	3253.53	3330.84	1224.19	1651.14	680.42	1720.08	1420.12	1820.67	1008.89	1696.97	470.71	1144.48	1465.58	662.66	1414.96	1884.41	238.99	234.22	1448.27	3992.05	2373.04	624.58	293.93	261.18	588.85	2424.04	275.04	351.37	356.34	208.33	457.1	1676.29	958.71	369.14	1517.48	940.71
KNTC1	554	chr12	123031952	123032087	464.24	968.23	1826.75	1272.04	1025.24	1312.35	570.88	1297.74	996.93	1073.75	956.35	1144.52	514.79	849.42	810.71	549.78	751.24	670.54	144.56	623.04	694.29	466.21	820.94	615.42	744.9	564	1035.35	465.38	834.83	843.77	297.35	46.72	396.88	559.09	784	282.75	538.34	637.5
KNTC1	555	chr12	123032452	123032526	833.03	1129.48	1976.73	1335.4	676.56	900.8	439.87	574.09	607.79	1288.45	609.21	1066.89	301.85	707.8	1250.91	410.92	1048.37	1192.61	202.73	192.24	1027.12	2443.69	1813.03	370.57	207.61	195.64	418.51	1004.45	237.21	370.37	173.95	98.63	266.89	691.09	650.47	206.27	952.85	571.4
KNTC1	556	chr12	123034303	123034421	2277.27	3033.73	5205.61	3416.62	2409.99	2550.99	1665.61	2216.82	2397.16	3902.13	2180.76	3585.45	1036.14	1881.25	3480.31	1507.89	2370.9	2216.66	705.59	782.8	2798.69	841.23	5026.03	1225.93	782.5	754.05	1342.55	422.48	916.03	1391.77	818.43	547	1021.2	1581.48	1881.7	907.68	2888.04	1848.68
KNTC1	557	chr12	123035856	123035919	42.91	48.66	41.11	36.42	48.56	37.13	26.3	26.19	56.06	50.14	33.58	46.88	12.98	22.31	63.8	16.73	30.94	19.55	11.53	23.44	104.73	37.59	154	33.42	12.84	8.02	17.67	23.16	17.58	19.5	34.28	21.41	34	94.06	38.44	14	57.28	35.94
KNTC1	558	chr12	123035995	123036080	901.9	986.24	1788.9	1723.92	635.48	923.44	574.44	393.35	687.77	1047.24	688.06	914.81	385.83	506.08	951.93	380.08	809.84	760.44	157.72	191.86	933.52	511.63	1787.84	416.98	285.78	289.78	480	509.9	327.9	387.52	218.76	58.88	262.53	698.95	538.79	218.26	790.59	460.57
KNTC1	559	chr12	123036158	123036253	1736.65	2334.1	4666.21	4475.14	2092.78	3457.17	1821.7	1253.28	1793.24	2825.76	2383.22	2889.65	1292.01	2040	2238.22	1368.79	2055.51	2415.15	318.73	721.05	2323.99	2283.74	3040.34	1264.11	1116.4	1073.65	1612.23	1694.1	1148.66	1377.39	1044.29	315.05	1166.53	2999.93	2198.43	848.73	2342.03	1701.21
KNTC1	560	chr12	123041921	123042066	1205.33	1948.67	3972.29	2926.91	2212.56	3692.31	2204.84	1285.77	1524.28	2654.98	2280.43	2725.73	1300.09	1549.22	2135.58	1359.23	1739.22	2068.64	354.68	1636.62	2661.97	2339.18	2341.94	2004.36	2929.1	2927.97	4068.47	1902.4	3462.21	3224.28	1853.59	781.16	3015.62	3582.35	2889.69	1993.65	2609.58	2304.02
KNTC1	561	chr12	123042137	123042246	386.38	687.15	1419.69	1104.44	818	1275.62	770.78	520.42	609.29	974.48	790.64	959.94	463.52	597.95	743.59	505.41	745.02	859.92	187.85	476.58	1006.57	1314.86	1070.89	766.51	682.52	486.08	834.76	802.65	659.81	699.22	449.96	211.63	740.41	1147.86	889.7	471.88	891.63	704.65
KNTC1	562	chr12	123046458	123046531	1103.32	1516.31	2928.5	2485.15	1164.68	1673.23	903.84	750.26	1109.72	1971.64	1263.81	1989.23	602.49	1106.73	1504.31	844.93	712.08	1044.88	310.07	158.8	1006.53	1143.36	2041.72	474.85	153.91	194.36	376.04	628.58	207.04	309.41	136.78	28.03	168.66	1161.03	796.86	145.93	973.86	634.64
KNTC1	563	chr12	123047175	123047256	331.99	619.63	1147.43	1261.82	707.23	1009.39	463.17	930.09	659.5	898.39	710.44	736.39	399.15	667.7	694.61	460.17	503.95	437.35	291.6	373.91	581.9	498.17	734.56	512.72	546.76	456.52	903.24	1276.3	624.83	624.98	265.88	57.07	277.13	545.44	587.8	297.66	703.78	552.4
KNTC1	564	chr12	123052798	123052929	811.71	1173.7	2094.58	1524.36	1162.74	1465.95	720.71	1964.71	1199.71	1320.8	983.98	1359.23	541.58	958.28	936.21	638.68	977.45	1120.53	363.5	460.84	1296.82	613.55	1406.44	1075.32	545.23	365.46	645.12	348.55	594.67	641.02	557.23	255.17	645.27	760.45	1227.77	505.2	1582.58	1050.3
KNTC1	565	chr12	123054218	123054381	2667.66	3675.28	7093.73	5054.79	3680.03	5349.96	2720.58	2452.78	3468.76	4577.27	3527.15	4560.74	2035.48	3507.5	3758.01	2130.16	3376.4	3531.63	668.05	1757.88	3965.28	3260.3	4396.98	2672.59	2131.77	1703.41	2820.91	1853.68	2703.71	2767.67	2779.24	1480.58	3465.9	4783.94	4751.72	2599.22	5839.9	4114.62
KNTC1	566	chr12	123055413	123055489	229.05	501.79	566.18	305.86	632.82	682.13	314.88	432.97	750.83	1037.61	569.31	620.04	334.99	556.56	853.83	473.82	1045.39	811.87	312.4	318.25	1281.27	268.55	1278.65	426.87	386.23	415.21	724.32	176.81	565.25	599.21	609.65	520.43	692.65	654.3	781.62	491.17	1657.77	613.97
KNTC1	567	chr12	123055562	123055683	2000.04	2634.01	4838.85	3724.5	1986.03	2626.48	1356.89	3405.89	1702.7	2671.61	2084.31	2789.27	1221.4	1990.6	2183.14	1089.02	1701.75	1709.26	325.57	952.05	1778.85	642.57	2832.36	1263.71	1162.32	1161.7	1832	601	1480.26	1375.57	1152.64	398.09	1384.06	1379.83	1979.7	909	2377.52	1577.3
KNTC1	568	chr12	123057474	123057613	3017.18	4308.24	8766.44	5377.76	3987.95	6249.71	3326.6	3257.4	4073.46	5256.26	4412.36	5112.07	2407.57	4236.91	4124.64	2671.07	3594.09	4366.8	668.72	1386.53	4213.45	3586.2	5028.39	2784.19	1779.55	1534.26	2491.96	2062.27	2056.7	2157.51	2141.54	1144.11	2487.8	5064.15	4597.54	1813.29	5189.26	3769.85
KNTC1	569	chr12	123057679	123057842	1499.6	1975.96	4176.95	2269.82	2139.02	3046.73	1598.4	1835.44	2036.59	2896.93	2204.93	2742.19	1187.54	1933.52	2114.11	1367.38	1820.12	2155.3	365.34	658.29	2484.96	1352.28	2842.98	1402.85	970.17	886.52	1451.71	680.92	1193.03	1284.37	761.8	204.99	1028.13	3092.58	2293.12	721.65	2489.58	1924.11
KNTC1	570	chr12	123058819	123058937	1372.61	2249.82	4112.28	2989.72	2406.74	3297.68	1693.87	1891.76	2374.6	3269.15	2439.94	2972.9	1343.59	2133.05	2279.41	1682.67	2600.37	2383.66	865.76	1460.18	2577.35	2306.16	3186.55	1933.28	1912.72	1655	2601.66	1534.77	2170.15	2352.23	1889.44	909.75	2215.29	3078.12	3051.6	1791.87	3209.19	2570.02
KNTC1	571	chr12	123060080	123060203	1411.14	1861.73	3848.2	3559.7	2022.49	2766.4	1295.01	1453.51	1861.07	2624.29	1685.3	2398.66	927.93	1882.48	2130.24	1089.6	1477.18	2027.26	253.62	1123.4	2369.95	1298.02	2361.78	1526.06	1079.28	1211.38	2010.84	486.07	1577.03	1353.12	1566.94	789.83	1307.56	1602.42	2076.1	1324.14	1570.07	1789.07
KNTC1	572	chr12	123060337	123060456	930.68	1022.98	2096.95	2145.74	813.77	1121.18	541.17	535.51	954.74	1514.28	876.98	1361.21	422.79	870.77	1261.43	573.61	434.33	879.87	161.62	241.12	1366.6	582.49	1777.22	621.89	343.27	365.03	563.95	253.13	368.25	453.88	352.02	187.96	417.38	1823.95	946.2	337.34	1359.45	920.11
KNTC1	573	chr12	123061432	123061586	630.79	1196.95	1960.46	920.48	1332.28	1697.83	957.32	1135.5	1054.88	1517.75	1199.45	1470.84	701.38	1037.86	1149.46	885.77	1141.57	878.32	235.32	713.76	1155.05	350.09	1283.74	914.39	848.25	660.97	1074.94	266.69	886.86	908.34	634.95	149.06	767.61	742.72	1196.85	624.43	1050.75	1078.09
KNTC1	574	chr12	123062209	123062348	2238.34	3521.26	7248.61	3801.44	4434.07	5822.87	3381.25	4521.91	3998.88	5353.27	4042.81	4596.16	2362.65	3532.27	4336.59	2702.9	4450.55	4820.63	1525.22	2872.19	5672.86	2916.38	5582.66	3971.66	3652.84	3175.76	4808.8	2282.11	4253.21	3834.79	4007.86	3088.93	4342.67	5077.02	5302.13	3325.59	6098.54	4474.83
KNTC1	575	chr12	123064442	123064534	937.14	1177.02	2751.9	3472.55	1058.52	1697.05	643.31	931.84	1248.52	1207.02	996.16	1372.57	574.11	1081.58	962.29	587.96	853.57	1665.71	739.74	241.27	1021.33	3459.18	1521.27	574.44	300.09	292.11	572.72	2483.58	314.57	444.71	223.35	33.97	288.66	1104.42	822.94	229.74	1012.65	711.51
KNTC1	576	chr12	123065140	123065227	987.33	1454.07	2713.86	2055.35	1599.19	2334.94	1113.65	2650.61	1741.48	1475.82	1495.38	1928.28	921.34	1380.14	1222.08	774.76	553.13	603.38	170.95	407.03	448.91	541.77	1355.24	505.32	644.59	754.68	1196.84	762.85	774.4	749.83	458.81	160	482.07	511.7	876.14	435.81	812.31	764.09
KNTC1	577	chr12	123067242	123067542	1521.66	2879.59	5365.98	2831.1	3478.41	5156.62	2665.15	1685.32	3723.46	3690.47	3231.29	3695.85	1887.5	3289.92	3024.77	2119.86	4040.18	3673.98	533.89	3117.39	4405	1782.62	3672.17	3626.94	3985.25	3020.03	4868.75	1268.76	4558.44	5117.58	3891.01	1946.51	3976.55	5306.44	5149.56	3542.78	4662.56	4138.91
KNTC1	578	chr12	123068815	123069007	1222.95	1783.54	3970.08	2927.89	2088.67	2873.46	1440.08	2951.27	1966.11	2235.4	1958.48	2365.76	1090.22	2010.9	1720.54	1102.42	1689.35	2072.47	453.58	1357.69	1961.65	1555.94	2109.39	2162.13	1772.23	1594.98	2703.21	1299.89	2107.23	2094.59	1687.22	1367.36	1666.78	1575.5	2269.16	1387.74	2006.35	1902.59
KNTC1	579	chr12	123069430	123069547	867.43	1290.64	2528.01	1805.76	1170.19	1756.92	799.25	902.65	1066.47	1499.24	1223.47	1637.94	687.83	1302.26	1253.53	745.89	1004.76	1278.77	174.37	534.89	1446.51	2384.94	1586.25	821.92	782.86	643.94	1211.56	3094.41	819.98	815.07	521.93	130.46	607.19	1281.22	1159.64	534.69	1372.58	1005.58
KNTC1	580	chr12	123070173	123070331	634.59	774.55	1520.89	863.09	654.33	822.13	513.28	322.89	584.22	833.06	548.95	749.08	299.62	462.58	819.16	331.7	640.25	556.94	70.43	150.3	747.81	193.77	1044.09	297.95	139.35	142.78	213.77	73.96	173.19	204.23	153.1	110.09	193.93	351.11	339.26	171.48	401.6	290.09
KNTC1	581	chr12	123071238	123071314	1033.7	1426.03	2895.06	2294.51	1364.3	1870.17	940.7	713.62	1931.3	1831.73	1539.1	1445.04	891.43	1637.66	1205.29	964.78	1139.75	1274.21	287.47	552.57	1328.03	1395.55	1826.86	861.61	721.61	492.05	682.06	529.17	727.84	916.04	434.55	318.75	415.27	670.48	540.7	348.73	911.17	559.36
KNTC1	582	chr12	123072248	123072431	1342.08	1887.58	4080.27	3367.5	2111.32	3440.75	1756.78	1484.93	1870.03	2526.61	2296.85	2627.64	1323.39	1821.96	2065.22	1299.32	1727	1809.44	982.17	864.17	2209.96	1908.38	2232.21	1499.14	1168.05	883.33	1400.74	1114.82	1208.24	1215.52	709.65	98.53	740.97	2444.78	2185.71	653.58	1630.84	1499.61
KNTC1	583	chr12	123073249	123073373	1030.96	1529.89	2677.38	2405.98	1256.98	1733.7	975.25	689.1	1428.35	1736.18	1237.29	1743.82	671.63	1237.58	1271.6	739.43	963.22	1040.9	315.7	171.54	1258.8	543	1907	713.14	199.36	185.75	342.66	164.05	214.05	275.04	150.33	43.13	231.48	862.04	770.65	224.86	1209.33	763.14
KNTC1	584	chr12	123075144	123075292	2060.48	3235.72	6142.76	4098.6	3319.05	4801.79	2656.77	2214.38	3536.99	4193.66	3166.9	3813.93	1898.66	3199.74	3423.93	2075.83	4104.51	3878.79	2354.6	1196.77	4238.3	2591.95	4224.09	2726.17	1543.4	1200.21	2112.69	1073.81	1833.46	1824.19	2238.81	1077.13	2423.87	4957.77	3882.89	2021.87	4375.22	3215.17
KNTC1	585	chr12	123075874	123076010	1341.66	2033.15	3891.49	3513.62	2043.16	3117.75	1697.85	935.81	2299.82	2680.64	2101.51	2258.2	1170.07	1915.91	2004.01	1409.23	2494.34	2692.74	3134.68	1281.01	3233.27	1216.3	2475.69	1958.48	1620.24	1604.7	2135.01	528.8	1797.05	1708.13	2885.33	2049	2920.07	4769.95	3576.82	2284.39	3853.3	2835.26
KNTC1	586	chr12	123078813	123078942	1403.49	1705.08	3297.61	2227.28	1139.5	1310.8	679.91	1326.97	1479.95	1950.48	889.85	1424.62	448.87	886.33	1717.45	589.8	1817.51	1928.72	172.28	303.98	1601.95	1885.26	3126.03	501.52	380.32	416.91	767.86	2163.86	445.53	518.48	155	40.85	197.79	581.25	521.72	233.78	960.84	620.01
KNTC1	587	chr12	123082268	123082495	1678.6	1852.69	5048.76	3900.77	3062.15	4407.04	1808.99	1566.51	2922.25	3039.91	2841.25	3153.59	1659.64	2944.4	2520.29	1563.9	2099.24	2610.53	705.04	1732.32	2979.69	1221.23	3048.95	2061.73	2795.71	2452.64	3742.78	932.46	3057.7	3204.77	2472.14	1598.3	2476.57	8553.25	3579.59	2322.33	2586.57	2807.75
KNTC1	588	chr12	123086073	123086182	501.81	737.35	1466.43	1691.94	550.13	725.59	380.82	457.9	522.26	857.12	427.87	797.26	200.06	401.63	721.9	314.13	633.74	985	516.51	142.32	917.35	1465.03	1196.56	424.31	152.19	170.18	331.05	851.41	173.42	246.83	64.21	8.71	53.67	398.93	464.12	77.77	614.34	499.23
KNTC1	589	chr12	123087106	123087297	1944.21	2414.8	5286.67	4791.83	2159.47	3900.17	2053.06	1596.22	2718.16	3219.77	2528.32	3126.33	1493.59	2175.01	2476.7	1425.39	2742.9	3196.17	2350.61	973.61	3379.73	4759.8	4201.26	1858.26	1332.7	1204.66	1843.46	2641.84	1449.22	1433.15	1915.43	1010.67	2433.38	5493.56	3394.14	1686.36	4137.01	2950.75
KNTC1	590	chr12	123087366	123087444	2292.43	3328.87	6666.73	5166.2	3424.35	4762.3	2023.22	1971.57	3837.57	4100.13	3145.06	3530.05	1842.63	3390.8	3485.49	2082.71	3427.3	3466.2	970.7	1258.82	3962.28	2441.97	4412.73	1964.34	1742.22	1484.58	2403.22	1202.47	1928.15	1959.9	2202.24	2046.13	2419.05	3242.99	3082.73	1746.43	4992.19	2478.44
KNTC1	591	chr12	123087564	123087800	755.81	1303.7	2396.02	1714.01	1368.78	2004.65	853.76	1051.72	1204.59	831.88	1093.87	1017.04	708.64	1173.59	1156.95	689.91	1241.51	1122.86	309.8	790.85	1384.01	723.45	1429.43	1031.69	937.17	990.71	1357.16	293.25	1146.22	966.46	780.95	341.38	544.18	758.1	1444.41	650.69	1541.46	981.69
KNTC1	592	chr12	123089101	123089194	477.84	809.05	1628.39	1136.54	748.46	982.73	546.06	450.99	448.45	949.73	624.29	814.89	335.85	414.73	726.72	409.88	1092.6	1403.81	329.47	570.61	1921.76	1150.68	2700.49	971.87	1087.15	724.89	1290.03	547.09	1102.83	1204.05	221.26	37.61	229.35	923.19	614.41	208.4	560.77	515.72
KNTC1	593	chr12	123089414	123089644	1606.35	2647.68	5351.87	3846.48	2993.84	4526.12	2383.56	1897.13	3394.58	3639.31	3065.79	3405.67	1719.71	2863	2809.35	1767.31	2536.12	3199.6	482.61	1530.07	3496.15	3710.05	3329.25	2003.46	1760.53	1793.23	2562.75	2449.81	2127.97	2415.41	2434.87	1333.51	2603.03	4640.89	3442.83	1988.32	4305.1	2721.57
KNTC1	594	chr12	123089843	123089972	1610.54	1875.63	4340.62	2964.55	2141.28	2683	1313.93	3481.56	2449.47	2347.8	2109.94	2344.47	1177.71	1901.04	1754.04	926.15	2268.78	2170.23	577.21	1029.95	2341.57	1031.15	2511.92	1893.9	1046.58	943.25	1587.2	700.3	1325.23	1237.42	1617.88	652.59	2005.18	2310.75	2978.79	1471.8	3027.99	2454.68
KNTC1	595	chr12	123093921	123093987	239.63	216.81	522.28	546.76	113.27	140.03	82.78	80.64	140.45	262.58	109.57	244.69	53.28	89.16	243.51	75.22	171.4	203.55	29.25	50.63	303.57	69.54	642.69	71	54.07	68.12	108.04	32.33	66.39	119.94	28.87	2.28	29.37	281.28	75.97	29.94	114.75	69.75
KNTC1	596	chr12	123095359	123095457	1412.51	1992.22	3457	2521.16	1292.97	1495.61	883.26	863.64	1068.97	2057.63	1195.65	1488.3	631.97	1260.38	2065.01	703.67	1585.83	1418.11	178.8	405.77	1630.39	585.02	3143.65	569.26	440.85	461.09	814.52	270.08	560.68	718.43	431.83	201.98	503.23	728.74	819.66	440.62	1290.13	745.91
KNTC1	597	chr12	123097649	123097787	2413.96	3509.01	6227.29	3955.22	3079.91	4245.04	2237.38	1699.24	4125.83	4519.56	3324.66	3820.17	1804.91	3260.5	3587.34	2370.12	3839.47	3950.48	875.31	1135.92	4466.1	1695.8	4987.06	1923.45	1522.82	1435.37	2205.19	927.83	1796.43	2039.5	2172.66	1425.87	2482.15	3602.71	3709.66	1801.48	5861.43	2921.69
KNTC1	598	chr12	123098163	123098318	1599.01	2186.82	4051.48	2621.06	1910.15	2477.4	1519.17	1129.21	2046.76	2796.57	1903.62	2468.45	1069.23	1577.71	2266.19	1164.42	2732.29	2423.68	432.19	518.48	2742.25	841.94	3303.57	1487.51	751.94	740.9	1365.83	274.37	928.65	1079.35	821.71	296.1	932.54	2135.46	2405.1	819.34	3153.72	2111.87
KNTC1	599	chr12	123099528	123099643	3138.28	2559.08	8177.63	6628.81	4028.01	6232.51	3472.97	2176.9	2771.64	4895.18	4290.03	4950.47	2520.23	3295.83	3742.58	2179.95	2311.18	4485.7	334.04	1585.96	5786.46	1844.79	5442.99	3194.18	2809.2	2227.81	3401.6	618.11	2771.49	2366.06	2433.06	989.66	3266.83	11744.8	4720.75	2208.12	5897.45	3873.78
KNTC1	600	chr12	123100007	123100083	380.87	562.88	1341.29	1662.77	485.52	590.73	319.05	506.68	367.68	739.91	320.48	607.42	175.35	363.12	597.78	271.87	702.86	1144.16	114.48	120.81	944.75	2709.01	1233.4	369.17	122.1	77.71	215.34	1049.04	141.75	205.3	1.73	0	0	25.69	192.88	0.29	302.08	211.09
KNTC1	601	chr12	123102880	123102954	649.25	1017.93	1824.61	1220.79	999.96	1627.61	717.8	403.67	1174.44	1192.69	1214.76	1187.36	610.25	1242.01	919.99	702.17	92.83	103.63	48.35	43.48	114.65	37.72	513.32	87.31	84.09	36.47	87.72	13.19	81.03	115.47	37.85	3.65	57.73	118.2	177.04	68.99	171.49	148.77
KNTC1	602	chr12	123103019	123103102	1463.63	1884.87	4015.51	985.79	2079.61	3041.2	1766.57	916.15	2353.02	2489.75	2130.48	1009.92	1142.49	2398.27	1985.37	1375.2	1697.19	760.13	726.25	683.48	1896.65	228.8	902.2	1051.65	863.36	674.63	1145.08	280.62	1000.87	1000.02	1166.21	1179.07	1110.73	1208.42	1470.24	783.11	1897.39	1022.5
KNTC1	603	chr12	123105016	123105165	3290.07	4572.59	9660.68	8159.18	4951.65	6743.49	3517.97	3889.25	5369.79	6049.28	4516.72	5128.97	2932.67	4311.67	4700.09	2818.27	4598.23	4692.84	2051.51	2001.95	4241.61	4929.79	4954.39	2768.73	2662.23	2570.07	3696.78	3955.09	3151.88	3068.34	2938.03	1249.59	3034.25	5510.94	4400.53	2482.59	3907.43	3641.35
KNTC1	604	chr12	123106418	123106527	1451.73	1923.55	4440.05	3505.95	2131.06	3110.96	1438.77	1470.85	2074.44	2593	2121.32	1987.74	1189.95	2249.75	2068.55	1376.8	1850.53	2123.83	364.63	945.88	2620.3	5107.19	2409.83	1326.28	1121.8	984.55	1555.95	2393.27	1350.78	1266.57	1504.65	1274.99	1723.68	3568.84	2320.84	1341.21	3167.88	1835.75
KNTC1	605	chr12	123106999	123107164	1091.57	1504.83	2627.77	1849.38	1425.78	1524.02	744.17	1775.32	986.86	1859.97	1061.7	1769.02	576.81	1024.05	1405.53	715.75	1804.26	1504.19	229.99	282.69	1548.94	466.38	2164.43	847.3	346.41	317.89	654.6	204.72	406.25	557.95	239.81	105.45	297.54	620.99	916.99	286.02	1115.01	873.19
KNTC1	606	chr12	123109135	123109245	1903.07	2384.84	5516.86	2916.59	2845.27	4432.27	2155.76	1708.69	2745.81	3741.98	3049.32	4101.24	1714.25	2612.14	2814.75	1879.1	2202.36	2757.44	791.23	2082.42	3316.17	1448.74	3877.82	2377.77	2617.28	2540.41	3593.25	784.97	3308.32	3232.17	2447.86	948.87	2709.08	6736.41	3972.68	2309.71	3423.08	2955.57
KNTC1	607	chr12	123110742	123110785	2693.66	2806.09	5239.89	4787.57	1801.98	1914.11	1029.11	1393.73	1415.5	3076.5	1377.61	2682.36	637.68	1575.93	2901.36	1153.52	1902.25	2284.98	1121.02	476.32	1794.93	2174.45	4165.61	798.48	408.93	525.3	980.43	1269.8	520.34	805.09	526.55	209.59	534.27	1398.41	1461.59	578.07	2100.45	1474.95
NCOR2	608	chr12	124809938	124810139	1014.45	1725.64	3043.62	1396.15	2343.6	2738	1830.14	1295.58	2541.34	2411.66	1860.45	1294.89	1129.14	2167.81	1771.16	1337.37	2103.11	1297.32	3801.7	1823.39	2539.37	628.51	1079.14	2106.48	1767.35	1384.55	2078.05	497.19	2242.59	2236.06	1955.59	1441.3	2056.52	2281.98	2301.92	1803.48	1388.24	1841.69
NCOR2	609	chr12	124810727	124810926	2128.62	4078.84	7119.15	3865.98	5226.6	6423.59	4188.42	3296.93	4598.56	5801.68	4868.07	4952.77	3027.91	4264.77	4195.39	3028	4596.97	3785.44	8670.79	4216.48	5822.26	1688.61	3569.15	4685.31	5892.23	4985.28	7202.69	1872	7607.54	6418.04	4464.35	4144.5	3775.37	4332.78	4260.01	3673.5	3237.92	3628.69
NCOR2	610	chr12	124811945	124812189	2172.35	3317.18	6973.18	3402.52	4529.33	5240.44	3060.11	3399.69	4682.07	4425.91	4005.76	3990.03	2507.4	4222.42	3087.2	2320.95	2772.01	2741.58	5583.8	2825.02	3498.04	1457.28	2524.16	3189.25	3525.58	2701.91	4272.84	1430.73	4399.6	4256.49	3908.9	5031.26	3741.15	3407.54	3710.99	3448.73	2758.84	3311.46
NCOR2	611	chr12	124815381	124815454	2030.89	2568.31	6356.43	1192.11	3720.59	4377.91	3347.86	1534.76	4565	3964.55	3671.89	3464.61	1939.5	3497.14	2744.16	2165.58	2995.26	2983.51	1237.24	2818.51	3831.18	1444.51	2415.68	3050.34	4806.24	4976.03	6246.19	1984.2	5831.5	4995.22	2891.41	3375.97	3331.78	2625.59	3306.39	2931	1992.09	2727.27
NCOR2	612	chr12	124816855	124817023	1072.35	2408.59	4585.95	2185.53	3266.01	3932.46	2404.82	3014.06	2868.95	3427.47	2925.34	3265.14	1793.85	2388.85	2819.09	1725.6	2190.37	2454.75	3584.68	2433.75	3278.22	4276.49	2463.31	2414.52	2821.67	1866.44	2993.53	4563.09	3073.25	3120.69	1638.9	1067.19	1413.43	3001.17	2682.33	1471.65	1777.4	2072.94
NCOR2	613	chr12	124817666	124817835	3445.47	4092.92	10974.1	8787.93	6220.5	8087.78	4574.56	3180.19	6311.86	6839.23	5824.99	6368.2	3470.38	5866.51	5159.87	3358.25	3254.69	4483.32	6418.34	4427.25	6206.59	2587.95	4859.93	4628.88	6546.68	5803.16	7858.64	2391.71	7885.92	7142.29	7139.36	6208.12	5596.45	16149.6	6792.93	5530.96	4126.86	5884.76
NCOR2	614	chr12	124818960	124819173	1791.02	3358.18	6832.5	4707.02	5070.14	5595.15	3207.85	3330.28	4097.36	5170.21	4189.79	3396.31	2497.18	3793.4	3465.86	2538.46	2119.15	1778.76	4316.97	1988.68	3005.35	2925.61	1609.18	2339.53	2632.8	1979.45	3037.24	4456.37	2721.7	2690.03	1738.1	1460.33	1652.79	3120	1876.88	1445.8	1004.99	1668.93
NCOR2	615	chr12	124819671	124819836	722.55	1350.05	2823.08	1561.83	1831.77	1897.69	1135.56	2759.87	1590.78	1753.05	1494.34	1487.13	947.23	1494.56	1209.8	847.62	1353.04	1029.55	2775.37	1323.95	1506.04	671.95	848.27	1427.05	2049.49	2021.8	2905.57	1905.79	2344.05	1949.93	1516.18	712.1	1174.47	1386.08	1500.05	1140.49	858.59	1334.52
NCOR2	616	chr12	124820019	124820188	748.77	1731.24	2800.35	1288.56	2100.04	2456.86	1363.21	1239.88	1961.18	2179.43	1922.77	1836.33	1197.31	1798.58	1975.56	1285.04	2132.86	1451.86	3009.59	1816.19	2302.56	1309.04	1461.82	1742.48	2067.96	1652.69	2539.43	1167.56	2497.26	2523.5	1116.35	159.18	934.04	2689.1	2156.35	1205.79	956.52	1764.93
NCOR2	617	chr12	124821289	124821736	832.19	1364.93	3092.49	2111.73	2286.55	2741.91	1390.43	1008.27	2163.46	2427.44	2015.1	1790.64	1211.41	2186.97	1684.48	1232.85	1145.06	1142.24	2502.41	1165.52	2132.29	496.6	1186.23	1299.65	1487.78	1173	1725.15	483.35	1677.81	1667.84	588.04	366.84	522.29	1405.91	698.93	543.91	483.42	603.28
NCOR2	618	chr12	124824542	124824760	1162.41	1659.11	4506.96	3922.11	2929.68	4136.33	1961.65	2225.41	2822.27	3108.81	2799.65	2777.81	1616.96	2956.24	2246.6	1515.22	1753.45	2337.7	3242.06	1890.05	3110.95	7546.06	2262.35	1787.89	2436.29	1712.08	2856.17	9729.63	2427.17	2338.52	2148.08	2221.47	1905.8	6026.01	2291.3	1703.39	1308.84	1896.65
NCOR2	619	chr12	124824830	124824999	1813.91	2280.75	5678.95	3852.16	3398.92	4271.62	2182.88	1925.23	3355.52	3917.79	3258.01	2528.04	2003.51	3350.47	2743.35	1827.12	2141.69	1836.32	3380.02	2733.18	3454.92	1571.99	1866.22	2500.96	3921.85	3611.95	4781.96	3544.48	4784.1	3982.88	2224.77	2330.56	1967.54	4878.35	2636.18	1958.64	1827.65	2262.54
NCOR2	620	chr12	124825138	124825307	1381.36	4550.33	7040.74	2477.48	5694.49	6924.15	4396.79	4388.89	4920.85	6529.68	5010.22	3604.61	3128.02	4397.5	4624.58	3678.41	3584.34	1766.48	7081.01	3733.11	5496.15	898.92	1425.6	4276.58	4666.66	3533.11	5305.66	2313.95	5139.48	4527.35	2690.82	2782.35	2453.52	2698.37	2969.69	2358.11	1707.5	2387.51
NCOR2	621	chr12	124826359	124826630	1729.69	2970.14	6401.81	4493.23	5044.28	5501.21	3172.12	3780.41	3921.72	5066.23	4013.27	3815	2442.95	3654.52	3427	2647.16	2723.72	2268.83	5575.76	2570.3	3803.69	4047.45	1881.39	2845.88	3619.51	3741.19	5272.11	8314.21	3934.26	3831.62	2718.86	2443.52	2613.6	4924.97	3061.54	2457.75	1792.78	2379.06
NCOR2	622	chr12	124827541	124827782	1341.9	2984.1	5361.2	2978.82	4004.45	4889.28	2953.08	2606.67	3859.98	4116.6	3396.4	3518.68	2089.35	3410.05	3232.83	2451.6	3367.69	2784.48	5603.38	2998.63	4163.77	1786.9	2562.69	3446.7	4067.77	3949.76	5074.72	2248.7	4722.09	4551.68	3320.97	3419.64	2919.27	4720.89	3458.19	2964.31	2053.17	2748.64
NCOR2	623	chr12	124829133	124829507	1659.79	2892.95	5826.66	4407.24	3928.44	4749.92	2968.49	2287.35	3783.79	4239.03	3492.34	2993.24	1985.71	3469.18	2981.65	2206.83	3011.89	2291.93	5854.49	2390.34	3775.09	3790.09	1919.67	2892.51	3067.01	2763.97	3894.27	4581.73	3482.15	3292.62	2044.64	1904.7	1810.95	3315.35	2355.94	1818.76	1441.28	1816.79
NCOR2	624	chr12	124831100	124831406	995.99	2057.5	4294.32	3813.6	2805.96	3731.65	2105.52	2010.18	2761.17	2999.25	2423.18	2216.69	1536.39	2550.79	2238.71	1538.16	1837.05	1846.97	3453.84	1834.38	2810.87	5327.51	1531.42	2133.42	2321.01	2054.5	3238.33	7607.74	2466.91	2333.25	1622.72	1224.48	1448.66	2884.94	1677.92	1410.76	1099.5	1369.04
NCOR2	625	chr12	124832361	124832467	1152.97	2987.74	4509.86	2391.96	4604.19	4964.21	3857.2	2093.43	2335.3	5162.76	3618.98	3919.18	2134.09	2277.02	3676.85	3144.28	3591.79	3247.65	6873.96	3721.64	6074.07	1706.54	3419.93	4880.94	6879.25	7820.36	10173.6	1848.29	8812.12	6989.95	5613.01	8137.01	5778.31	5506.11	5278.56	4634.98	3408.23	4556.69
NCOR2	626	chr12	124832710	124832870	1274.12	2764.71	5474.67	3652.39	3880.09	4541.75	2780.53	2346.55	3285.01	3999.77	3350.07	3671.4	2017.48	3204.29	3260.3	2215.61	3179.98	2843.78	5679.57	2960.57	4354.69	2563.91	2577.58	3343.57	4054.6	3273.14	4840.99	5474.27	4722.49	4367.17	3275.35	2361.27	2789.94	3961.72	3578.81	2685.02	2120.69	2747.48
NCOR2	627	chr12	124835123	124835293	784.08	1480.65	3133.38	2814.27	1968.34	2379.19	1147.43	1930.18	1604.33	1699.89	1663.26	1753.47	956.52	1570.1	1363.79	943.22	1379.63	1469.72	1845.62	1608.84	1790.98	3411.75	1186.77	1663.85	1950.67	1669.06	2746.6	4872.7	2197.94	1989.46	1762.31	1168.34	1334.84	2248.39	1742.67	1313.94	983.13	1415.63
NCOR2	628	chr12	124838629	124838752	2542.03	4465.58	9147.83	4294.91	6582.23	7984.07	5539.2	3541.79	5704.48	7530.84	5784.82	5416.23	3417.42	5269.43	5252.68	3973.2	5433.65	5438.6	12066.9	5950.42	8121.38	5297.75	5197.52	5911.28	8908.63	7800.48	11086.1	11781.4	10734	8386.75	7672.4	11064.1	6773.11	7912.4	6738.64	6316.82	5306.08	5514.25
NCOR2	629	chr12	124839014	124839138	1058.87	2103.99	3950.42	1734.31	2581.66	3450.2	2156.5	1165.49	2531.64	2769.14	2432.9	1785.22	1501.02	2373.76	2226.53	1534.74	1195.14	778.17	2026.06	815.05	1193.98	754.42	577.04	994.86	1121.11	1099.77	1549.08	657.97	1497.94	1293.27	2080.65	2275.2	1697.62	1856.25	1986.97	1785.45	1457.82	1701.48
NCOR2	630	chr12	124839373	124839495	1317.77	2042.07	4308.08	2945.32	2309.8	2823.59	1537.48	1850.83	2076.63	1941.18	1955.89	1974.25	1226.44	2258.93	1789.15	1127.76	1582.52	1564.98	2190.05	1778.59	1890.67	1991.98	1356.45	1638.21	1841.24	1831.62	2623.02	1644.91	2368.01	2357.4	1634.26	378.15	1038.91	1522.5	1986.59	1266.95	779.02	1661.57
NCOR2	631	chr12	124839968	124840127	410.13	511.33	1439.71	651.66	711.91	1041.83	598.19	333.45	820.56	834.22	807.54	844.62	419.13	762.83	618.04	432.97	340.99	537.34	853.09	504.66	969.71	284.45	569.29	555.64	902.39	832.41	1087.33	304.74	970.38	936.48	698.3	662.28	631.63	1684.81	697.39	572.39	395.19	587.44
NCOR2	632	chr12	124841178	124841362	886.14	1693.29	3467.99	2518.08	2499.64	3057.75	1661.22	1849.46	2338.29	2741.28	1999.96	1973.46	1053.52	2030.15	2133.39	1481.92	1582.21	1728.36	2392.9	1588.98	2424.81	4169.06	1843.58	1842.36	1755.05	1315.29	2169.57	3352.56	1948.71	1876.02	1503.03	820.97	1250.86	2754.06	1855.55	1237.76	953.55	1526.69
NCOR2	633	chr12	124846662	124846853	883.05	1844.87	3725.92	2074.41	2726.03	3294.6	2153.56	2480.35	2149.12	2798.19	2237.65	2333.74	1331.15	2006.53	2186.35	1579.84	2133.13	2113.84	3816.21	2299.86	3350.86	4345.73	1944.8	2742.49	3017.4	2723.82	4088.79	3255.43	3498.28	3133.26	2168.57	1640.45	2054.81	2773.94	2372.09	1758.85	1539.79	1920.11
NCOR2	634	chr12	124848215	124848355	1555.04	2696.54	5949.9	4220.67	3526.35	4358.83	2391.6	3270.99	3339.38	3766.86	3066.63	2622.13	2060.23	3154.19	2899.39	2022.59	2950.65	2624.54	5681.96	2919.57	4205.49	6830.01	1988.99	3519.57	3308.01	2687.18	4158.77	10365.3	3526.71	3456.49	3091.72	2057.06	2541.94	6566.28	3313.61	2612.28	2139.03	2747.7
NCOR2	635	chr12	124856558	124857166	1374.18	2692.29	4860.88	3292.63	3242.58	3906.13	2425.52	2555.55	2904.26	3545.95	3044.41	2668.36	1795.45	2654.97	2742.47	1924.7	2689.54	1929.41	4466.78	2439.35	3183.96	1497.47	1833.52	2500.42	3231.99	2693.11	3811.15	1518.56	3576.43	3348.29	1876.2	1021.12	1610.28	2673.19	2510.36	1755.53	1432.22	1909.72
NCOR2	636	chr12	124858949	124859019	3325.21	5060.52	9819.49	5949.75	6761.7	8406.21	5196.11	3257.7	7170.35	7222.59	5580.01	5881.7	3695.14	6050.1	5316.2	3925.01	5452.9	4807.25	9862.56	4151.82	7194.15	2106.73	3937.24	5526.23	5226.97	3880.37	5632.76	1664.37	5888.89	5800.52	5759.23	4634.73	5637.49	7082.99	5970.48	4787.68	3959.45	5069.73
NCOR2	637	chr12	124862773	124862940	1068.43	2181.73	4639.32	2878.26	2990.82	3848.83	2446.94	1806.99	2196.91	3313.17	2668.24	2759.78	1618.78	2033.69	2695.8	1789.67	2180.36	2058.63	3610.01	1849.77	3500.01	2123.41	2595.66	2526.03	2590.11	1716.52	2567.35	1461.96	3069.68	2987.85	1667.6	1146.04	1370.99	4021.32	2474.57	1312.02	1740.21	1987.05
NCOR2	638	chr12	124870281	124870443	811.82	1359.53	2780.74	2034.07	1574.41	1876.1	1035.37	1644.75	1476.24	1421.52	1394.05	1415.2	894.87	1335.66	1121.48	781.58	1368.28	1042.5	2462.61	1664.71	1632.32	509.02	956.26	1605.87	2085.42	2025.97	2868.96	1011.87	2531.84	2495.35	1206.6	396.39	891.22	1662.45	1656.95	1054.58	876.82	1346.19
NCOR2	639	chr12	124882655	124882737	1547.08	2964.29	5014.8	2807.77	3861.93	3939.77	2631.18	2137.07	3325.14	4072.42	3274.08	3386.34	2019.58	3092.02	3360.72	2142.89	3415.67	2820.9	4636.12	2085.47	3654	1474.59	2930.02	3027.6	2712.98	2398.72	3300.61	1175.12	3153.77	3338.81	2008.69	393.98	2151.82	2690.63	3174.66	1837.42	2169.28	2824.88
NCOR2	640	chr12	124885037	124885229	578.15	760.63	2679.77	2501.31	1094.62	1755.81	767	1178.31	787.24	1321.91	1445.78	1547.11	804.55	1107.87	980.04	518.49	408.1	831.88	583.98	953.91	1515.59	1543.05	1193.1	598.09	1053.43	841.61	1257.26	2093.92	1148.46	1475.91	641.93	163.65	403.52	4662.05	1061.97	421.55	546.19	765.45
NCOR2	641	chr12	124886940	124887117	815.77	1274.92	2473.02	1398.99	1235.37	1777.17	858.98	1373.04	1289.5	1144.93	1365.7	1135.45	833.28	1199.3	958.76	774.96	821.96	635.7	1154.58	923.7	735.18	304.64	735.08	856.63	1063.97	1005.06	1555.01	378.55	1434.4	1402.8	571.11	235.05	544.71	529.38	1002.81	587.28	538.33	830.22
NCOR2	642	chr12	124904493	124904611	3128.96	4323.04	9423.98	8477.61	4872.34	6089.16	2956.54	4267.96	4665.73	5316.15	4756.78	5237.35	2867.41	4920.26	3564.24	2248.85	3522.4	4137.43	4971.08	4049.5	3641.65	6207.46	4953.56	3673.27	3888.9	3584.48	5328.34	5146.39	4606.71	4603.55	2683.86	1060.57	1923.13	3290.68	3783.45	2268.57	2496.24	3359.56
NCOR2	643	chr12	124907037	124907111	681.67	1483.09	3332.35	2394.29	2007.11	2387.17	1256.68	2807.15	1601.04	2100.73	1858.87	1903.72	1084.28	1925.61	1479.57	1094.56	1399.8	1269.47	2233.76	1369.33	1943.99	977.17	1149.05	1503.04	1921.07	1460.52	2271.31	1074.87	2123.81	2137.2	1235.01	831	1021.04	2754.35	1637.33	1182.41	871.59	1312.63
NCOR2	644	chr12	124911158	124911356	131.55	200.48	523.08	612.7	249.06	362.65	169.95	231.34	256.51	247.99	261.63	287.15	159.18	260.59	205.13	123.53	88.21	92.16	134.46	92.92	132.25	390.31	145.99	89.13	82.1	89.25	133.24	514.05	92.32	110.32	72.14	7.82	52.62	642.37	125.22	63.82	64.6	107.28
NCOR2	645	chr12	124914149	124914262	915.25	2401.94	4173.43	2296.41	3391.22	4379.08	2937.66	2608.18	2278.26	3588.39	2773.02	3118.86	1788.26	2217.43	2688.99	1884.74	2603.89	2568.66	4392.82	3035.21	4208.95	1783.27	2417.62	3421.48	4961.15	4735.76	6437.43	2121.44	5649.43	5109.86	3462.98	3628.26	2996.83	3540.46	3270.09	2921.55	2344.25	2676.54
NCOR2	646	chr12	124915151	124915343	995.16	2013.98	4281.61	3484.04	2890.86	3668.56	2011.69	2060.81	2833.42	2964.02	2491.97	2032.01	1426.69	2746	2446.59	1483.65	2145.51	2241.94	3495.13	2182.39	2593.72	6315.44	1859.25	2132.03	2563.26	2152.63	3718.91	9120.78	2749.67	2602.6	2646.38	2139.68	2328.56	4361.1	2919.06	2234.57	2204.45	2118.69
NCOR2	647	chr12	124922466	124922552	1636.16	2645.14	4985.3	3566.54	3347.86	3642.36	2209.52	2690.15	3256.24	3474.57	2739.66	3297.53	1627.8	2828.33	2472.44	1814.56	2916.3	3225.59	6160.34	2982.18	3610.25	3292.43	3054.26	3271.36	3367.75	2928.98	4498.56	4857.37	4108.48	4344.75	2554.31	1468.99	2310.86	4050.84	3136.28	2334.6	2240.37	2400.99
NCOR2	648	chr12	124934351	124934423	3012.16	4854.99	10168.4	7907.44	6288.44	8087.64	4900.16	3949.19	6188.01	6696.59	5589.73	5490.41	3367.25	5873.88	4947.23	3473	5142.33	4727.07	9777.26	3476.59	5941.1	6919.68	3628.15	4477.27	4736.04	4003.45	5914.71	11381.2	4951.79	4537.48	4856.21	3185.63	4535.77	8243	5717.77	4264.74	3657.75	4791.08
NCOR2	649	chr12	124941642	124941718	578.73	1388.44	2459.71	1217.91	1613.39	1895.14	1650.82	1025.7	832.26	1783	1566.74	1456.74	1066.7	993.27	1458.03	1055.23	1313.01	995.03	2111.23	1110.61	1652.17	695.84	962.52	1427.9	1399.35	790.66	1328.08	341.68	1550.78	1552.7	514.95	41.32	551.12	1083.73	1628.45	737.68	933.68	1206.97
NCOR2	650	chr12	124950709	124950842	2066.46	4118.07	7551.19	3794.51	5125.22	5941	3961.1	4985.5	3786.36	5657.51	4587.82	4825.27	2946.47	3927.33	4636.6	2709.66	4333.9	3342.69	7553.81	3702.82	4857.15	1919.41	3646.38	4362.21	5888.78	5170.65	7249.11	2802.66	7047.1	6793.09	2530.49	755.78	2364.51	4404.11	3945.2	2506.2	2095.09	2988.15
NCOR2	651	chr12	124957488	124957687	2106.39	3019.43	6551.22	4226.58	3985.82	4951.13	2966.14	2920.26	3870.54	4247.31	3807.47	3130.95	2158.17	3870.57	3197.21	2204.79	2348.15	3070.9	3157.04	2477.15	3426.46	6810.78	2669.94	2686.58	2961.51	2637.49	4072.03	6691.51	3561.95	3180.34	3488.86	3950.42	3138.46	4840.85	3628.19	2605.97	2788.32	3064.99
NCOR2	652	chr12	124968132	124968329	1224.47	2435.8	4396.4	2361.93	3119.73	3650.54	2216.5	2940.55	3169.09	3128.25	2789.27	2751.61	1731.01	2729.76	2663.48	1877.32	2815.24	2523.09	5600.03	3095.24	3504.35	1270.56	2557.58	3104.31	3862.63	3776.49	5538.59	1959.83	5102.54	4929.22	2488.57	1083.15	1960.02	2607.99	2652.01	2222.97	1742.91	2243.52
NCOR2	653	chr12	124970977	124971124	1994.18	3252.14	6990.55	5480.88	5306.82	6166.65	3526.91	3321.26	4890.2	4185.82	4108.64	3946.65	2521.78	4357.36	3754.65	2620.97	3572.43	3337.79	7246.37	3789.48	5041.5	3208.95	3553.2	3844.94	4618.22	4568.95	6604.36	6183.36	5653.68	5131.93	4691.65	2815.32	3433.42	9983.03	4913.66	3611.07	2883.3	3923.51
NCOR2	654	chr12	124979683	124979807	2541.53	4269.74	8487.28	4528.26	5869.42	7164.69	4582.03	4100.5	5373.8	6328.63	5020.56	5233.37	3245.14	4983.84	4383.08	3236.36	5135.82	5531.28	9756.93	3911.66	6561.68	12746.9	4920.41	5110.98	4990.9	4200.01	6153.48	11654.3	5061.62	4854.62	6169.65	5371.26	5758.5	9303.76	5896.95	4712.66	4314.3	5041.83
RXFP2	655	chr13	32313740	32313853	1608.66	2856.22	4390.42	3073.96	2542.05	2698.01	1984.49	1811.52	2925.37	3422.74	2625.88	3023.05	1339.3	1899.29	2818.86	1640.96	2039.71	2732.9	1700.46	681.67	3245.39	1310.27	3770.87	1878.68	1147.81	1161.86	1593.04	557.31	1187.47	1035.67	1459.99	813.51	1996.27	2919.76	2933.76	1292.33	3728.76	2295.81
RXFP2	656	chr13	32332385	32332551	2624.93	3642.14	8106.81	8613.62	4271.4	5034.61	2792.33	3874.23	4527.53	4474.81	3972.77	4566.28	2212.18	4172.81	3188.3	1989.73	2681.93	4405.97	1553.77	1741.07	3578.29	13328.5	4131.03	2189.81	1973.05	1686.82	2847.43	6556.9	1934.93	2145.43	2237.23	1254.41	2442.92	7295.35	3707.87	2303.65	3078.82	2890.67
RXFP2	657	chr13	32335851	32335948	774.07	1356.11	3107.31	2242.19	1662.96	1784.26	832.09	1225.05	1489.99	1837.58	1691.13	2135.81	978.1	1426.47	1456.59	877.43	1609.49	2043.79	430.57	1269	2352.33	1019.54	2761.35	1701.13	1813.63	1852.63	2329.83	610.51	2069.57	2242.17	1592.87	868.98	1748.03	3659.82	2574.1	1417.31	2104.68	1879.52
RXFP2	658	chr13	32339164	32339289	1219.69	2026.06	3296.88	2192	1659.21	1378.29	688.04	2719.66	1596.97	1985.99	1125.25	1889.05	620.69	1240.14	1590.56	641.43	1855.29	1771.69	453.25	475.9	1719.88	1674.47	2930.33	1023.99	501.85	658.84	875.06	735.18	668.86	747.02	597.69	355.53	689.53	840.97	1221.69	563.32	1810.34	1125.38
RXFP2	659	chr13	32340083	32340174	163.85	423.08	463.87	292.95	400.35	322.58	171.45	203.3	457.88	623.28	351.8	259.91	151.1	357.36	441.2	224.86	430.73	254.3	24.29	90.39	384.29	80.73	506.9	166.73	89.54	108.72	164.45	37.6	120.52	189.88	138.41	162.54	144.18	137.71	161.83	123.8	367.07	188.54
RXFP2	660	chr13	32348747	32348838	1155.83	2459.03	3442.82	1667.95	2231.01	2556.13	1724.36	1521.12	2975.09	3099.84	2465.17	3460.93	1416.88	2127.11	2591.93	1760.83	834.38	1530.9	324.66	722.73	2434.33	942	2751.09	1542.47	1685.96	1901.87	1537.95	667.28	1205.63	1423.23	1111.68	542.95	1215.66	2386.02	2084.36	910.38	2677.03	1921.07
RXFP2	661	chr13	32349445	32349536	2412.17	4777.84	7369.66	3851.62	4564.63	5322.34	3525.76	3206.75	4584.79	5621.12	4436.65	5667.7	2325.4	3949.29	4864.98	3066.88	4614.78	4724.52	675.59	1615.83	4642.51	1903.41	5633.74	3041.45	2432.88	2673.68	3593.8	1028.72	2687.61	2438.89	3813.82	2889.34	4080.52	7032.15	5758.33	2972.75	5816.36	4199.47
RXFP2	662	chr13	32351503	32351594	1753.88	3269.54	5706.68	3358.77	2879.26	3548.05	1893.82	1447.91	3241.34	3325.35	3134.72	3694.53	1833.35	3120.51	2507.32	1798.45	2924.48	2689.52	2378.84	1799.87	2910	1577	3617.05	2326.46	2665.87	3183.08	3795.37	1736.8	3381.99	3610.43	1578.38	431.52	2221.1	3225.09	3714.17	1832.04	4003.52	2938.09
RXFP2	663	chr13	32352639	32352730	677.5	1220.15	1528.89	1022.84	589.36	502.11	273.46	349.22	828.87	916.25	594.15	668.41	296.7	739.99	968.17	374.28	1188.53	920.01	576.08	374.1	929.27	299.37	1418.4	292.68	295.93	421.64	614.13	168.86	448.36	686.22	711.66	535.99	646.9	614.55	724.48	535.5	1337.36	594.6
RXFP2	664	chr13	32355798	32355889	1072.93	1700.05	2521.8	2131.71	1138.7	1238.5	896.12	586.53	1282.84	1337.24	1148.41	1472.34	595.48	1073.53	1323.76	713.91	1152.16	1134.68	205.9	622.23	1514.48	538.89	2002.74	862.98	904.72	1134.71	1423.68	385.59	1119.25	1129.17	873.26	346.43	1059.22	1918.66	1610.51	811.35	2026.52	1307.17
RXFP2	665	chr13	32356803	32356894	1971.17	3939.73	6531.72	4126.64	3785.13	4602.65	2333.52	2161.62	3069.1	3513.88	3690.61	4127.13	2080.89	3830.48	3168.48	2164.85	2599.13	2800.33	602.99	2309.66	3174.53	1424.51	4041.05	2696.9	2550.2	2475.43	3125.54	850.53	3131.93	3200.77	3123.27	1805.26	3605.22	3963.68	4453	2968.85	4909.17	3476.5
RXFP2	666	chr13	32360510	32360601	1705.84	2712.59	4345.33	1703.96	2214.07	1996.7	1141.79	1312.74	2511.42	3301.02	2023.4	2106.2	956.48	1999.48	2814.16	1270.07	2412.6	2623.29	518.1	551.63	2708.84	1090.34	2584.48	1092.97	858.15	834.39	1245.02	722.87	925.75	1126.33	1258.11	998.11	1297.28	1520.92	1701.48	1035.63	3013.98	1477.34
RXFP2	667	chr13	32360693	32360784	871.33	1749.67	2460	1558.42	1100.79	1039.15	622.95	567.23	1526.51	1910.12	870	1546.55	404.82	1080.37	1400.89	722.7	1465.03	1186.2	248.3	188.66	1057.16	283.16	1577.42	581.61	248.15	240.51	430.38	111.63	248.15	377.89	167.36	26.57	129.16	497.64	819.91	184.08	1276.88	813.89
RXFP2	668	chr13	32363249	32363340	1260.85	2286.82	3614.71	2270.09	1815.39	1736.86	1120.55	1833.61	1537.1	2622.02	1744.7	2280.38	766.16	1780.29	2257.39	1139.24	1469.63	2203.08	253.63	445.97	1722.39	4585.28	3056.27	907.54	592.87	801.76	1105.98	1610.57	634.39	744.78	638.4	355.91	863.21	2125.97	1574.03	647.38	1864.42	1167.66
RXFP2	669	chr13	32365933	32366182	501.21	892.21	1504.99	1458.03	648.4	614.28	341.73	874.49	609.61	866.35	529.9	772.8	239.23	495.38	712	336.94	600.56	713.99	38.4	110.35	630.09	1210.63	870.51	261.79	165.56	155.23	303.96	530.5	167.6	238.66	129.24	112.27	159.49	408.56	331.37	133.08	483	309.3
RXFP2	670	chr13	32366805	32367235	1452.99	2896.03	4679.61	2780.15	2991.59	2936.09	1714.04	2866.78	2932.32	3399.39	2627.68	3343.64	1417.05	2462.02	2549.26	1625.74	2632.29	2702.68	967.88	2104.94	3341.63	1294.37	3377.65	2717.85	2954.39	3073.34	4030	1534.36	3513.98	3718.74	2551.77	1464.46	2511.41	3875.18	3624.32	2407.14	3555.48	3139.3
RXFP2	671	chr13	32371328	32371566	1461.83	2465.86	4109.15	2824.67	2221.27	2379.33	1457.84	1641.14	2583.69	2523.83	2074.43	2574.17	1139.04	1910.82	2160.28	1283.36	2508.18	2310.93	1224.79	963.64	2690.93	951.72	2900.54	1621.9	1362.88	1346.36	1680.3	452.56	1424	1537.2	1319.77	467.58	1426.88	3017.02	2821.63	1273.16	3070.33	2100.29
RXFP2	672	chr13	32376273	32376552	1150.9	2241.67	3382.35	2048.34	1756.82	1991.39	1114.01	1686.06	2127.06	2306.34	1854.66	2246.7	931.36	1787.04	1673.18	1093.22	1451.7	1820.71	221.06	516.04	1758.78	1232.27	2209.8	1091.87	702.36	730.64	1023.18	478.57	793.99	752.8	499.36	181.93	639.92	953.34	1559.83	525.74	2367.08	1320.71
BRCA2	673	chr13	32890588	32890674	2237.86	3631.13	6184.97	3846.87	3336.3	3289.45	2184.1	4523.66	3337.05	3922.23	3305.01	4190.07	1958.84	3190.76	3033.62	1788.78	1404.55	1554.38	1338.33	839.74	2127.99	863.74	3625.3	1398.82	1072.21	934.36	1325.93	399.51	1205.38	1354.17	557.41	138.4	619.3	1437.8	1775.22	507.59	1801.3	1392.22
BRCA2	674	chr13	32893204	32893472	2736.48	4441.2	7990.31	7320.08	3650.73	4228.03	2316.8	3837	4025.48	4665.23	3545.37	4588.72	2097.21	3820.28	3808.64	2338.74	3610.96	5013.71	2131.38	948.05	4300.52	8950.19	6394.88	2201.62	1235.33	1279.97	2088.71	3435.28	1300.35	1374.73	1533.53	465	1874.06	5290.32	4006.72	1356.02	5708.17	3390.56
BRCA2	675	chr13	32899203	32899331	140.91	218.26	350.87	245.36	169.6	163.78	158.46	77.35	142.81	251.35	139.3	222.97	89.12	106.26	181.5	118.9	208.99	302.95	233.73	72.14	457.29	134.29	466.12	200.72	94.12	101.69	165.81	48.03	113.4	173.64	46.68	20.5	71.33	104.27	150.73	59.95	306.5	188.95
BRCA2	676	chr13	32900228	32900297	772.59	1148	1428	751	594.17	442	567.16	561	675.59	1341	404	782.73	216	302.59	1364	347.59	1255	994.64	741	194.59	1626.69	283.64	2277.27	492	308	432.59	642.17	136	432	364.76	421.86	536.04	1002	539.89	517.86	544.69	1341.34	603.09
BRCA2	677	chr13	32900369	32900429	2322.11	3038.2	4295.23	3473.33	1757.39	1580.95	1099.75	1151.62	2576.67	3161.26	1395.39	2311.82	767.82	1345.26	3055.34	1111.39	2580.82	2184.46	1158	490.64	2526.87	797.18	4370.36	1039.48	603	792	1110	285.64	672.28	922	785.05	485.41	947.23	1853.16	1760.85	728.95	2476.8	1711.1
BRCA2	678	chr13	32900626	32900760	1349.87	2385.17	3818.61	1406.46	2520.49	2326.86	1934.43	1356.25	1893.15	3506.75	1787.47	1856.33	951.17	1294.57	2774.19	1413.13	2343.91	2031.26	1018.79	1062.24	3121.21	996.96	2865.17	1765.73	1656.44	1427.67	2124.9	798.7	2148.21	1768.07	1378.83	1842	1935.96	1675.21	1789.66	1155.52	2273.41	1661.86
BRCA2	679	chr13	32903570	32903639	362.06	823.4	1137.01	481.66	698.33	686.06	353.57	531.79	473.97	929.23	600.24	927.36	324.59	574.11	706.37	407.83	623.91	753.54	95.94	155.07	821.13	300.21	866.47	571.7	186.63	225.6	332	101.74	268.44	339.69	99.34	12.54	137.36	340.51	617.94	114.7	785.91	583.76
BRCA2	680	chr13	32905046	32905177	2354.43	4110.64	7060.05	3588.72	3842.83	4124.59	2288.42	5008.56	4359.4	4060.52	3746.21	4186.74	2169.74	3518.25	3415.23	2008.2	3094.01	3102.39	626.82	1493.45	3575.13	1685.08	4211.53	2554.2	2091.36	1860.45	2688.52	1764.52	2322.92	2147.34	1824.05	777.05	1905.45	2298.77	3625.64	1586.06	4949.02	2985.6
BRCA2	681	chr13	32906399	32907534	1492.27	2182.74	3536.5	2482.27	1707.37	1678.19	980.64	1771.05	2055.4	2526.92	1571.95	2293.25	833.46	1556.18	1991.31	1036.71	1425.76	1443.27	295.66	437.42	1620.9	542.69	2443.09	938.6	618.18	568.83	878.1	251.71	710.32	855.94	287.33	58.08	332.46	780.5	1085.45	329.6	1459.66	1027.27
BRCA2	682	chr13	32910392	32915343	1669.01	2561.92	4265.16	3298.38	2120.32	2282.84	1400.73	1922.01	2321.16	2838.01	1967.41	2689.31	1014.93	1913.2	2303.01	1251.54	1882.51	2231.81	541.39	562.08	2138.76	2500.31	3299.46	1199.89	796.53	848.37	1241.89	962.56	873.16	956.03	900.83	450.02	1096.61	2044.57	1956.51	802.24	2737.89	1683.36
BRCA2	683	chr13	32918685	32918800	926.39	1162.64	2038.37	1089.09	723.42	653.79	373.26	579.22	653.99	1197.84	578.96	1200.06	261.71	706.04	1172.55	353.38	451.5	752.01	68.55	173.56	983.63	1161.22	1963.84	397.52	204.56	241.21	405.21	672.98	216.83	362.37	83.11	12.77	98.2	569.8	537.09	107.08	833.86	556.34
BRCA2	684	chr13	32920954	32921043	54.87	159.66	199.48	84.79	133.16	139.3	70.89	144.26	73.67	172.4	79.21	181.38	51.57	87.48	124.19	82.1	354.68	373.12	62.53	96.22	464.82	140.37	615.31	213.23	130.67	127.32	157.7	55.16	115.29	192.29	65.17	12.9	64.17	110.66	220.63	36.67	334.74	192.87
BRCA2	685	chr13	32928988	32929435	1054.32	1817.42	2845.2	2031.6	1659.1	1575.73	907.03	1138.88	1827.8	1759.19	1357.46	1587	819.83	1522.42	1600.02	926.13	1250.12	1476.77	542.24	406.57	1693.18	742.81	2077.43	917.93	522	571.31	820.29	195.79	669.46	661.41	848.31	641.07	812.23	1295.2	1395.59	750.96	2100.67	1250.39
BRCA2	686	chr13	32930555	32930756	2292.71	4173.14	6568.97	3195.05	5002.7	5123.16	3181.06	3188.53	5511.33	5814.28	4478.8	5438.23	2599.16	4434.36	4178.5	3143.33	4135.62	4367.41	1367.88	2621.4	4284.79	1791	5209.67	3481.75	3242.31	3566.22	4648.95	1235.78	4060.91	4677.02	3120.4	2019.92	3973	5034.06	5105.46	3092.61	5174.96	4294.77
BRCA2	687	chr13	32931869	32932076	2887	3865.03	6443.65	4334.14	2874.97	3166.17	2180.25	1997.02	3502.65	3874.6	2832.42	3869.48	1542.25	2843.44	3201.24	1820.94	2791.51	2916.7	1101.47	949.27	3285.18	1141.41	4269.81	1871.33	1311.14	1532.02	1968.13	489.24	1590.51	1662.32	1258.81	344.74	1603.56	2618.05	2880.63	1148.39	3865.4	2519.17
BRCA2	688	chr13	32936650	32936840	958.92	1495.67	2972.72	3081.92	1271.39	1648.81	841.86	1044.85	1149.55	1328	1216.14	1460.09	675.7	1237.11	1175.36	657.38	968.52	1312.99	150.48	522.42	1253.65	2490.14	1598.24	828.98	668.66	805.5	1138.03	1066.28	835.81	770.74	566.97	116.66	370.17	1259.18	1285.36	494.74	881.92	882.69
BRCA2	689	chr13	32937306	32937680	2290.83	3617.99	5878.42	3659.02	3437.84	3279.34	2141.53	4104.57	3555.69	4314.04	2822.66	3997.89	1569.53	2819.85	3395.45	1862.09	3345.41	3146.1	1109.42	1165.12	3295.14	1795.87	3887.15	2059.97	1373.02	1500.39	2064.7	897.08	1661.5	1830.34	1570.32	850.36	1848.58	2374.11	2874.46	1425.23	3671.31	2544.13
BRCA2	690	chr13	32944529	32944704	700.14	1305.08	1906.93	974.51	1465.74	1708.4	943.74	824.11	1269.05	1434.98	1402.82	1664.84	839.05	1502.87	1147.03	901.53	771.72	750.4	215.04	590.35	1196.73	401.56	2055.12	775.81	589.11	599.07	762.4	150.59	655.39	828.65	424.54	57.71	545.85	1581.45	1192.22	487.02	969.91	974.31
BRCA2	691	chr13	32945083	32945247	1658.92	2233.22	3256.1	2566.96	1562.52	1271.74	821.22	905.44	1738.98	2349.32	1049.32	1850.67	531.31	1202.39	2081.55	753.17	2760.3	2105.45	472.61	362.85	1858.63	524.1	3048.57	848.84	378.67	490.32	759.26	189.64	490.53	764.02	445.53	267.77	625.42	977.96	1172.75	495.19	1629.98	1034.59
BRCA2	692	chr13	32950797	32950938	996.24	1675.48	2695.86	1255.08	1523.85	1600.85	1026.76	1561.14	1495.66	2085.68	1463.07	1834.18	820.84	1322.47	1723.45	853.99	1430.18	1426.82	381.58	899.82	1703.69	602.52	2277.05	1159.92	1414.68	1263.14	1722.88	659.03	1492.79	1473.84	1025.99	642.82	1006.01	4451.86	1503.46	922.44	1246.13	1160.79
BRCA2	693	chr13	32953444	32953662	1318.01	2248.15	4079.18	3264.89	2508.16	2809.28	1498.43	2670	2241.51	3095.62	1989.28	2704.1	1115.63	2168.85	2426.79	1401.69	1873.05	3507.85	361.67	1504.21	2955.58	12094.4	3964.96	1879.81	2185.64	1735.58	3012.1	9186.5	1960.52	1778.32	1591.91	1434.48	1804.09	4418.86	2266.97	1448.29	2827.78	1990.05
BRCA2	694	chr13	32953877	32954060	2190.84	3824.6	5281.86	3261.33	2781.46	2465.27	1833.05	3280.79	2570.14	4367.79	2374.52	3623.92	1266.76	1910.15	3455.88	1584.43	3628.66	3212.04	1127.58	668.78	3399.66	1758.54	5623.49	1675.57	969.72	1201.48	1821.23	884.6	1126.48	1205.14	998.93	553.65	1192.14	1561.51	2282.93	957.51	3796.88	2158.1
BRCA2	695	chr13	32954134	32954292	330.06	616.31	936.29	539.31	482.86	509.95	407.86	271.98	337.38	682.36	393.02	625.53	214.51	311.11	542.18	320.4	246.48	231.81	49.11	38.09	273.35	134.98	647.58	136.01	49.32	54.75	77.48	33.61	46.57	89.33	17.13	2.91	15.67	70.82	95.77	22.89	144.99	90.58
BRCA2	696	chr13	32968816	32969080	1158.62	2117.87	2961.35	1912.35	1634.1	1438.88	917.62	1650.21	1907.43	2434.01	1331.94	2065.74	667.25	1313.29	1877.48	904.95	1547.64	1494.41	247.28	341.17	1722.97	479.56	2606.66	846.79	426.03	530.29	783.28	263.07	526.76	665.12	541.56	470.74	689.53	1079.93	1321.97	527.28	2083.96	1216.46
BRCA2	697	chr13	32971025	32971191	1095.21	1587.85	2618.16	2063.96	1298.42	1513.68	747.3	762.76	1074.96	1701.66	1392.71	1757.75	730.63	1441.63	1152.46	761.19	890.2	807.89	200.01	362.83	818.44	405.87	1299.44	627.28	402.28	449.27	577.53	203.96	478	594.72	366.82	61.6	468.63	933.71	1029.38	406.8	1005.96	785.8
BRCA2	698	chr13	32972289	32972917	1207.94	2227.92	3505.1	2094.35	2098.11	2028.7	1313.43	2683.49	2008.45	2674.36	1840.96	2428.38	970.59	1630.13	1989.31	1215.56	1741.35	1803.91	350.78	582.11	2103.95	752.7	2714.11	1425.18	755.93	744.86	1098.5	392.28	885.14	827.18	850.42	640.56	982.84	1270.4	1634.43	719.13	2394.99	1483.23
OFF-TARGET	699	chr13	40027751	40031709	958.82	1832.35	2847.2	2042.52	1648.8	1648.59	1086.04	1300.12	1765.21	2047.53	1454.14	1768.67	761.74	1458.58	1612.12	955.56	1608.95	1717.75	1043.24	788.78	1895.53	1560.54	2222.69	1176.11	1053.47	1147.35	1469.09	820.9	1200.93	1325.37	1069.83	727.06	1140.32	2067.21	1752.5	1003.95	2065.13	1507.3
FOXO1	700	chr13	41133650	41135007	2233.73	3676.41	7278.53	4574.42	4489.54	5210.24	3010.01	3430.23	4211.53	4586.41	3871.48	4243.92	2229.08	3988.31	3545.52	2273.87	3693.58	3908.55	1780.29	2800.32	3863.53	4548.87	3750.45	3311.5	3538.23	3456.93	4994	5245.4	4252.82	4198.58	3514.48	2666.63	3619.66	5015.2	4562.41	3169.27	3367.37	3670.83
FOXO1	701	chr13	41239710	41240359	687.01	1494.44	2653.12	1379.58	1748.93	2424.67	1527.29	1124.43	1501.72	2078.18	1628.64	1041.48	971.31	1588.16	1489.76	1112.89	1378.8	858.74	2980.27	1235.95	1649.48	812.8	766.93	1518.7	1780.23	1470.25	2314.94	2683.42	2139.84	1836.73	791.01	654.47	718.6	839.5	893.09	747.51	694.3	690.64
RB1	702	chr13	48878039	48878195	217.09	888.77	1147.25	550.23	1033.18	1253.09	714.48	418.08	878.3	1228.86	859.11	607.18	620.89	827.57	790.15	784.3	946.78	371.86	1711.69	526.01	800.2	168.6	381.69	690.74	635.95	360.21	545.32	140.49	618.98	852.12	58.96	18.08	59.43	93.64	164.05	79.45	104.48	88.98
RB1	703	chr13	48881406	48881552	1085.06	1599.16	2573.91	2582.76	1274.88	1528.25	961.69	1373.37	1275.33	2057.05	1165.06	1812.04	628.22	1018.44	1399.39	810.14	1420.82	1458.65	273.18	276.6	1721.44	1037.35	2403.15	885.46	479.31	546.99	744.81	652.3	477.46	552.64	570	318.66	707.97	1322.1	1501.1	593.36	2633.84	1257.48
RB1	704	chr13	48916725	48916860	1553.78	2092.24	4193.63	815.67	1673.33	2351.55	1196.1	801.15	2241.46	2263.49	1969.62	2461.29	941.63	2030.75	1956.99	1132.26	1160.32	1358.24	107.34	229.51	1043.51	653.79	1889.61	736.41	304.29	310.81	473.94	180.82	371.81	393.36	201.31	26.55	247	644.44	1016.71	201.7	1311.51	949.3
RB1	705	chr13	48919206	48919345	191.06	378.41	538.26	337.51	325.96	289.79	129.5	636.08	195.71	573.79	253.47	551.69	96.26	241.54	404.19	196.54	210.66	294.23	35.63	67.29	350.96	144.68	516.49	225.3	80.12	83.81	156.64	59.66	102.48	128.99	38.35	3.91	42.3	116.39	242.73	45.24	369.65	228.73
RB1	706	chr13	48921951	48922009	325	402	661	727	238	297	215	122	438	439	219	418.31	74	175	380	164	137	263.07	82	38	423	123.71	422.15	170	50	63	90	35	49	63	19	1	22	98.61	195.9	25.95	265.47	191
RB1	707	chr13	48923082	48923169	692.19	1247.03	1690.27	1362.36	748.35	881.31	425.51	831.48	882.99	1382.8	754.15	1304.68	241.18	721.09	1094.82	530.27	677.32	1192	229.3	220.1	1374.8	786.64	2153.23	650.02	258.61	311.32	531.4	254.48	293.03	459.63	216.33	103.95	206.44	658.83	846.57	258.05	1674.75	906.91
RB1	708	chr13	48934143	48934273	89.64	146.24	201.14	43.18	95.85	93.73	47.53	51.48	111.79	164.63	57.06	123.95	29.77	90.14	174.46	48.6	139.02	120.61	1.97	22.95	101.56	32.69	184.92	52.52	39.92	36.95	54.21	6.94	30.24	41.53	17.68	15.56	28.95	41.47	55.87	27.89	94.47	52.89
RB1	709	chr13	48936941	48937103	480.48	750.17	1264.33	820.99	506.61	417.7	237.68	657.33	443.82	810.21	350.06	586.57	138.66	389.64	771.29	233.2	595.77	457.08	41.83	123.58	459.4	330.68	1165.61	210.25	149.04	135.28	283.87	232.14	183.47	282.33	130.83	170.14	188.37	202.93	233.29	181.71	357.75	236.58
RB1	710	chr13	48939020	48939117	1043.29	1424.11	2250.74	613.74	840.33	935.37	563.14	473.13	1158.41	1517.48	737.17	1358.05	326.85	825.56	1167.7	542.65	1274.55	1147.3	195.14	252.1	1709.3	451.44	2173.93	712.42	291.64	397.61	604.3	121.83	429.52	523.02	357.64	100.56	430.9	773.08	1061.74	389.89	2063.69	1099.84
RB1	711	chr13	48941620	48941749	706.78	746.02	1280.24	811.11	503.28	398.93	310.55	551.96	284.92	721.66	248.84	629.51	113.02	256.39	682.31	224.95	626.21	664.77	161.84	145.14	836.58	213.67	1378.95	331.55	149.92	198.98	277.6	66.32	178.7	290.3	140.28	121.42	140.68	192.65	284.08	133.22	490.05	319.87
RB1	712	chr13	48942653	48942750	234.19	484.76	653.19	168.44	311.92	321.12	189.92	165.05	251.62	554.03	239.04	433.42	90.01	264.88	498.97	205.53	561.1	412.77	57.79	82.97	469.54	112.37	595.67	217.42	93.87	115.91	214.35	42.39	119.44	188.67	36.1	5.55	50.78	110.47	199.66	44.13	289.98	225.24
RB1	713	chr13	48947531	48947638	1296.97	1785.99	3052.78	1882.79	1305.76	1578.85	864.66	771.6	1913.81	2313.86	1314.08	1492.98	573.66	1309.87	1967.91	914.6	1182.53	1190.26	224.58	327.92	1704.78	415.09	2227.72	815.28	429.11	543.45	873.94	205.99	528.42	669.05	769.41	719	870.94	1412.36	1366.06	706.1	2584.9	1287.39
RB1	714	chr13	48951044	48951180	1858.67	2267.26	3824.16	2926.45	1235.25	1570.46	934.46	1075.85	1653.9	2330.35	1804.76	2458.53	880.66	2084.94	2163.13	1099.54	2364.04	2189.99	214.46	626.85	2272	890.27	3502.39	1260.45	740.5	940.72	1449.47	299.71	1002.15	1220.86	811.73	485.39	1018.79	1242.96	1576.33	765.26	2184.93	1369.56
RB1	715	chr13	48953720	48953796	571.69	750.47	1321.06	1162.65	537.01	674.47	379.35	260.26	573.97	742.27	578.56	661.48	287.14	664.79	551.1	409.09	869.82	532.65	292.73	140.39	862.74	220.18	729.68	437.18	171.95	128.38	216.36	70	160.39	249.03	38.08	5	20.77	198.48	497.22	48.94	972.81	482.65
RB1	716	chr13	48954179	48954230	1	2	1	0	0	0	5	1	2	0	1	1	0	2	1	3	2	8	0	0	6	2	13	8	1	1	3	0	1	5	0	0	0	1	0	0	0	0
RB1	717	chr13	48954291	48954387	421.05	541.95	821.08	308.67	214.04	206.86	159.42	150.88	297.59	517.96	215.02	267.91	81.93	240.36	505.98	163.76	456.45	393.44	229.46	94.11	429.03	107.66	1077.33	158.19	132.91	184.68	290.99	69.4	165.39	194.32	119.39	150.52	149.32	154.06	192.12	140.92	400.16	185.31
RB1	718	chr13	48955373	48955589	1481.66	2814.45	4181.81	2568.32	2236.89	2698.65	1540.56	2272.08	2256.12	3414.08	2199.74	3102	1067.21	1816.52	2672.3	1348.94	2795.33	2810.48	322.45	1198.07	2836.56	1753.99	4267.6	1954.91	1750.99	1678.62	2634.42	893.5	2123.06	1698.69	1287.62	319.61	1579.13	2328.88	2998.77	1241.06	4068.08	2452.9
RB1	719	chr13	49027119	49027257	1086.22	1684.63	2774.88	1918.8	1381.86	1534.37	765.17	1034.84	1726.19	2006.12	1433.27	1944.33	617.62	1459.55	1780.94	974.29	1739.94	2196.47	183.51	394.45	1917.02	703.78	2555.26	974.32	499.5	664.42	1025.63	187.03	681.42	861.34	770.99	670.84	1027.58	1080	1492.13	750.45	2433.69	1403.86
RB1	720	chr13	49030330	49030495	932.52	1690.19	2780.84	1366.99	1483.85	1817.5	1388.72	1003.48	1138.13	1914.32	1491.88	1911.57	798.71	1047.66	1659.34	861.28	1597.08	1646.12	1507.66	730.63	2224.31	644.06	2423.89	1386.92	891.93	824.96	1297.27	311.61	1025.74	1133.57	604.28	238.96	930.33	1529.75	1812.64	680.01	2108.33	1547.07
RB1	721	chr13	49033814	49033979	306.77	620.64	952.59	510.48	503.39	505.36	315.49	777.57	500.24	605.19	333.18	533.75	195.62	395.28	498.6	302.1	436.01	364.17	110.98	149.08	519.2	164.49	530.25	321.82	198.44	113.73	219.91	74.45	179.4	191.04	113.6	86.13	62.45	102.38	231.1	103.11	261.45	262.22
RB1	722	chr13	49037857	49037981	347.89	660.32	885.6	444.53	441.3	323.66	213.54	467.76	360.76	914.48	260.24	723.41	105.67	272.62	676.39	252.62	795.06	664.78	225.35	126.65	744.3	181.84	1192.11	272.9	128.21	167.13	262.39	78.98	181.02	289.18	183.55	178.1	251.25	277.47	402.06	221.26	621.66	451.82
RB1	723	chr13	49039124	49039257	400.46	578.95	1053.18	191.72	464.7	596.09	410.96	208.61	644.16	655.5	417.95	735.28	161.22	440.55	500.54	296.11	482.24	714.11	299.5	94.27	722.63	214.85	567.67	371.13	112	150.25	256.82	50.69	183.5	214.72	20.69	0.74	23.57	99.74	246.02	32.49	268.06	233.34
RB1	724	chr13	49039331	49039514	776.39	1125.74	1944.29	399.02	809.4	1156.23	664.44	457.57	1292.29	1160.09	980.94	1193.75	515.69	955.49	1117.61	601.16	461.78	638.51	402.36	137.12	771.27	202.48	1177.91	310.99	178.41	219.73	325.35	72.84	232.3	247.36	223.7	109.71	284.19	487.65	558.29	226.63	795.97	408.79
RB1	725	chr13	49047486	49047536	81.24	233.41	287.92	122.22	287.75	274.63	209.55	265.31	119.43	428.78	202.04	370.29	97.67	134.24	327.06	169.06	259.29	240.06	39.67	61.41	438.71	98.86	646.63	159.96	58.49	77.16	123.86	25.67	81.31	86.1	22.71	0.67	45.41	86.75	131.16	22.75	180.59	120.37
RB1	726	chr13	49050827	49050989	1012.17	1384.54	4464.17	3258.53	1822.13	3079.69	1464.93	1115.33	1872.53	2512.45	2494.76	2911.2	1249.02	1857.96	1769.82	1020.87	1241.26	2102.59	219.74	1205.16	2898.47	1207.13	3475.08	1258.93	1590.33	1886.9	2362.55	544.46	2044.1	1936.61	1790.1	599.58	1567.55	8108.72	2933.48	1250.85	2432.72	2150.29
RB1	727	chr13	49051481	49051550	1319.19	2320.73	3635.54	2425.56	2144.37	2033.83	1099.53	3852.71	1914.71	2795.03	1684.21	2756.89	883.5	1539.34	1987.4	1137.01	1951.1	2271.83	557.01	391.11	2429.14	764.17	3060.51	1675.83	557.67	523.19	858.01	268.57	559.44	556.86	691.21	632.74	826.69	1283.19	1852.21	689.54	3139.63	1650.34
RB1	728	chr13	49054124	49054217	4387.85	6706.94	12792.2	10018.6	7777.18	10176	5030.55	6256.06	7096.49	8178.82	7083.82	8160.27	3577.94	6495.05	6182.26	3801.31	5985.32	5953.03	1755.07	3260.38	5939.31	5903.2	7938.12	4751.27	4340.87	4417.01	6506.55	3066.68	5222.99	4628.9	5330.1	3031.67	5384.35	6132.12	7415.23	4253.02	7712	6224.09
OFF-TARGET	729	chr13	53602280	53602880	1513.88	3035.47	5270.14	3230.71	3145.03	3333.27	2125.9	2814.62	2981.74	3265.24	2972.01	3354.83	1697.04	2925.24	2436.26	1633.32	2230.27	2400.5	718.07	1993.09	2363.18	2087.66	2671.61	2294.63	2298.86	1993.5	2827.66	1988.05	2676.94	2675.04	1865.69	947.19	1810.86	2486.45	2925.36	1715.45	2187.84	2369.98
OLFM4	730	chr13	53602962	53603185	1862.95	3891.58	6731.04	4495.56	4327.96	4476.43	2872.02	3784.96	3705.85	4551.63	4160.2	4409.76	2336.05	3726.71	3714.31	2251.43	3697.83	3095.57	2022.01	3488.99	3899.16	1378.27	3617.49	3306.88	5100.6	4875.81	6648.8	2052.01	6170.67	6606.42	2770.63	772.91	2211.93	5887.07	4538.93	2767.85	3013.88	3460.94
OLFM4	731	chr13	53608473	53608645	1009.64	1859.2	3377.71	3281.57	1591.68	1539.46	1099.1	1556.82	1252.73	1904.14	1448.43	1689.34	632.17	1298.67	1512.35	788.28	1245.06	1685.53	588.86	286.03	1649.95	3959.65	1937.45	817.97	377.03	444.13	606.91	1314.02	348.43	417.9	423.88	179.75	466.03	1517.83	1146.23	381.29	1692.76	1091.43
OLFM4	732	chr13	53616035	53616267	1279.86	2773.67	4477.62	2865.39	2802.58	2942.11	1961.08	1493.14	2119.64	3302.55	2772.98	3215.41	1455.24	2267.47	2525.16	1591.53	2083.36	2345.07	363.23	1445.24	2568.84	1257.49	3093.28	1963.59	2359.39	2990.24	3208.52	871.63	2753.29	2475.54	2350.66	1282.67	2342.29	3841.9	3276.11	1914.1	3065.58	2503.89
OLFM4	733	chr13	53617230	53617409	715.6	1394.82	2822.18	2708.91	1607.17	1558.33	852.99	1842.28	1633.13	1704.9	1275.39	1529.96	619.73	1481.97	1272.46	758.68	945.87	1416.87	118.36	673.23	1219.99	5526.07	1462.43	924.9	807.93	688.26	1128.26	3179.76	715.72	742.02	973.54	489.32	861.72	2324.32	1213.95	850.49	1083.96	963.6
OLFM4	734	chr13	53624094	53624916	614.84	1036.46	2562.46	2013.98	1096.22	1343.56	560.51	793.72	1132.64	1345.08	1289.27	1528.98	653.38	1159.09	983.18	570.92	622.34	1240.55	77.72	571.8	1167.21	1330.2	1596.78	660.73	702.3	712.88	967.11	454.91	851.43	884.2	743.58	338.58	610.43	2911.52	1229.92	566.33	1020.7	939.64
OFF-TARGET	735	chr13	107719928	107720294	2020.34	4531.13	7099.52	4026.26	4559.65	4570.94	3380.95	2750.77	3627.51	4904.83	4210.36	4721.29	2210.08	3645.03	4205.42	2614.57	3407.44	3872.79	752.77	2313.66	4288.11	2771.23	4836.9	3255.85	3092.61	3316.89	4241.41	1582.41	3604.14	3499.37	3308.26	2004.82	3608.5	5010.43	4582.89	2630.43	4239.82	3546.34
TNFSF13B	736	chr13	108922234	108922592	636.76	1616.33	2359.72	1334.92	1387.12	1432.48	1031.93	1026.24	1192.5	1581.83	1138.36	1290.58	609.14	973.73	1282.25	722.41	1399.76	1053.23	1211.26	746.49	1282.66	403.26	1084.06	1022.41	1045.81	823.04	1376.5	388.51	1237.03	1246.04	697.09	244.37	638.22	855.51	1226.29	644.53	834	933.09
TNFSF13B	737	chr13	108922678	108922782	1236.5	3370.27	6553.87	4692.47	3430.33	3755.33	2022.61	3169.27	3766.62	3295.57	2713.75	3217.36	1495.61	2994.24	2774.35	1891.5	2713.27	3566.03	2813.47	1830.53	3022.98	11987.7	3340.74	2377.18	2801.71	2024.76	3908.23	11996.8	2622.59	2266.27	2364.55	1386.09	2704.26	5859.3	3175.91	2189.6	2368.73	2550.61
TNFSF13B	738	chr13	108939141	108939217	421.49	986.65	1183.81	735.23	797.13	601.3	427.09	1692.05	909.36	1081.32	617.69	994.99	335.09	588.74	846.62	426.09	1137.92	866.35	733.13	179.75	1022.88	402.91	1376.64	686.55	217.3	208.69	372	191.12	232.32	276.03	256.57	164.26	335.08	447.56	832.55	270.9	1238	774.75
TNFSF13B	739	chr13	108955591	108955723	1678.73	3535.58	5460.74	3813.8	2656.2	2863.74	1574.66	2652.21	3097.4	3619.19	2638.1	3372.32	1317.02	2462.49	2904.11	1567.34	2088.03	2253.31	280.2	561.44	2343.08	1921.4	3518.04	1418.23	850.04	954.13	1274.65	766.55	929.41	986.89	791.14	268.87	868.74	1652.69	2146.99	717.59	3363.86	1870.19
TNFSF13B	740	chr13	108955792	108955962	767.59	1143.35	2628.62	2378.47	988.85	1199.18	674.85	931.42	1143.37	1292.09	1076.25	1293.61	583.96	1005.35	1049.11	594.88	858.74	1078.57	149.54	248.85	984.54	762.73	1414.04	479.8	426.34	470.34	616.99	284.96	413.39	462.83	422.15	126.29	354.27	1183.71	932.79	283.06	1125.71	724.73
TNFSF13B	741	chr13	108959164	108959296	110.39	241.56	347.11	187.47	153.73	149.95	90.2	212.96	157.37	210.99	125.38	195.2	64.29	105.8	177.67	82.95	126.22	148.54	80.61	36.5	148.87	56.02	233.62	108.67	51.91	47.05	81.79	30.36	51.59	65.5	5.62	0.34	2.37	29.19	89.96	7.05	137.32	81.55
FOXA1	742	chr14	38060560	38061926	1284.5	2794.14	5891.46	3827.39	3816.99	4102.85	2546.95	3045.92	3578.84	3923.36	3366.3	2952.69	2040.14	3135.56	2717.8	1917.74	2001.57	2245.27	4314.54	1963.85	3114.98	3153.82	2324.89	2161.26	2703.62	2723.81	3582.41	2282.13	2996.5	2821.52	1954.21	1725.56	1652.35	4469.97	2111.19	1682.26	1679.05	1816.61
FOXA1	743	chr14	38064096	38064187	438.82	1154.21	1834.83	1090.85	1519.55	1554.38	907.32	1196.47	1407.76	1158.18	1092.8	875.43	693.78	1320.84	1045.7	708.93	1026.57	747.91	1856.47	967.01	1334.93	841.82	789.1	1229.51	951.47	751.53	1124.99	1549.38	926.07	924.22	1646.25	1032.62	1608.59	2300.05	2048.66	1520.24	1496.8	1582.9
OFF-TARGET	744	chr14	44674836	44675034	81.97	310.58	382.66	128.47	162.67	200.92	127.22	488.06	220.16	334.21	251.42	409.67	110.35	182.85	207.78	145.45	221.55	237.22	15.5	59.43	298.76	83.81	544.54	209.05	54.99	79.72	97.29	37.3	65.13	51.45	52.6	14.32	58.82	183.01	286.65	66.28	502.09	308.02
FANCM	745	chr14	45605225	45605752	2528.81	4996.54	9192.23	5905.28	6300.98	6606.63	4574.71	5758.68	5412.18	6728.37	5339.35	5609.92	3117.87	4957.43	4775.57	3517.4	4333.82	4778.59	7136.68	4264.58	6472.69	5548.52	4999.06	5772.17	6242.12	6229.27	8746.83	4409.94	7470.91	6663.19	5762.29	4336.67	5405.58	10077.3	6695.76	5029.9	4803.79	5164.41
FANCM	746	chr14	45606262	45606454	1158.69	2108.97	4050.82	3147.64	2066.34	2269.53	1349.6	2409.43	2309.78	2615.65	2209.38	2722.94	1235.04	2279.44	1989.09	1205.7	1924.1	3003.83	960.84	1050.96	2649.5	9377.18	3136.81	1695.48	1318.72	1442.31	2096.95	4591.68	1349.53	1392.62	1483.24	1022.22	1608.63	4571.26	2658.4	1379.17	3419.9	2111.38
FANCM	747	chr14	45609825	45609922	956.38	2266.73	2895.9	1307.38	1790.15	1497.37	1071.79	2187.36	1601.7	2500.36	1578.38	2352.27	831.87	1231.01	1964.84	958.79	904.95	1075.34	295.33	394.03	1238.94	478.38	2545.09	875.08	504.55	534.71	756.85	237.65	598.63	633.45	262.34	76.85	306.48	993.18	1201.45	327.38	1490.92	999.28
FANCM	748	chr14	45618030	45618208	614.18	907.72	1504.9	1337.12	561.86	459.27	410.08	327.59	1240.43	937.61	392.83	808.95	161.62	349.99	745.53	291.83	1038.17	799.49	152.79	122.72	867.8	188.82	1302.99	349.99	150.93	203.56	314.15	86.62	180.18	252.82	151.53	29.96	178.47	415.3	549.03	161.04	724.64	511.47
FANCM	749	chr14	45620590	45620741	641.38	1342.01	1596.45	846.16	696.35	657.22	388.45	751.01	883.28	1165.55	639.95	852.09	377.61	714.09	1060.88	435.76	1125.99	799.42	131.78	425.2	922.24	489.02	1752.16	478.99	526.97	544.76	821.37	348.49	578.55	684.29	405.2	232.13	546.51	558.06	753.38	421.72	1180.36	717.49
FANCM	750	chr14	45623113	45623265	113.9	284.19	350.89	98.14	219.93	226.31	158.78	321.87	202.07	279.14	242.42	258.42	104.04	229.46	212.88	149.86	208.69	193.96	65.99	82.8	297.05	101.61	278.05	220.58	121.88	102.4	141.69	59.22	114.29	144.31	33.08	11.26	60.94	125.32	162.67	43.35	206.07	179.9
FANCM	751	chr14	45623890	45624035	1303.35	2232.47	3423.95	3037.37	1323.73	1207.85	737.43	1609.25	2185.93	2535.86	1502.51	2048.75	750.82	1657.1	2282.24	986.45	1928.85	1773.71	270.75	458.34	2460.14	699.13	3088.33	964.57	556.47	630.11	1046.83	249.88	664.02	972.23	810.45	517.41	861.12	995.52	1167.32	562.29	2049.55	951.71
FANCM	752	chr14	45624566	45624672	156.91	312.49	392.88	217.35	235.68	197.93	142.56	135.4	192.5	344.36	170.63	294.83	73.03	162.19	257.11	155.57	146.34	105.78	103.2	35.93	258.68	44.98	360.53	99.77	42.21	38.89	63.58	12.99	44.08	65.93	23.46	4.72	35.84	70.35	124.53	26.31	174.29	128.07
FANCM	753	chr14	45628289	45628493	354.95	826.07	1116.35	619.34	644.47	488.03	392.05	802.97	488.63	810.43	423.14	768.57	155.29	376.14	620.26	331.52	760.98	726.29	262.06	158.04	884.63	347.1	1366.35	548.96	250.3	202.48	303.12	145.47	242.6	339.19	52.14	15.15	58.12	136.12	309.11	58.59	491.97	301.18
FANCM	754	chr14	45633552	45633778	1889.19	3402.78	5490.7	4550.15	2770.43	3082.77	1915.26	2266	3176.51	2784.29	2361.12	2648.43	1241.31	2270	2545.15	1441.01	2205.95	2454.88	323.86	1609.2	2451.86	2024.59	3316.96	1937.85	2259.3	2814.3	3659.46	1231.74	2856.83	2610.26	1754.17	1346.6	2001.54	2741.94	2361.53	1580.41	2365.78	2049.23
FANCM	755	chr14	45636143	45636376	1019.52	1218.24	2962.41	2399.96	1275.99	1615.25	1091.36	637.39	1484.46	1615.24	1503.85	1801.07	881.52	1434.99	1362.33	670.31	551.88	1192.67	561.93	382.82	1720.26	845.44	2007.91	661.41	575.65	575.02	753.24	285.23	522.07	554.02	950.37	586.11	860.62	5384.35	1485	715.58	2159.66	1071.89
FANCM	756	chr14	45639782	45639959	962.72	2077.22	2751.17	1138.7	1410.03	1155.03	781.15	920.35	1873.32	2500.85	1246.63	1857.15	641.25	1384.61	1977.45	903.47	2119.15	1931.17	311.2	373.85	1859.01	610.25	2811.21	815.06	528.75	710.46	934.66	230.81	651.26	783.01	664.84	533.56	837.72	1071.66	1294.15	710.93	2387.85	1156.08
FANCM	757	chr14	45642248	45642423	1623.37	3697.3	4937.57	2682.36	3069.48	3046.23	2115.25	1587.21	3513.38	3749.48	2928.22	3164.49	1406.23	2590.25	2905.27	1901.57	3299.87	3082.69	475.06	1178.86	3110.21	1391.33	3552.24	2161.83	1505.61	1794.02	2234.8	489.72	1768.64	1770.59	1712.99	937.01	1850.61	2493.03	2999.94	1511.59	3849.06	2433.69
FANCM	758	chr14	45644264	45646189	1106.99	1840.1	2947.28	2041.07	1308.12	1370.55	874.01	1066.89	1720.7	1901.92	1324.33	1775.41	658.81	1280.11	1589.66	816.25	1179.54	1375.19	194.37	382.04	1495.9	1148.27	2132.41	797.02	515.54	641.81	893.17	568.36	579.48	677.21	602.14	355.13	675.16	1340.9	1270.45	559.51	1829.56	1074.26
FANCM	759	chr14	45650623	45650737	79.88	102.9	178.84	141.67	59.01	43.43	38.57	32.94	87.81	162.64	101.32	99.97	26.68	54.45	124.68	33.03	53.63	63.65	3.93	40.28	135.02	40.64	199.46	38.94	34.24	34.63	83.22	17.93	33.51	88.71	74.86	23.16	34.7	322.43	69.79	24.61	104.84	44.59
FANCM	760	chr14	45650830	45650918	67.67	72.7	118.26	99.27	40.38	32.85	36.54	28.16	67.19	89.22	41.58	61.87	18.18	32.63	74.69	35.49	48.42	41.46	2.91	27.22	91.8	22.1	146.89	43.03	25.61	19.63	49.62	13.78	25.67	48.69	6.37	0	9.83	33.92	54.57	8.28	43.66	46.96
FANCM	761	chr14	45652967	45653115	354.03	620.42	785.5	647.83	449.87	386.47	378.09	373.6	1348.58	606.2	483.98	636.99	245.74	384.1	534.74	280.66	667.7	576.86	133.63	137.36	686.08	233.14	866.17	278.16	250.17	364.07	488.92	125.08	306.95	337.11	206.85	43.28	318.63	605.39	648.21	206.15	1131.16	554.91
FANCM	762	chr14	45654410	45654586	750.24	1809.85	2459.36	1553.75	1117.47	1048.16	760.51	1020	1053.79	1920.34	1046.01	1511.46	367.02	848.62	1468.23	750.46	1584.8	1442.78	248.98	351.3	1516.69	495.88	2276.11	892.31	401.32	556.87	846.58	234.84	547.66	642.53	383.44	302.89	386.42	599.63	1086.77	368.29	1556.71	1125.14
FANCM	763	chr14	45656974	45657100	633.27	710.14	1141.89	1077.28	318.5	276.65	220.25	306.29	366.16	598.02	212.16	450.29	95	238.03	612.4	165.57	236.86	264.09	48.53	86.32	496.28	476.25	1022.98	200.76	96.4	160.37	212.41	290.5	113.12	185.46	86.85	53.46	130.42	320.27	206.76	101.99	378.12	235.28
FANCM	764	chr14	45657995	45658575	928.78	1453.42	2535.76	1807.16	1025.12	996.05	560.97	1204.69	954.61	1499.08	1013.41	1488.14	471.93	877.33	1119.65	541.74	707.5	1012.21	122.57	224.82	1332.78	392.19	1871.8	518.53	280.69	332.12	472.58	135.69	323.54	431.75	252.58	113.59	239.04	1820.78	693.82	217	1063.2	636.35
FANCM	765	chr14	45665365	45665760	1675.14	3584.72	6046.27	4343.45	3304.92	3512.59	1983.88	3872.47	3394.21	3805.79	3014.19	3621.85	1596.94	2864.2	2943.39	1870.55	2629.72	3031.63	395.22	1249.69	2636.92	4305.57	3595.64	1916.79	1654.38	1532.87	2316.55	1899.09	1842.5	1832.43	1609.97	759.22	1754.74	3069.24	3085.28	1373.17	2787.56	2336.4
FANCM	766	chr14	45667837	45668148	421.19	905.5	1132.66	663.51	573.18	557.66	354.53	341.46	669.26	882.45	541.22	666	289.03	582.11	743.53	348.2	934.27	816.69	143.09	293.99	847.65	511.19	1296.62	415.86	346.52	334.43	518.16	233.9	369.76	492.29	432.39	185.67	504.8	584.95	779.29	384.2	1173.83	673.65
FANCM	767	chr14	45669063	45669221	1293.97	2454.2	3887.13	1239.72	1735.49	2163.97	1428.55	1725.96	2264.39	2511.94	2075.63	2841.13	1050.19	2206.3	2224.91	1244.44	1954.69	2446.61	625.32	617.53	2472.26	1301.03	3259.77	1800.99	790.58	857.67	1325.01	370.13	893.41	871.59	600.15	204.47	781.65	1630.6	2533.52	734.42	2992.48	2213.15
ESR2	768	chr14	64694241	64694342	4520.86	5013.39	11495.6	8377.33	6578.57	7366.12	4040.12	3040.31	6932.26	6682.52	5442.98	4999.62	3335.53	6500.28	4778.68	3715.28	5494.75	5324.11	6499.27	3824.84	6739.35	2055.6	5114.7	4933.04	4894.14	3463.61	5249.93	1261.02	5782.96	6196.15	4414.55	4759.25	4986.55	6635.79	4941.84	3723.18	5642.16	4271.67
ESR2	769	chr14	64694598	64694657	1970.32	2940.18	5962.73	4125.33	3181.93	3448.43	2297.6	4634.08	2436.32	3518.32	2950.13	3750.33	1885.68	2577.65	2502.3	1564.62	2481.87	2846.97	704.72	1176.83	2950.52	1972.72	3668.5	2406.23	1519.88	1317.35	2170.62	1034.2	1697.8	1653.6	1691.05	636.58	2035.13	2913.95	4143.43	1547.52	4736.67	3223.77
ESR2	770	chr14	64699845	64700051	429.35	1028.89	1953.5	1044.99	1638.94	1818.94	1201.79	1266.36	995.48	1700.84	1361.13	1774.24	797.1	895.55	1424.5	780.41	1028.01	1159.49	743.6	1120.43	1610.67	543.35	1476.08	1177.12	1769.27	1808.1	2590.97	615.81	2396	2245.65	942.01	261.84	1018.35	2550.1	1402.45	851.61	881.53	1012.71
ESR2	771	chr14	64701665	64701878	868.78	1707.12	3338.36	2011.1	2093.11	2784.54	1767.67	1351.21	2008.03	2141.48	1902.16	2001.68	1108.22	1987	1894.63	1326.23	1516.45	1957.38	1930.29	1410.75	1953.64	3714.72	1632.43	1580.3	1588.08	1232.73	1932.11	3298.94	1683.35	1707.65	1758.9	1663.66	1591.94	2670.41	1985.27	1680.78	1374.1	1520.81
ESR2	772	chr14	64716254	64716407	2836.09	4066.52	7840.34	6765.27	4336.32	5366.81	3270.09	2475.5	4958.13	5038.48	4247.49	5022.36	2114.23	4328.97	4098.82	2483.77	4269.26	4489.77	629.95	2701.16	5056.53	4911.14	5296.71	3810.32	4298.86	4456.19	5943.95	3179.38	4960.81	4629.77	4935.86	3742.68	5942.47	8750.23	6389.92	4438.14	7729.77	5062.69
ESR2	773	chr14	64723934	64724092	2092.33	4120.16	7099.06	3227.56	4836.82	5531.13	3977.32	2375.4	3770.52	5204.05	4457.76	4733.15	2537.4	3760.09	4027.76	2683.52	4310.89	3634.29	1596.51	3037.6	4722.36	1974.65	4013.26	3893.96	4072.86	3566.88	5060.54	1464.19	4643.11	5035.82	3837.09	1322.92	4401.77	5585.44	5778.84	3464.52	4352.77	4821
ESR2	774	chr14	64727157	64727476	1385.59	2215.83	4414.97	2419.3	2501.63	3075.81	1965.28	1291.16	2530.94	2672.28	2379.48	2373.66	1341.17	2278.57	2185.47	1503.58	2239.06	2089.95	3421.52	1670.24	2413.69	2068.17	1991.15	2087.11	2448.81	2359.62	3199.58	1604.93	2771.13	2786.53	1551.39	742.71	1453.45	2199.15	2196.24	1411.29	1655.48	1737.87
ESR2	775	chr14	64735503	64735639	950.88	1971.82	3375.81	2239.36	1983.37	2722.92	1389.91	1276.96	1676.01	1988.15	1990.47	2350.6	1128.36	1759.73	1664.59	1059.89	1722.15	1742.99	323.33	1458.81	1892.42	2900.34	1955.51	1681.12	1836.07	1741.55	2751.96	2001.29	2228.64	2417.89	1296.53	315.39	1577.22	2377.46	2556.15	1251.31	2202.74	1900.04
ESR2	776	chr14	64746689	64746881	800.82	1146.89	2033.67	1252.77	942.98	957.2	518.68	796.64	985.83	1146.1	833.68	1086.92	440.03	807.21	1066.44	557.88	923.99	808.89	78.74	358.25	921.87	249.34	1080.77	531.18	373.28	265.67	436.89	146.03	363.78	485.65	115.1	26.79	150.8	451.17	582.47	163.93	550.49	535.9
ESR2	777	chr14	64749332	64749713	1872.57	2730.21	5491.62	3879.74	2884.22	3460.85	1872.17	1528.59	3156.05	2932.53	2805.48	2921.06	1557.93	2939.22	2571.98	1629.9	2802.56	2635.49	380.43	1652.98	2890.59	1543.82	2749.95	2264.63	2281.37	2080.09	2839.71	951.2	2605.57	2683.13	2533.71	1291.89	2594.84	4189.95	3432.66	2117.62	2843.65	2743.98
DICER1	778	chr14	95556825	95557010	2684.99	4971.04	8774.28	6175.56	5788.92	6032.19	3739.44	4749.3	5275.19	6374.42	4908.87	5613.83	2856.31	4661.09	4720.69	2863.18	5069.31	5453.2	1552.42	2497.53	5686.7	6320.47	5546.2	4333.94	3613.48	4360.1	5005.18	2689.49	3925.38	4045.84	3974	2281.11	3912.98	6852.56	6090.26	3506.58	6358.32	4905.99
DICER1	779	chr14	95557361	95557456	632.75	1051.32	1639.65	1022.5	808.63	738.18	384.85	1206.49	666.69	1047.21	670.33	912.27	404.95	699.96	825.66	440.59	574.17	594.85	135.73	223.21	728.61	201.82	1084.74	436.63	326.2	285.35	465.43	173.69	377.39	444.84	157.54	26.84	174.1	231.89	499.09	180.53	601.35	490.26
DICER1	780	chr14	95557530	95557712	3536.26	5386.21	10367.1	8624.75	6653.55	7108.17	3961.99	5070.68	7288.09	6914.65	5488.47	6195.37	3230.2	6557.59	4845.58	3481.39	6067.57	7179.47	7179.62	2770.47	6605.72	15444.2	7336.32	4900.67	3237.52	2580.17	4284.67	6298.11	3185.8	3735.51	4006.91	2780.28	4125.79	7884.93	5880.92	3546.44	6018.9	4714.88
DICER1	781	chr14	95560215	95560503	1845.25	3224.29	6140.24	3941.92	3594.97	4050.97	2807.17	2755.01	3272.42	3774.12	3463.74	3791.63	1834.45	3017.72	3180.44	1963.08	3294.69	3275.18	619.92	2212.78	3760.57	3195.03	3772.48	3049.76	3067.37	2982.93	4204.97	1909.9	3613.62	3497.09	2615.01	1024.87	2540.62	5889.95	3763.37	2390.02	2865.72	3155.9
DICER1	782	chr14	95562152	95563060	1587.1	2639.1	4978.64	3654.79	2689.95	3031.33	1688.8	2839.89	2937.11	2820.33	2559.89	2909.82	1404.38	2398.12	2206.99	1353.97	2006	2538.67	390.58	1358.82	2494.24	4201.09	2687.02	1775.02	1817.98	1777	2459.1	2866.39	2083.58	1966.48	1515.42	667.86	1654.52	3009.17	2602.49	1310.86	2574.4	2144.51
DICER1	783	chr14	95566107	95566282	1269.02	1827.77	3102.22	2597.19	1427.68	1653.01	1327.57	748.4	1931.59	1908.57	1495.77	1624.34	764.78	1357.12	1786.27	989.82	1017.11	1227.61	270.26	310.07	1409.37	487.07	2045.64	860.26	405.02	431.52	612.22	151.72	422.89	378	598.91	255.3	751.77	1559.3	1301.89	500.8	1403.75	1088.15
DICER1	784	chr14	95569673	95570473	2370.03	3926.41	6993.84	3782.31	3965.04	4429.79	2684.99	3007.79	3645.9	4424.58	3645.86	4042.16	2015.67	3539.29	3326.79	2210.99	3200.28	3476.9	896.12	2133.88	3858.48	1907.94	3954.21	2912.23	2977.56	3107.72	3997.94	1273.21	3598.79	3383.66	3096.61	2013.26	3179.73	4050.07	4342.53	2616.3	4569.72	3501.02
DICER1	785	chr14	95571398	95571593	2466.9	4326.9	8053.58	5345.29	5247.4	6000.09	3612.56	4673.81	5091.55	4744.65	4452.03	3901.96	2534.87	4047.6	3562.42	2510.03	4108.35	3753.58	3739.18	3403.34	4596.69	3305.19	4316.62	3624.9	4525.91	4400.7	6372.24	5508.89	5860.79	4952.87	3761.6	4351.55	3793.29	4356.01	4381.29	3412.23	4596.3	3581.77
DICER1	786	chr14	95572005	95572130	2159.21	3225.61	5245.03	3643.72	2592.91	2531.44	1905.98	1384.72	2910.02	3213.46	2563.12	3130.75	1401.59	2187.4	2979.44	1708.98	1710.65	2123.46	784.62	803.44	3378.62	873.31	4068.17	1434.21	1170.66	1304.09	1532.87	426.33	1179.59	1154.17	1632.41	631.55	1947.6	3199.98	3157.84	1191	3670.07	2356.94
DICER1	787	chr14	95572368	95572570	1863.72	3208.86	5708.21	3495.52	3268.62	3834.96	2477.15	2355	3036.71	3672.85	3287.29	3486.86	1748.25	2802.34	2848.37	1887.67	2399.41	2411.53	540.11	1573.16	2580.25	2120.19	3132.06	1842.02	2097.31	2149.9	2885.07	1925.43	2405.91	2335.82	1809.87	995.07	1845.22	2923.82	2946.68	1520.77	2492.86	2299.37
DICER1	788	chr14	95573935	95574108	1112.56	1842.39	3134.24	2901.07	1632.26	1632.22	1026.49	1345.88	1735.76	2082.84	1501.61	1945.05	717.01	1395.75	1704.98	811.41	1348.54	1660.74	520.24	352.53	1602.75	2412.24	2442.5	790.84	461.02	452.1	667.93	806.71	519.49	572.29	701.93	379.14	935.96	1846.69	1325.64	595.34	2039.07	1143.51
DICER1	789	chr14	95574207	95574440	1211.22	1794.73	3018.2	1904.22	1099.86	1260.82	864.91	779.26	1534.9	1708.81	1171.92	1362.04	633.56	1178.61	1649.59	770.14	1574.62	1410.56	735.29	355.99	1403.18	502.21	2251.25	687.41	461	535.23	787.83	199.15	548.09	716.88	403.38	142.37	480.5	876.06	1047.56	411.48	1268.87	781.02
DICER1	790	chr14	95574651	95574850	2466.38	4339.19	8225.62	3771.71	5148.23	5749.99	3268.72	2688.45	5212.02	5369.35	4600.72	4694.44	2435.6	4797.95	4068.33	2823.93	4396.82	4383.47	1519.78	2399.49	4584.8	3142.03	4222.05	3417.74	3283.06	3123.08	4250.67	2040.76	3856.73	3527.53	3106.61	2982.1	3756.4	4359.51	4371.35	2900.15	4109.74	3553.01
DICER1	791	chr14	95577644	95577803	1576.46	2729.16	5355.91	3565.71	2824.44	3461.29	1784.45	2255.84	2750.75	3150.46	2964.73	3366.31	1476.29	2669	2529.07	1494.73	1916.46	2325.87	393.6	1872.16	2294.62	3231.92	2505.9	1862.58	2445.72	2597.17	3362.51	3106.81	2796.07	2988.98	1522.48	381.69	1618.07	2586.29	2927.28	1611.87	2206.02	2281.04
DICER1	792	chr14	95578499	95578594	1305.38	2174.44	3620.7	2561.03	1536.61	1755.65	1185.07	998.63	1847.43	2142.51	1480.66	1964.14	836.95	1335.13	1964.14	1055.53	1319.01	1679.39	450	684.1	2054.25	1495.55	2891.33	1281.2	976.65	790.14	1174.88	718.1	970.08	978.26	805.74	197.01	978.18	1947.68	1522.59	672.99	1565.46	1350.13
DICER1	793	chr14	95579419	95579571	3402.9	5328.08	9215	5690.13	4526.58	4655.45	3157.58	3655.18	3757.11	5585.85	3971.25	5206.01	2196.27	4036.69	4641.51	2516.85	4291.37	4729.8	1243.88	1529.3	4730.71	3037.47	5926.43	2876.18	2001.78	2037.19	2564.1	1487.75	2171.51	2170.62	2008.62	870.92	2542.72	4092.05	4352.86	2089.29	5427.33	3730.95
DICER1	794	chr14	95581994	95582168	1698.73	3149.56	5112.7	1643.69	3545.02	3553.67	2346.77	1748.53	3938.88	3296.78	3057.2	3056.16	1584.78	3368.49	2918.75	1948.76	1743.02	2190.66	382.95	1218.58	2724.8	983.2	2998.27	1780.88	1221.35	1376.82	1743.46	377.14	1558.29	1344.1	2186.5	1908.83	2027.08	1993.19	2621.32	1746.7	3046.8	2105.95
DICER1	795	chr14	95582780	95583042	941.41	1721.56	2828.5	1624.51	1485.05	1811.19	1173.41	819.84	1609.29	1940.91	1486.57	1831.38	727.86	1328.02	1757.47	913.27	1532.5	1597.44	144.72	829.39	1842.26	738.89	2304.42	1312.1	1295.47	1309.05	1579.27	467.71	1470.99	1273.79	1397.53	737.03	1512.76	2497.37	1782.53	1192.76	1973.45	1610.64
DICER1	796	chr14	95583949	95584101	943.97	1697.65	2581.42	1942.1	1264.52	1512.62	696.01	790.74	1139.31	1658.32	1259.37	1658.36	678.61	1355.39	1224.72	841.72	894.74	1175.5	162.71	481.77	1380.59	668.69	2024.58	599.76	464.55	629.63	808.61	277.96	655.93	821.68	479.51	85.73	539.8	916.52	1378.26	451.81	1634.01	798.4
DICER1	797	chr14	95590523	95591015	1309.01	2302.86	3792.03	1416.68	1840.23	2163.22	1469.52	1122.03	1617.44	2377.35	1984.82	2250.82	978.98	1719.75	1963.58	1129.49	1717.28	1883.89	471.1	693.19	1887.58	1041.51	2545.81	1197.43	893.26	1004.96	1390.27	584.28	1144.87	1076.4	935.59	389.81	1114.31	1878.2	2131.23	801.82	2327.59	1616.68
DICER1	798	chr14	95592907	95593095	1081.2	2054.49	2884.26	1971.63	2128.81	2285.62	1451.44	1038.9	2392.94	2609.01	1789.13	2290.21	1008.97	1880.78	1966.05	1316.69	1827.17	1905.93	434.24	555.89	2096.86	753.75	2429.15	1344.15	748.35	669.1	886.08	236.1	761.99	961.56	1267.09	961.21	1341.26	1774.31	1897.22	954.55	2629.77	1592.17
DICER1	799	chr14	95595799	95595979	1246.94	1901.11	3720.24	3062.93	1495.64	2005.21	778.93	1746.6	1637.91	2321.88	1729.16	2409.65	792.98	1578.78	1635.88	849.39	1056.49	2276.16	410.01	528.74	2283.07	2769.27	3833.97	875.71	733.13	962.14	1230.61	994.54	949.96	1062.3	823.1	190.35	615.66	6455.49	1710.71	578.54	2121.4	1339.49
DICER1	800	chr14	95596385	95596539	850.3	1609.34	2325.68	1590.43	1279.86	1450.85	761.7	596.55	1550.31	1706.34	1327.27	1755.81	694.01	1284.55	1262.77	892.84	1593.37	1479.73	255.19	289.98	1370.88	516.24	1815.51	879.77	372.98	500.4	716.75	168.25	485.42	644.05	371.19	159.16	563.74	1129.98	1370.01	443.25	1569.88	1273.09
DICER1	801	chr14	95597836	95597986	1449.74	2564.1	4470.48	3940.93	2160.05	2587.48	1551.7	2557.32	2098.41	2571.36	2329.44	2658.01	1156.43	2023.6	1895.96	1230.37	1885.13	2050.15	228.33	888.03	1923.08	1771.89	2357.13	1469.86	1230.47	1140.7	1679.68	948.24	1306.93	1309.43	1295.96	460.75	1223.76	2477.73	2469.24	1016.02	2382.32	1957.99
DICER1	802	chr14	95598842	95599024	1868.98	3398.36	4990.42	2630.8	2824.12	3037.58	1733.49	3956.18	2772.22	3746.22	2920.58	3461.86	1558.67	2584.32	2746.32	1731.95	2785.97	2732.81	750.95	1022.35	2734.77	1091.46	3779.35	1708.27	1321.94	1510.42	1816.36	624.69	1550.09	1709.76	1262.99	475.87	1381.55	2040.38	2756.3	1117.03	3211.41	2015.52
DICER1	803	chr14	95599642	95599805	1594.35	2913.6	5256.93	2792.93	2903.37	3481	1833.6	1831.08	2881.28	3285.17	2935.39	3281	1361.89	2822.48	2599.65	1620.01	2754.07	3291.93	403.5	1497.72	2903.72	6291.82	3482.4	2162.76	1762.45	1722.64	2596.8	4734.78	1847.89	2064.16	1996.81	865.23	2236.69	4331.24	3127.54	1789.54	3001.63	2523.83
XRCC3	804	chr14	104165125	104165364	809.85	1584.81	3148.35	2148.69	1910.43	2624.08	1573.44	1549.02	1665.39	2032.83	1805.87	1497.03	1146.67	1604.85	1659.1	1048.85	1595.23	1101.75	2544.58	1376.77	1938.25	904.39	1082.32	1595.29	1649.61	1297.8	2037.89	1096.17	1831.66	1872.79	1269.08	482.98	928.54	1750.03	1544.47	1045.03	780.92	1245.19
XRCC3	805	chr14	104165460	104165526	1679.03	3790.15	6381.31	3766.87	4821.88	7108.43	4178.85	1961.21	4899.64	5449.34	4551.09	4756.97	2562.81	4107.76	4006.16	3114.67	4601.36	4123.24	10183	3956.19	6177.06	2524.37	3711.46	4699.09	6948.76	6587.67	9158.66	3350.03	8786.18	6733.54	5581.97	7382.51	4725.3	7029.25	4567.03	4166.73	3937.6	3556.4
XRCC3	806	chr14	104165691	104165923	871.85	1873.4	3597.19	1597.35	2537.49	2928.55	1851.43	1521.82	2039.14	2175.33	1986.89	2125.49	1339.85	1888.52	2070.77	1367.92	1522.57	1365.05	2671.7	1707.63	1973.21	680.29	1725.46	1724.08	2068.08	1813.32	2645.41	659.08	2550.42	2740.37	1654.72	865.77	1531.13	2007.2	2079.6	1395.61	1009.76	1790.46
XRCC3	807	chr14	104169500	104169674	1406.85	2663.62	5091.49	2616.02	3717.08	4481.66	2589.35	3466.5	3440.21	4058.53	3103.63	3379.63	2053.46	3002.58	2735.65	2192.19	2795.28	3089.79	5729.47	2878.48	3952.6	1416.48	2788.65	3556.66	3743.16	3452.57	4952.2	1593.52	4443.5	3863.62	3146.14	2563.52	2935.09	3674.82	3375.37	2810.02	2305.99	2706.48
XRCC3	808	chr14	104173330	104173562	1949.43	3386.44	7136.2	5826.56	4916.36	6216.01	2850.19	3812.66	4664.28	5056.81	4068.51	4095.61	2608.48	4561.58	3464.24	2700.3	3342.97	3578.37	6129.21	3630.48	4820.31	7365.5	3000.09	3942.46	4476.36	3451.34	5724.12	13145.8	5143.17	5011.86	4013.97	4015.91	3443.42	6095.94	3809.3	3353.17	2981.46	3037.3
XRCC3	809	chr14	104174849	104175006	837.43	2006.56	3230.16	1639.79	2281.82	3001.66	1923.79	989.11	2152.69	2759.46	2408.09	2508.47	1393.09	1932.06	2178.28	1647.42	2137.73	1680.68	2710.12	1694.39	2033.72	750.56	1673.27	1765.09	1928.49	1887.16	2635.45	639.52	2624.44	2737.23	2044.71	1096.21	2037.12	2883.61	2552.71	1862.47	1830	2130.44
XRCC3	810	chr14	104177360	104177434	1764.83	2701.49	5238.47	2901.05	3392.55	3768.84	2319.51	4871.75	3388.29	3722.49	3021.08	3424.55	1853.4	2544.01	2596.6	1736.36	3465.56	3218.84	4336.89	2313.24	3806.05	1426.79	3529.91	3313.36	2686.19	1970.12	3006.69	1240.41	3100.35	2734.41	3585.01	2837.68	3672.23	3225.67	4441.57	2991.19	4857.59	3743.13
RAD51	811	chr15	40990947	40991053	1493.09	2150.77	4067.03	2569.33	2117.49	3015.67	1588.72	1533.03	2416.62	2630.5	2260.5	2727.21	1375.29	2292.64	1962.76	1486.71	1876.57	1990.43	2199.15	795.31	2308.88	905.73	2567.19	1570.73	1171.55	974.5	1389.58	359.2	1117.22	1252.06	774.32	133.25	1083.93	1878.1	2302.26	819.14	2211.15	1986.23
RAD51	812	chr15	40993252	40993409	2135.77	3125.87	5865.76	3523.86	3230.59	3868.54	2056.69	3092.63	3084.85	3846.98	3214.32	3903.56	1920.28	3017.51	2955.35	1841.42	2901.36	3234.56	560.66	1767.03	3617.58	1449.68	3813.88	2499.83	1847.14	1728.68	2545.47	735.55	2219.13	2083.41	1943.91	821.51	2656.71	2660.73	3610.26	1804.58	4371.64	3092.04
RAD51	813	chr15	40993994	40994134	281.03	331.71	571.74	398.43	212.16	223.6	156.91	200.88	154.65	319.94	141.34	337.73	73.16	134.7	290.02	138.27	313.94	222.09	65.88	65.16	286.14	149.57	335.74	132.57	56.72	39.91	98.56	83.45	66	109.89	6.45	0.76	1.54	85.36	75.7	12.28	131.9	76.61
RAD51	814	chr15	40998365	40998502	674.97	1140.05	2146.8	1338.34	1152.22	1460.45	902.6	1332.37	968.72	1312.62	1184.02	1303.12	736.03	793.81	918.38	632.25	937.47	819.28	602.57	609.83	1064.4	365.32	1231.22	830.75	668.15	540.08	876.35	284.03	904.27	780.63	405.35	36.42	517.85	763.41	1079.53	389.32	827.13	897.89
RAD51	815	chr15	41001213	41001324	1086.21	1624.54	2697.83	1764.21	1451.69	1314.31	734.7	1085.47	1122.8	446.01	542.75	795.94	365.66	760.3	1102.24	579.63	1761.82	1050.1	324.05	297.29	1202.63	297.01	2031.6	541.21	301.3	301.21	437.35	128.38	312.14	360.93	412.49	105.68	275.22	459.88	790.13	393.56	1161.5	919.12
RAD51	816	chr15	41010993	41011107	1735.76	2404.83	4464.79	3858.95	2569.83	3210.06	1747.96	1422.87	2820.85	3136.67	2354.23	2510.98	1421	2382.44	2340.93	1541.54	2705.31	2389.12	3173.78	1398.77	2613.83	1295.8	2549.17	1993.37	1694.23	1306.7	2004.01	906.36	1980.78	2362.25	1566.27	1383.17	1855.01	2518.37	2317.08	1497.17	1963.04	1855.44
RAD51	817	chr15	41020899	41021032	1566.86	1687.79	4509.25	2664.23	2286.6	3305.63	1719.32	1378.57	2333.61	2795.83	2533.07	3036.94	1447.88	2352.66	2045.75	1482.12	1295.47	2010.73	241.82	1120.66	2438.72	1154.43	2254.83	1486.38	1528.45	1369.28	2048.46	735.67	1668.23	1745.29	1351.67	603.31	1513.31	6218.54	2549.12	1433.63	2048.96	2177.99
RAD51	818	chr15	41021693	41021842	898.23	1302.77	3059.29	2740.71	1668.75	2249.15	941.83	1550.53	1668.41	1730.02	1630.93	1776.53	851.51	1615.8	1412.79	865.23	1304.3	1702.22	472.53	1275.48	1373.18	4393.54	1577.02	1111.76	1734.11	1514.43	2713.67	8014.15	1924.19	2230.83	1024.69	451.33	978.06	3056.58	1580.8	993.29	971.67	1162.79
RAD51	819	chr15	41022041	41022182	1996.27	3078.56	6503.18	4764.04	3402.95	5027.35	2418.15	2870.01	3378.83	4063.03	3767.78	4141.39	2083.76	3536.63	3080.31	2014.49	1679.71	2265.58	851.2	1513.36	2273.65	6053.81	2981.23	1584.23	1909.62	1597.68	2729.69	8439.17	1988.36	2032.7	1278.97	393.99	1568.73	4288.36	2541.99	1199.86	1704.56	2000.52
RAD51	820	chr15	41023243	41023386	1958.44	2662.8	6119.54	3622.56	2668.19	3834.9	2312.95	1634.25	2923.15	3320.81	2893.44	3199.38	1655.25	2794.92	2980.38	1730.8	1542.78	2549.76	1006.31	1479.82	3265.6	2641.47	2535.65	1877.71	1829.2	1331.21	2295.72	2242.36	2013.7	2223.17	1714.94	643.44	2129.14	5140.28	3238.97	1518.58	3612.39	2673.08
OFF-TARGET	821	chr15	49287486	49290346	1094.88	2114.42	3385.08	2147.29	1920.81	2037.58	1218.68	1572.49	1786.71	2201.71	1773.33	2262.17	917.94	1641.39	1861.36	1091.41	1583.55	1952.88	377.18	805.46	2108.63	1668.93	2713.58	1419.45	1093.85	1134.54	1561.25	931.68	1231.79	1222.97	1088.24	583.2	1234.97	2005.12	2051.5	971.45	2375.81	1704.97
CYP19A1	822	chr15	51502995	51503263	1956.1	3831.4	7828.8	4912.16	5056.04	6112.32	3670.16	3519.82	3771.27	5445.04	4771.31	5518.43	2613.76	3996.38	4006.97	2733.11	3463.14	4798.28	738.64	3329.14	5505.19	7799.04	5734.31	3996.18	5448.88	6679.29	8222.97	6412.89	6869.27	5779.02	4540.02	3989.26	5409.66	9383.55	5648.84	4054.76	4545.68	4549.54
CYP19A1	823	chr15	51504507	51504768	1258.71	1840.52	3283.03	2441.5	1531.34	1720.34	1063.39	875.55	1555.48	2271.56	1522.77	2011.83	847.01	1282.24	1877.4	957.41	1188.46	1422.68	390.55	542.93	1925.7	571.28	2594.81	798.9	817.72	1030.12	1230.18	283.74	978.84	946.36	881.03	395.39	1074.58	2918.46	1591.67	724.14	2040.61	1239.02
CYP19A1	824	chr15	51507257	51507439	1018.23	1768.99	3024.06	2218.47	1338.25	1597.43	834.83	1086.67	1030.91	1851.23	1615.84	2098.64	762.87	1581.71	1620.51	907.52	877.66	1277.07	185.74	762.03	1856.15	1600.13	2015.9	1024.7	1114.61	1140.76	1511.81	930.08	1172.59	1191.15	728.67	244.09	706.66	1400.26	1434.91	609.64	1503.09	1101.97
CYP19A1	825	chr15	51507890	51508024	537.47	799.93	1148.9	820.49	433.2	383.15	385.53	268.28	378.67	788.69	354.84	568.71	168.8	273.31	807.73	262.73	800.48	663.02	60.76	151.05	768.73	200.22	1340.39	296.31	229.33	312.14	412.79	90.36	286.23	302.66	189.19	54.73	242.06	331.64	406.49	188.47	596.3	381.19
CYP19A1	826	chr15	51510728	51510862	2144.39	3615.42	6675.49	4724.73	3459.07	3689.21	1798.62	3576.51	3215.96	4016.61	3049.89	3736.63	1651.36	3311.16	3367.12	1887.05	3131.67	3214.16	368.7	1390.33	3464.73	5471.53	4389.41	1984.16	1535.75	1408.39	2200.38	2492.29	1698.94	1879.73	1705.36	1089.32	1792.8	2743.06	3190.91	1536.5	4345.97	2643.95
CYP19A1	827	chr15	51514536	51514732	591.72	1057.03	1956.25	1248.78	1263.8	1495.78	874.32	602.3	1130.32	1389.49	1225.52	1473.85	702.97	1055.07	1056.98	688.05	1079.11	940.14	167.91	988.12	1254.2	488.9	1246.33	992.53	1477.19	1424.26	1968.98	543.04	1764.28	1777.64	893.12	255.97	1001.57	2361.4	1328.85	877.85	700.31	1041.6
CYP19A1	828	chr15	51519966	51520140	2183.75	3727.19	6442.71	4409.43	4328.28	4715.14	2677.81	3517.35	4050.09	4626.23	3947.91	4696.15	2110.91	3642.43	3839.71	2342.14	3498.63	4266.55	570.15	2470.46	4478.73	7310.22	4964.3	3282.96	3375.44	3275.64	4555.86	4470.82	3771.54	3568.45	3208.33	1320.11	3419.37	5877.98	4851.93	2675.3	4741.06	3741.7
CYP19A1	829	chr15	51529046	51529216	2424.01	3528.29	7940.81	5364.89	4584.62	5246.46	3488.27	2869.71	4544.4	5196.2	4224.58	4780.35	2308.8	3905.67	4054.51	2743.3	3629.48	4113.89	1392.85	2404.96	4806.01	1938.87	4608.19	3141.31	3011.81	2725.01	3555.94	1047.26	3318.95	3103.61	3662.38	3706.64	3642.73	6872.21	4049.58	2827.77	3836.27	3567.08
CYP19A1	830	chr15	51534955	51535119	1945.59	3541.94	6448.33	3245.27	4294.87	4401.71	3210.18	1965.85	4048.85	4517.42	3524.36	3995.36	1892.01	3225.29	3759.56	2411.78	2823.09	2710.91	643.27	1817.34	3434.85	1209.56	4051.26	2212.7	2887.79	3128.93	3896.55	1294.99	3271.16	3007.64	2360.25	2030.3	2581.46	4024.99	2850.61	2093.25	2388.22	2429.09
CYP1A1	831	chr15	75012820	75013125	1074.65	1605.31	3183.08	1867.25	2096.99	2788.13	1777.97	1206.58	1879.97	2679.06	2047.95	2357.57	1188.51	1822.68	2232.91	1426.79	1638.96	1763.89	351.09	1690.91	2379.79	1143.77	1944.83	2030.29	2300.25	2391.74	3575.51	1683.31	2927.86	2826	2234.19	1410.31	2311.17	3216.18	2846.51	1822.1	1466.88	2220.31
CYP1A1	832	chr15	75013298	75013404	2357.5	3606.71	8337.89	6338.01	4186.48	6477.22	3334.6	4163.96	4677.04	5013.65	4504.39	5191.52	2658.68	4601.03	4081.9	2479.83	3791.87	4765.45	725.49	2823.37	4630.13	11957.4	4593.51	3276.6	3234.47	2715.02	4717.71	12270.8	3573.87	3845.83	3250.08	1444.04	3752.91	7365.98	5217.94	3122.29	3137.28	3966.25
CYP1A1	833	chr15	75013530	75013673	1935.69	2495.47	5358.42	3213.66	3292.76	4660.33	2059.2	3209.69	3474.1	3666.53	2976.97	2967.95	1826.8	3190.06	2467.24	1842.38	2850.47	2527.05	3017.37	2927.76	3691.94	1046.75	2396.96	3224.06	4290.24	3318.96	5208.08	1682.47	5344.74	4945.53	2339.28	2723.01	2404.53	2479.24	2299.54	2084.19	1880.44	1979.47
CYP1A1	834	chr15	75013745	75013854	1589.76	3141.19	5387.77	3425.9	3738	4842.98	2466.05	2764.79	3931.67	3251.44	3052.58	3516.74	1874.63	3187.22	3166.11	2262.29	3242.64	3388.55	803.88	2529.43	4206.09	4737.88	3223.84	3155.6	2671.15	2426.59	3887.53	3048.06	3272.71	3290.02	3824.95	1877.52	3807.35	4753.8	4685.33	3370.04	3125.87	4171.23
CYP1A1	835	chr15	75013922	75014068	2817.03	4083.91	9494.69	8543.97	5289.05	8465.17	4035.54	4074.17	5286.44	6166.35	5109.26	5835.69	2963.55	5110.69	4612.65	3277.05	3592.18	5711.63	3383.04	4042.95	5201.17	14254.9	5133.33	4498.47	5540.08	5248.15	8325.09	14211.8	6428.67	6194.31	5662.11	4432.1	5180.24	9968.97	6145.87	4705.93	4335.45	5139.1
CYP1A1	836	chr15	75014604	75015448	1886.19	2841.73	6234.74	3694.23	4155.05	5620.79	2976.59	3280.05	3511.88	4407.72	3727.42	3973.06	2331.4	3472.44	3382.52	2470.37	3243.94	2977.81	3922.24	2798.13	4216.97	2147.05	3169.41	3290.75	3692.89	3047.01	4888.22	2926.14	4372.17	4281.3	3318.07	2327.38	3305.84	6044.31	4108.52	2884.94	2700.47	3301.7
OFF-TARGET	837	chr15	78050467	78050748	2531.26	3491.51	7100.48	5670.05	4213.32	4308.29	2753.51	1921	3876.32	4179.55	3713	4006.62	2448.77	3522.32	3087.57	2300.58	3409.99	3163.62	3909.65	2871.84	3477.74	1944.7	3094.89	3003.99	3273.17	2997.53	4043.93	1712.18	3769.97	4468.78	2585.57	1239.82	2676.66	3643.28	3617.96	2581.71	2323.46	2824.14
BCL2A1	838	chr15	80253399	80253526	251.03	292.54	463.48	567.7	171.77	176.91	143.78	107.03	211.29	247.32	179.84	190.32	97.08	213.58	281.24	112.36	102.52	187.31	43.48	107.88	246.16	126.09	510.83	144.74	131.16	127.32	204.62	64.66	165.98	226.09	90.65	42.17	100.17	192.09	190.57	89.4	208.19	178.63
BCL2A1	839	chr15	80259969	80260044	1849.03	988.62	5298.42	4790.13	2054.12	2265.05	1395	1392.2	2956.45	2563.17	1867.83	2216.04	927.57	2276.63	2159.08	1453.66	2526.53	2381.47	486.57	532.47	3802.38	925	2900.83	1582.86	802.72	684.59	930.99	338.64	885.55	676.04	1735.3	1070.34	1683.25	5709.59	1869.55	1284.51	2649.39	1466.97
BCL2A1	840	chr15	80263032	80263471	1561.46	2264.45	3889.68	2861.46	2322.22	2618.44	1745.81	2237.49	2353.23	2832.64	2111.6	2639.17	1321.25	1824.16	2379.67	1456.06	1674.16	1839.78	859.35	1021.33	2303.54	787.27	2639.06	1548.1	1573.15	1501.22	2058.48	744.41	1709.82	1868.05	1255.03	631.55	1512.75	3096.41	2300.89	1253.82	2144.43	1727.16
OFF-TARGET	841	chr15	97010234	97010383	1612.29	2837.14	4182.26	3090.92	1785.7	1613.82	1209.23	1005.15	1911.67	2851.72	1544.73	2531.39	728.19	1291.69	2381.73	1127.53	2378.44	2148.6	289.79	332.36	2453.83	689.56	3422.73	972.83	509.96	665.19	870	312.15	535.63	629.51	578.41	310.61	723	1242.01	1312.47	587.16	2413.07	1260.94
IGF1R	842	chr15	99192801	99192914	276.9	589.07	1068.48	589.73	708.86	488.13	406.73	305.44	181.74	815.39	301.76	537.47	235.68	187.71	628.72	414.91	832.17	291.26	1186.41	59.07	581.31	44.9	358.11	336.88	89.82	49.39	137.71	26.76	106.19	127	2.17	0	0	15.12	36.2	0.75	32.19	58.15
IGF1R	843	chr15	99250781	99251346	1560.86	2757.11	5072.66	3159.07	3424.16	3623.85	2403.37	2240	2889.8	3471.07	2844.19	3306.68	1686.71	2746.08	2427.76	1664.33	2536.28	3172.98	3007.64	2850.58	3661.21	3141.47	3154.38	3056.83	4186.07	4297.97	5627	3243.61	5176.43	4835.66	3271.43	3358.27	3344.8	3898.9	3595.49	2922.82	3029.1	2895.82
IGF1R	844	chr15	99434544	99434876	1345.11	2328.01	5063.41	3271.5	3623.21	3902.71	2312.26	3019.42	3023.48	3480.06	3006.28	2938.46	1721.56	2973.38	2495.86	1741.38	2354.77	1915.47	3900.32	2003.21	2605.24	1089.51	1836.94	2341.93	3180.24	3493.49	4597.75	1648.25	3721.98	3479.15	2322.41	1685.67	1927.05	4492.77	2497.86	1925.68	1273.06	2091.35
IGF1R	845	chr15	99439976	99440144	1636.79	2562.05	4768.72	2881.66	2377.86	2467.2	1634.27	1501.2	2007.17	2944.44	2291.51	2860.97	1195.49	1991.47	2544.65	1307.26	1445.56	1685.87	211.7	757.57	1948.8	599.44	2805.7	1011.36	1089.02	1351.11	1737.07	465.61	1298.46	1333.33	809.08	218.68	829.64	1874.86	1619.18	672.67	1347.31	1327.4
IGF1R	846	chr15	99442696	99442860	1199.1	2722.04	4524.44	2351.54	2834.13	3300.07	2365.44	1564.68	2669.33	3030.84	2590.27	2748.28	1585.04	2224.22	2298.52	1621.27	2741.33	2420.58	331.88	2377.86	3017.35	1671.34	2537.42	2822.13	3985.8	4720.63	5619.88	1786.68	4858.31	3845.99	3378.69	3862.97	3199.72	4862.66	3482.68	2943.22	2639.21	2610.07
IGF1R	847	chr15	99451904	99452138	2266.3	3624.67	7001.64	3953.63	3993.53	4220.99	3019.15	1913.34	4153.95	4447.63	3640.09	3885.4	2230.66	3310.01	3575.59	2236.24	3709.71	3679.02	835.34	2216.53	4262.74	1472.89	4137.91	2914.47	3548.4	3334.35	4184.36	1188.06	3671.32	3388.89	3376.45	2466.82	3548.38	7155.77	4196.6	2870.53	4629.28	3452.97
IGF1R	848	chr15	99454534	99454680	2069.45	3257.32	6862.56	5445.47	4139.76	4473.88	2402.56	4513.8	4207.39	3863.41	3533.56	3844.81	2039.22	3711.69	2945.29	1980.63	2638.27	3076.22	1584.03	2563.99	3081.99	6969.78	2883.73	2651.71	3200.68	3079.63	4341.58	7718.25	3784.01	3864.72	2496.92	1689.69	2625.84	4664.27	3377.47	2248.81	2296.74	2800.17
IGF1R	849	chr15	99456263	99456521	1414.77	1798.53	4757.86	3745.64	3212.51	3678.29	1596.39	1827.24	2802.24	3292.01	2785.51	3070.28	1536.8	2923.2	2363.96	1458.32	1608.19	2230.42	830.62	2019.17	3221.45	4171.29	2467.86	1931.62	3565.16	3813.71	5040.39	5919.93	3901.17	3942.42	3154.35	2306.95	2279.41	9412.9	3068.05	2608.66	2099.9	2601.07
IGF1R	850	chr15	99459183	99459370	1168.04	2957.4	4450.95	2246.23	4089.5	3754.93	2577.63	1804.56	3166.8	4323.39	3003.61	3393.13	1832.3	3000.28	3128.01	2372.28	3570.98	3277.07	1066.29	2345.63	3972.8	1480.95	3279.92	3182.28	2704.59	2357.89	3123.13	722.4	3059.08	3486.25	3722.77	3778.41	3785.26	4386.31	4343.25	3444.25	3859	3696.37
IGF1R	851	chr15	99459891	99460115	1582.72	2286.84	5230.68	3330.9	3402.11	3502.13	2163.28	1517.29	2670.67	3549.15	3020.75	3572.52	1842.86	2884.43	2708.49	1839.31	1682.08	2005.52	906.82	1996.39	2795.6	929.81	3192.89	1909.94	2867.32	2969.04	3660.49	898.61	3094.31	3408.74	1982.42	723.08	2066.36	7077.98	2753.75	1898.39	2246.32	2211.97
IGF1R	852	chr15	99465367	99465670	3490.86	5688.61	10688.5	7764.33	7588.65	7471.36	5073.67	4814.24	6480.7	7360.64	6047.46	6585.21	3491.37	6067.67	5364.54	3858.92	5617.22	6114.91	3974.95	4685.55	6848.64	8890.54	6214.87	5516.71	6249.42	6305.18	8344.34	7742.71	7463.94	7490.9	5278.74	3370.57	5850.2	8188.06	6928.14	4788.51	5647.94	5491.16
IGF1R	853	chr15	99467095	99467251	1769.25	3869.26	5704.85	2777.25	4400.97	4092.57	2917.12	2480.11	3910.94	4203.68	3453.13	4104.52	2343.83	3189.77	3159.42	2284.55	4054.65	3891.86	5068.34	2721.21	3945.17	1616.34	4087.1	3309.22	2817.22	2252.01	3284.69	1019.48	3404.37	3722.2	3211.74	2096.74	3484.21	4063.08	4296.83	2883.43	3923.48	3494.67
IGF1R	854	chr15	99467744	99467923	2785.22	3769.83	7609.91	4006.65	4378.59	4791.93	2968.38	2832.56	4267.4	4686.37	3903.26	4419.44	2359.58	4405.1	3645.33	2546.82	2747.36	2989.5	2725.04	1570.94	3104.71	5218.75	3485.84	2311.26	1719.09	1357.83	2022.11	3162.04	1764.08	2071.11	2237.18	1322.73	2470.54	4071.68	3297.83	1990.13	3078	2885.57
IGF1R	855	chr15	99472777	99472899	1556.21	3409.78	5620.95	2840.37	4308.29	3833.06	2282.2	7864.24	4310.2	4050.66	3353.6	4008.54	1784.49	3337.1	2905.4	1611.52	2923.9	3023.5	356.21	2453.4	3766.33	1385.77	3307.98	3430.5	2867.48	2466.74	3280.98	1602.37	3133.55	2745.77	3376.71	3404.22	3308.91	3107.64	3660.14	2802.8	3340.46	2965.98
IGF1R	856	chr15	99473454	99473544	1514.4	3605.48	5692	2275.68	3467.48	3350.02	1819.74	2321.69	3517.58	3887.7	2885.2	3088.86	1552.66	3055.91	3224.29	2031	3967.93	4292.97	869.7	873.35	4757.14	2046.13	3906.02	1812.26	1134.26	1388	1764.51	1060.88	1394.6	1438.45	1604.91	924.11	1491.36	1882.66	2327.3	1123.69	3358.76	1712.93
IGF1R	857	chr15	99478043	99478292	3121.51	4376.85	8752.92	5586.32	5148.41	5388.85	3563.87	2906.6	5557.49	5199.51	4516.28	4438.67	2731.2	4925.46	4057.64	2623.01	3645.14	3421.49	1380.55	2642.11	3678.47	1367.41	3450.21	3381.36	3546.88	4072.51	5341.16	1331.18	4607.55	4388.46	2933.68	1581.64	3052.99	4218.44	3798.71	2595.04	2876.12	3260.47
IGF1R	858	chr15	99478535	99478665	3045.7	5127.3	9876.49	5383.63	5964.78	5753.32	4667.8	6053.13	4491.76	6417.31	5292.43	5874.64	3316.5	4065.08	4515.39	3044.13	3359.81	3951.61	593.79	2877.56	5311.93	1687.82	4866.84	4195.1	3919.54	4342.63	5219.19	1368.87	4815.84	4160.55	4019.21	2446.56	4334.43	4354.99	4854.36	3190.03	4426.07	3945.6
IGF1R	859	chr15	99482420	99482599	2026.12	3584.18	6047.24	4410.27	3903.51	3872.44	3044.86	3384.69	2774.86	4301.11	3192.24	3828.43	1945.92	2690.17	3658.66	2054.17	3429.74	3177.92	1028.22	2269.69	4197.13	1709.36	3939.33	3035.58	3651.96	4605.5	5844.88	1838.79	4597.42	4365.14	3096.86	2485.51	3171.78	4249.07	3887.83	2852.39	3941.97	3262.94
IGF1R	860	chr15	99486142	99486291	713.15	1639.21	2686.33	1273.55	2104.39	2265.91	1776.59	1341.15	1096.53	2192.85	1613.18	1989.97	946.01	1157.87	1560.83	1045.89	1068.02	1288.73	87.76	1063	1727.64	548.41	1531.71	1237.75	1889.97	2154.74	2586.94	664.62	2113.67	1870.32	1338.72	1204.07	1325.87	2114.73	1483.15	1214.06	1105.25	1217.53
IGF1R	861	chr15	99491793	99491947	918.27	1779.83	2985.51	2277.26	1773.32	1965.39	1168.45	1091.47	1828.89	1189.15	1355.16	1381.42	905.88	1614.35	1314.86	931.5	1447.48	1399.47	1222.73	1278.52	1423.96	1100.57	1328.08	1497.66	1273.99	1411.08	1826.72	628.55	1668.76	1801.6	1161.81	1003.18	1081.78	1040.73	1363.61	1036.01	947.05	1120.26
IGF1R	862	chr15	99500280	99500681	1519.89	2738.15	5220.82	3314.29	3359.68	3634.7	1942.59	2104.57	3337.96	2611.67	2665.17	2383.22	1726.15	2960.78	2355.71	1576.56	2346.62	2376.43	4070.41	2414.39	2791.5	2204.82	2405.65	2447.06	2886.04	3062.27	3930.88	1875.67	3597.37	3748.05	2765.68	1623.91	2757.1	3685.74	3443.94	2553.5	2372.2	2788.81
PALB2	863	chr16	23614770	23615000	797.86	1406.64	2263.42	1243.54	1118.94	1225.16	857.77	823.92	1647.1	1639.21	1040.55	1327.55	542.11	963.34	1229.13	775.25	1376.41	1059.45	400.74	422.71	1375.61	368.99	1417.33	847.39	673.7	585.87	867.38	282.57	660.29	840.55	308.14	77.48	293.16	974.65	1106.66	308.75	1119.16	962.81
PALB2	864	chr16	23619175	23619343	2034.3	2768.12	5333.68	4102.36	2813.92	3413.4	2051.62	1663.4	2453.99	3190.69	2854.74	3100.18	1653.18	2613.01	2409.52	1579.67	2403.23	2467.73	462.2	1616.98	2662.21	1266.89	2797.28	1957.67	1943.9	1676.24	2400.44	547.89	2212.9	2686.67	1806.56	499.51	1726.27	2416.91	3239.94	1632.47	2705.79	2588.36
PALB2	865	chr16	23625315	23625422	2724.73	3704.94	6601.55	6010.48	2981.65	3153.76	2049.21	2308.07	3416.24	3975.31	2990.01	3454.94	1566.37	3096.76	3462.11	1945.19	1956.11	2006.45	1103.43	537.31	2123.31	1886.93	3687.9	996.69	691.73	712.23	1019.68	1268.92	759.29	897.28	673.42	326.81	717.33	1644.41	1294.04	570.24	1740.52	1161.29
PALB2	866	chr16	23632673	23632809	1831.25	2954.81	4907.37	3467.28	2226.36	2600.18	1724.23	3420.18	2296.03	3001.74	2515.46	2964.42	1355.12	2378.96	2518.66	1443.74	2056.98	2392.56	241.69	759.14	2653.14	980.39	3220.45	1762.51	995.22	988.91	1459.34	531.93	1156.14	1108.92	1098.2	405.54	1064.07	2284.01	2593.57	832.91	2419.32	2039.61
PALB2	867	chr16	23634280	23634461	1853.65	2965.91	5040.36	3810.62	3165.17	3490.66	2024.24	1679.33	3486.86	3474.65	3039.66	3068.57	1717.48	2992.35	2559.93	1858.15	3248.78	2852.52	1185.99	1455.52	3047.96	1010.68	3041.55	1969.09	1903.37	1805.85	2384.91	604.93	2334.11	2594.43	2025.82	1162.62	2354.85	3069.79	3266.55	1870.79	3515.93	2643.77
PALB2	868	chr16	23635320	23635425	606.61	726.4	1264.63	1226.78	442.12	366.82	166.87	358.19	403.45	653.66	316	452.57	178.43	392.58	606.01	221.73	356.66	306.76	35.16	130.94	296.61	621.94	1166.14	161.26	120.8	154.36	248.04	691.27	115.6	203.25	87.58	19.7	110.17	212.75	179.74	81.17	262.45	184.92
PALB2	869	chr16	23637547	23637728	727.57	1461.26	3230.83	3275.8	1753.37	2159.31	961.2	1730.56	1847.81	1658.32	1605.56	1797.28	934.07	1641.64	1325.52	959.04	1416.32	2012.47	637.21	1476.98	1736.74	6317.24	1625.5	1369.75	1869.91	1777.22	3066.96	9642.41	1835.61	1816.84	1499.07	870.78	1722.15	4385.77	2146.81	1544.48	1912.67	1791.35
PALB2	870	chr16	23640515	23640606	1127.86	1579.93	3003.22	3025.8	1152.5	1426.51	719	979.83	1062.92	1479.88	1101.6	1413.61	618.11	1230.48	1412.48	669.83	1324.29	1886.18	174.26	490.66	1384.38	5208.7	1984.29	645.66	612.49	567.73	916.61	2899.84	553.62	646.36	503.76	123.65	765.09	2659.2	1240.82	497.6	1443.22	1128
PALB2	871	chr16	23640951	23641800	2377.18	3667.02	7730.45	5443.62	4725.3	5497.93	3132.04	4048.26	4327.18	4927.6	4239.74	4788.24	2403.97	4211.68	3906.29	2424.53	3516.73	4610.03	1166.07	2420.56	4656.65	5839.9	5015.1	3180.49	3221.86	3031.11	4542.42	4733.13	3728.08	3656.74	3469.12	2552.54	3480.29	7698.42	4749.4	2893.66	4910.35	3796.76
PALB2	872	chr16	23646173	23647665	1770.42	2797.32	5235.87	3036.23	2864.83	3351.65	2073.16	1922.94	2718.58	3449.03	2850.39	3301.57	1579.12	2609.34	2640.94	1703.26	2521.9	2551.66	858.7	1459.33	2778.54	1444.14	3337.98	1934.55	1969.73	2006.11	2670.27	1117.66	2271.91	2390.14	1745.6	805.53	2027.97	2938.57	2952.58	1561.75	2950.04	2396.58
PALB2	873	chr16	23649161	23649283	1418.57	2070.04	3638.41	2894.56	1822.93	2030.64	1083.65	1311.76	2084.59	2394.91	1676.22	2111.36	917.2	1796.45	1787.58	1082.14	1744.63	1860.72	348.98	458.06	1989.36	1131.2	2533.41	1200.5	675.11	536.56	801.69	341.47	770.37	795.09	576.07	174.89	482.15	1043.34	1568.23	518.04	1763.07	1229.72
PALB2	874	chr16	23649381	23649460	1022.74	717.44	1907.65	1107.46	548.91	483.04	305.4	394.96	464.93	1093.51	412.21	691.73	183.45	483.05	1151.63	251.56	766.75	837.84	93.45	179.29	967.01	269.61	2279.48	288.56	243.88	315.1	450.49	147.96	291.09	379.75	315.35	205.36	432.68	978.05	514.99	377.89	683.44	526.76
PALB2	875	chr16	23652421	23652488	874.24	1625.74	3678.81	2054.79	2067.25	2842.09	1822.06	1073.69	1643.51	2482.54	1762.9	1849.25	1052.49	1700.38	1900.57	1189.56	1473.79	1592.47	2209.79	1311.94	2204.76	1749.09	1591.24	1677.16	1963.1	1576.25	2144.72	1045.99	2230.09	1908.26	1172.85	533.84	1133.38	2586.94	1586.71	1125.84	1090.47	1168.46
SULT1A2	876	chr16	28603339	28603471	157.44	251.86	578.59	442.58	349.56	462.08	274.15	323.08	282.65	429.44	340.92	385.62	194.29	252.96	301.35	186.1	271.25	342.91	242.41	138.35	312.17	896.52	372.11	213.13	159.55	138.2	232.38	572.28	181.27	183.77	229.25	109.35	147.96	297.61	311.34	105.43	277.35	155.8
SULT1A2	877	chr16	28603574	28603774	726.64	1731.34	3260.12	601.28	3055.21	3574.16	2042.83	1311.87	2713.57	3260.17	2296.56	2423.14	1582.36	2264.32	2382.73	2144.31	2503.52	2236.92	3651.2	2505.74	3687.16	1002.33	2112.83	2440.03	3566.25	2830.01	3599.08	969.34	4492.3	3438.51	1996.13	2390.98	2245.23	2517.76	2319.76	1735.81	2167.84	2111.53
SULT1A2	878	chr16	28604563	28604677	1712.61	3388.3	6665.08	2999.67	4332.83	5743.82	3876.17	3221.61	3394.58	4852.5	4081.71	4515.64	2349.24	3348.32	3620.78	2553.62	3680.33	3197.37	4306.32	3532.67	4924.62	2081.1	2841.05	4364.63	4475.12	4054.58	6430.39	2306.79	5939.01	5342.23	4126.64	3027.58	4080.31	4234.11	4465.17	3462.18	2834.86	3652.2
SULT1A2	879	chr16	28604753	28604899	2410.99	2784.59	7843.48	6411.84	4811.35	6431.47	2615.99	2684.69	4953.35	5004.05	4082.69	3629.83	2528.34	4679.88	3398.93	2360.58	2380.7	3024.74	2950.4	2227.52	3894.12	2723.05	2818.16	2411.3	2551.89	1745.52	3065.88	6426.35	2916.44	3517.49	2975.09	2265.48	2451.73	9321.61	3095.78	2514.42	2006.41	2904.96
SULT1A2	880	chr16	28606678	28606795	1830.85	2636.51	5830.1	3957.12	3620.13	4906.86	3139.66	2081.64	2293.14	3597.95	3320.56	3214.73	1917.75	2493.61	2917.58	1938.09	2181.17	1885.78	1788.68	2146.02	3146.03	1576.23	1869.71	2586.86	3138.41	2826.05	4068.17	3711.55	3429.28	3524.03	2669.92	1106.33	2689.45	3887.65	3170.92	2235.14	1499.25	2665.97
SULT1A2	881	chr16	28606861	28607006	2126.27	3749.26	8227.51	2539.4	5968.18	7402.57	4641.61	4463.78	5655.47	6373.36	5256.47	5805.7	3078.19	4056.45	4856.97	2892.24	4643.45	4878.32	4598.27	4846.85	7076.76	2313.88	4402.09	4677.78	6628.59	5604.64	8348.64	2631.38	8631.25	8223.66	4801.54	2057.7	5712.51	6928.98	6138.95	4722.57	3549.84	5212.98
SULT1A2	882	chr16	28607094	28607261	79.53	327.58	400.38	160.9	484.08	569.32	371.99	218.64	303.73	606.95	379.93	371.14	235.79	283.48	483.92	345.89	478.88	229.65	567.74	320.23	500.02	159.66	299.09	405.37	401.48	205.73	399.13	116.93	412.82	411.29	385.92	100.14	270.4	624.95	461.61	307.64	163.51	366.41
SULT1A1	883	chr16	28617132	28617264	1573.97	2129.67	4986.65	2730.83	4113.83	5029.04	2112.56	2161.78	3201.52	725.17	1957.49	834.65	1383.86	1951.9	1047.42	1303.76	1994.77	979.92	3861.33	2841.11	1124.49	260.49	1000.35	1760.86	2764.8	3303.2	5230.83	835.62	4427.09	4055.42	3038.02	5979.4	2420.42	1656.4	3011.49	2568.94	2201.65	1982.35
SULT1A1	884	chr16	28617367	28617567	709.52	1082.79	2320.56	690.55	2549.25	2443.46	1167.64	1223.89	1871.91	1339.47	1500.01	1053.08	492.84	1492.91	696.85	996.16	1240.22	746.6	2329.39	1098.07	1308.83	404.23	583.19	3086.23	1545.73	1681.6	4324.26	616.43	981.29	1679.86	2095.53	2031.73	1849.55	960.66	3648.03	1545.85	1343.66	962.26
SULT1A1	885	chr16	28618072	28618186	1547.94	1336.32	3987.28	1715.11	3135.63	2705.1	1599.37	2011.73	2483.34	2668.83	3221.67	4350.57	717.28	2166.43	1051.25	1407.4	1526.16	1427.61	2206.11	1412.42	2156.2	1145.24	1582.69	3537.5	2313.3	2888.6	7742.7	1613.45	1012.73	2505.03	3415.01	1969.45	2903.1	4019.15	7217.82	2662.98	1587.96	1823.57
SULT1A1	886	chr16	28618262	28618408	3071.11	2024.91	6800	4620.45	6523.52	5314.17	2176.49	2144.07	4472.52	4702.16	5620.26	6611.48	1213.22	4184.51	1578.71	2500.55	2060.83	2658.63	4203.59	1605.06	3409.15	1811.97	2765.69	4354.5	2156.75	2087.55	5098.49	2101.54	1031.79	2710.26	4600.82	3636.28	3513	10208.2	8132.41	3815.12	2045.5	2435.65
SULT1A1	887	chr16	28619602	28619719	538.71	646.9	1249.53	942.28	1110.89	1075.02	624.45	349.08	583.97	788.17	1137.78	973.62	249.42	614.04	381.76	515.36	599.8	329.87	525.96	724.88	905.31	221.31	426.27	1333.59	1142.89	1415.94	2774.24	796.77	643.31	1214.58	1127.33	130.8	995.92	1259.07	2403.47	881.55	277.55	720.06
SULT1A1	888	chr16	28619789	28619934	3536.37	3952.99	8290.6	2374.82	9265.07	8084.69	4717.86	4275.88	6058.89	7014.83	7774.91	8677.02	1709.28	4447.41	2805.12	3620.38	5198.96	5301.84	8907.17	5613.4	8303.39	2620.1	4865.07	12253.4	7536.11	9592.11	20079.8	4344.25	4987.12	9046.72	9766.73	7122.61	8491.46	7036.34	18059.1	6850.16	4518.12	4445.01
SULT1A1	889	chr16	28620019	28620186	201.71	441.04	630.03	230.48	1072.49	1118.51	761.15	319.24	665.9	829.77	897.14	1011.54	199.16	477.57	313.51	461.74	823.8	720.26	1825.07	531.33	1014.45	411.14	686.21	1546.58	672.05	572.52	1298.19	300.63	344.8	645.99	1480.45	1140.07	1318.53	1512.36	2307.68	1240.38	583.81	784.87
SULT1A1	890	chr16	28631374	28631464	637.16	791.42	1841.74	2253.59	762.22	991.22	438.18	902.76	1061.66	1047.8	831.55	1071.37	430.88	726.11	836.14	496.85	1006.37	1135.16	132.76	159.34	857.71	2803.54	1383.99	329.25	189.99	204.98	427.52	1915.79	188.21	263.96	232.19	56.79	339.08	1352.02	645	237.22	866.98	600.84
SULT1A1	891	chr16	28634442	28634528	9.79	100.61	202.14	64.59	41.34	113.69	71.34	30.86	18.84	57.75	46.89	33.02	98.26	94.6	85.16	42.2	411.97	69.4	284.51	21.46	51.24	13.01	36.39	23.4	90.55	33.66	73.15	7.68	137.05	110.09	16.84	0.56	7.87	83.9	68.9	28.84	26.9	38.62
E2F4	892	chr16	67226121	67226275	58.42	152.95	280.12	154.22	168.34	258.12	127.77	154.1	143.72	155.42	157.9	146.24	104.96	145	198.48	111.16	209.59	93.54	282.89	218.65	212.19	47.79	126.28	187.64	211.41	116.45	253.21	62.15	250.55	284.43	97.5	3.51	43.36	92.2	211.15	90.6	117.24	151.18
E2F4	893	chr16	67226654	67226783	400.5	973.67	1732.72	621.53	1271.69	1654.28	1130.05	723.96	1044.94	1454.12	1189.36	1243.63	770.83	990.22	1164.25	746.27	1445.98	1216.75	1467.23	1090.03	1337.25	1021.51	953.14	1218.87	1486.18	1235.75	1775.06	1048.38	1601.22	1462.14	1206.72	361.54	1201.63	1636.25	1468.18	1052.38	729.8	1288.98
E2F4	894	chr16	67226902	67227083	577.42	935.37	1979.95	1451.26	1101.77	1483.01	852.83	655.88	1075.49	1115.24	1081.74	1023.19	687.55	1055.27	980.59	632.45	1116.21	1014.26	1292.92	732.69	1058.47	573.52	676.51	1068.74	798.93	499.08	901.84	727.17	899.07	1042.18	763.39	264.04	696.49	1112.95	932.26	653.17	474.47	753.46
E2F4	895	chr16	67227365	67227428	1451.94	2120.27	4824.06	3048.33	2713.73	3777.05	2095.25	1464.55	2235.84	2967.41	2724.34	2925.7	1652.28	2672.36	2360.5	1542.19	2147.8	2756.86	1586.67	2100.16	3023.73	2038.27	2740.58	2334.59	2145.03	2022.86	2957.47	2341.64	2614.83	2769.13	3517.45	2073.64	2862.98	4605.78	3922.55	2597.77	2037.84	2849.33
E2F4	896	chr16	67228291	67228372	666.5	1225.29	2670.68	2547.33	1780.01	2673.95	1178.18	1741.52	1346.93	1938.87	1695.59	1818.87	1044.48	1700.44	1515.2	881.84	1585.44	2888.35	2122.56	1849.27	2974.79	9000.98	2221.56	1957.84	2051.79	1626.66	3155.96	13438.1	2460.35	2685.01	2662.5	1442.77	2056.16	6868.48	2807.01	2193.76	1600.39	2100.43
E2F4	897	chr16	67228579	67228893	1661.2	2359.79	5784.71	4801.11	3440.38	5143.12	2651.1	2777.37	3581.94	4054.4	3532.96	3432.7	2050.97	3394.52	2957.98	1958.61	2316.67	3099.68	2463.14	2915.8	4288.42	6861.91	3229.59	3084.15	3717.68	3124.09	5092.15	11372.4	4297.94	3865.91	4482.38	4231.29	3972.36	10431.7	4480.11	3406.95	2942.37	3867.91
E2F4	898	chr16	67229675	67229919	1452.46	2683.41	5435.79	2918.07	3475.96	4397.81	2680.21	2918.84	2920.99	3707.72	3305.25	3080.93	1861.29	2848.27	3050.21	2035.82	2802.42	2237.98	1674.29	2489.87	3118.8	1646.12	2049.25	2847.88	3604.13	3388.68	5020.33	3092.55	4197.34	3762.82	2372.64	1089.87	2206.59	3128.61	2880.87	1948.93	1450.84	2544.37
E2F4	899	chr16	67231492	67231559	1612.62	2134.9	5102.21	3826.25	2451.66	3543.93	1951.6	3538.04	2589	2954.28	2737.18	2785.26	1657.4	2424.21	2199.32	1274.06	1851.35	1881.1	896.21	1707.82	2200.65	3335.56	1899.07	1884.5	2037.29	1467	2677.28	1796.43	2355.12	2173.94	1461.19	210.07	1169.9	2486.09	2531.69	1244.97	1490.19	2139.19
E2F4	900	chr16	67231760	67231824	751.26	1467.4	2800.63	1616.11	1981.51	2382.31	1286.63	3306.62	1775.78	2036.32	1637.17	1894.42	976.51	1606.51	1445.03	988.4	1812.15	1394.54	1785.89	1663.63	2009.72	1083.69	1420.31	1904.65	2272.95	1821.15	3005.69	1801.66	2779.31	2593.75	2344.06	1403.23	1637.58	1589.95	2338.17	1807.71	1523.74	1732.38
E2F4	901	chr16	67231901	67232036	1466.9	2357.71	4768.74	3458.63	2872.03	3681.24	1927.47	1860.89	2563.29	2301.87	2352.18	2155.54	1627.32	2568.83	2366.72	1666.13	2492.13	1953.14	4040.77	2131.3	2299.44	1227.28	2186.05	2328.93	2014.57	1385.83	2400.08	607.99	2496.63	2735.17	2394.45	1308.41	2256.82	2028.6	3068.9	2123.1	1548.11	2614.04
CDH1	902	chr16	68771309	68771376	361.21	1507.75	2591.22	1289.4	1992.34	2471.57	1565.63	1579.94	1231.57	1730	1539.46	1311.24	907.88	1371.32	1554.65	911.06	1289.74	1372.26	2576.19	1516.03	1882.75	701.57	1269.97	1598.1	1576.62	1230.9	2229.44	493.04	2023.37	2016.01	836.62	230.82	727.72	875.53	977.12	657.76	566.56	792.59
CDH1	903	chr16	68772190	68772324	790.59	1567.73	3300.26	2616.75	1836.96	2416.12	1203.3	1283.69	1365.3	1976.47	1639.44	1244.2	1058.48	1806.53	1482.13	984.84	1117.13	983.66	1527.65	1123.16	1246.21	2481.36	783.81	1255.83	1291.08	739.58	1344.76	3598.95	1315.5	1426.36	939.98	438.16	781.53	1865.07	1399.56	942.33	750.94	1142.3
CDH1	904	chr16	68835563	68835806	1957.35	3229.04	6984.69	4370.41	4398.21	5581.5	3352.13	2437.28	3848.56	4658.14	4222.86	4507.13	2243.6	3742.13	3557.27	2472.9	3268.23	3282.59	723.68	2297.59	3750.92	1492.83	3350.57	2895.1	3051.48	2435.93	3702.2	1008.84	3407.8	3461.36	3249.49	1676.79	3254.15	8853.99	4388.5	2840.88	3122.04	3420.34
CDH1	905	chr16	68842317	68842480	1014.69	1781.72	3339.31	2794.65	1824.5	2640.13	1416.33	1265.62	1573.21	2120.12	1902.97	2179.3	1083.68	1663.47	1696.41	1126.84	1510.18	1653.68	341.66	903.41	1770.49	3814.43	1844.77	1188.51	1149.85	741.1	1371.31	2877.35	1089.32	1298.55	395.79	42.71	517.96	1758.84	1607.3	484.7	1241.07	1346.41
CDH1	906	chr16	68842586	68842761	2834.56	4909.39	9605.58	6809.77	5052.05	6631.65	3241.61	4631.87	5363.62	5052.14	4837.77	5545.95	2820.55	5002.27	4282.62	2606.84	4001.45	4904.61	872.56	2931.56	4768.81	6406.28	5247.34	3629.06	2891.67	2649.6	4177.66	3566.04	3772.7	3606.9	3361.91	1784.4	3227.14	6017.74	5538.52	2817.18	4913.06	4441.43
CDH1	907	chr16	68844090	68844254	2237.76	3756.33	6872.03	4883	4564.06	5424.84	3346.02	3398.48	4657.64	5514.41	4126.37	4688.44	2465.67	4307.73	4259.43	2991.96	2603.26	3742.71	907.4	2758.02	4725.39	2735.49	3860.59	4205.92	3499.1	2654.76	4051.25	1710.62	4151.45	3954.25	3654.04	2856.68	3971.45	6351.5	4724.12	3176.61	4135.6	4224.56
CDH1	908	chr16	68845577	68845772	3951.55	5478.85	13391	9952.94	8707.09	10557.5	6098.57	5341.61	7447.27	8831.32	7596	8121.43	4186.71	7213.93	6649.87	4237.93	5316.17	7448.87	929.67	5092.19	7771.1	12646.2	7345.77	5787.38	7298.76	6695.89	10014	17633.1	8136.35	7527.81	6777.06	5695.54	6798.81	14233.6	7547.13	5934.39	6551.3	6539.05
CDH1	909	chr16	68846028	68846176	1100.91	2343.14	4521.84	2618.81	3105.89	3812.38	1872.95	1739.77	3192.05	2921.55	2867.87	2897.03	1576.88	2649.46	2331.53	1702.72	2178.56	2315.8	408.58	2054.24	2968.5	1307.51	2116.23	2465.84	3002.83	2344.46	3596.56	1096.37	3277.37	3575.53	3324.63	3573.16	3030.68	3554.92	3400.52	2776.35	2588.4	2820.74
CDH1	910	chr16	68847206	68847408	1222.44	2226.7	4224.98	888.14	3042.81	3424.11	2447.98	1529.93	2478.98	3245.9	2640.53	3185.94	1616.13	2368.83	2702.94	1818.69	2401.58	2861.6	664.63	2360.82	3365.05	1241.58	3044.19	2780.82	3421.28	3154.06	4301.78	1088.74	3901.32	3643	2759.75	1861.8	3603.2	4704.07	3568.43	2484.1	2498.71	2961.7
CDH1	911	chr16	68849408	68849672	1209.88	1544.94	3217.93	2265.78	2118.19	2362.29	1214.54	991.78	2113.26	2102.27	1696.79	1746.21	1050.81	1721.9	1540.32	1126.46	2046.31	1504.76	1850.96	1304.01	1892.96	823.17	1441.46	1649.13	1762.48	1207.44	2036.01	838.91	2039.86	2420.56	1299.6	953.6	1499.98	2051.46	1754.04	1390.28	1163.38	1341.65
CDH1	912	chr16	68853173	68853338	3411.03	5282.15	11110	6275.33	7639.6	9616.89	5752.71	3452.01	7271.18	8010.23	6726.9	6555.02	3734.94	6802.3	5681.33	4086.07	6121.87	6483.83	3861.78	5029.9	7557.75	3357.2	5437.93	6367.37	7654.36	6266.21	9415.59	6067.8	8891.5	8492.2	7511.69	7853.63	7675.55	8837.33	7318.59	6650.64	6762.48	6273.52
CDH1	913	chr16	68855894	68856138	1404.33	2608.53	4848.4	1546.16	3520.99	4251.04	3312.69	1564.12	2311.19	3899.49	2843.44	3290.07	1769.37	2136.13	2799.49	1976.68	2352.1	2385.63	776.96	1692.34	2955.21	988.4	2627.77	2550.47	2478.33	2369.6	3164.63	720.17	2999.7	2672.96	2471.6	2006.6	3265.28	3048.42	2714.47	2069.32	2443.76	2264.1
CDH1	914	chr16	68857292	68857539	3228.24	4535.57	9909.71	7978.9	5523.63	7535.89	3838.55	3504.16	5421.89	6104.76	5470.73	5392.79	3003.43	5232.36	4380.56	3167.69	3968.24	5209.76	3866.63	3465.56	5949.58	10042	5457.51	4307.17	4978.81	3618.13	5968.32	6431.83	5362.74	4959.79	4444.82	3199.42	3943.85	9926.2	5850.57	3890.5	4901.07	4441.83
CDH1	915	chr16	68862067	68862217	1629.36	2618.98	5773.64	3557.5	3281.75	4533.91	2511.34	2189.43	3409.75	3440.49	3104.39	3545.13	1809.59	2881.82	2777.45	1789.89	2230.72	2627.47	436.79	1756.03	2569.72	4504.83	2914.54	2178.75	2250.35	1727.36	2725.43	3909.26	2457.56	2337.33	2025.15	869.88	2068.33	4733.64	3069.74	1899.72	2187.94	2434.45
CDH1	916	chr16	68863547	68863710	917.5	1724.28	3352.16	2386.51	2086.41	3013.34	1384.49	2189.87	1797.6	2442.73	2141.81	2127.62	1230.83	2077.82	1902.99	1290.15	1857.06	2068.39	486.99	1099.73	1989.84	6879.83	2240.04	1286.08	1283.83	811.18	1624.42	5901.3	1123.69	1232.12	1383.49	636.36	1488.87	4875.58	2122.27	1257.68	1627.18	1732.92
CDH1	917	chr16	68867183	68867412	1768.44	2748.89	6177.01	5582.72	3755.18	5233.62	2682.79	3043.34	3816.78	3771.67	3502.09	3563.19	1873.07	3190.73	2944.31	1859.82	2889.22	3802.27	706.81	2376.02	3791.85	11132.2	3573.48	2837.79	3084.33	2368.49	4109.93	10308.5	3311.29	3021.16	2178.81	1199.53	2314.77	5707.37	3353.4	1972.83	2961.54	2731.14
HSD17B2	918	chr16	82069020	82069304	1232.47	2196.98	3914.05	2704.94	2320.42	2441.75	1623.49	1003.48	2071.45	2224.67	2037.56	2052.21	1170.67	1913.16	1905.24	1242.35	2242.75	2026.67	1347.97	1808.2	2226.13	912.6	2262.21	2045.66	2381.54	2236.79	2992.71	774.95	2731.76	2692.52	2472.08	1490.09	2433.33	3065.35	2765.68	2090.66	2028.9	2144.04
HSD17B2	919	chr16	82101765	82101997	1839.55	3932.3	6576.37	2852.95	5192.03	4900.51	3315.64	4887.24	4236.62	4545.61	3976.79	4388.28	2263.44	3845.66	3626.5	2472.45	3806.54	3589.33	774.44	3163.24	3948.68	1853.79	3552.94	3599.6	3861.18	3674.11	5125.26	1999.87	4548.09	4262	3923.54	2723.64	3808.27	3952.68	4887.39	3523.52	3938.16	3946.96
HSD17B2	920	chr16	82104537	82104742	3043.85	4595.51	10197.1	7508.32	6476.17	6775.5	3537.55	6200.52	5622	6531.58	5731.24	6453.99	3037.24	5718.93	4731.66	2858.39	3454.64	5431.89	1007.7	3741.47	5532.16	10116	5750.14	4006.52	4585.79	4352.29	6089.41	6285.48	5039.8	4947.72	4725.54	2467.64	4430.42	13765.3	6232.68	4107.26	5042.21	5223.31
HSD17B2	921	chr16	82124497	82124654	1138.73	3118.26	4909.75	1872.22	3273.09	3669	2487.08	1815.8	3148.61	3561.34	3089.97	3583.39	1664.48	3009.66	2891.8	1983.45	2910.63	3215.86	299.42	2176.78	3478.26	2951.65	3308.25	2934.71	2547.5	2261.39	2912.47	2256.7	2814.49	2860.89	2157.11	1139.8	2630.09	3126.42	3528.06	2419.92	2784.8	2895.35
HSD17B2	922	chr16	82131670	82132051	2004.15	3031.6	5801.15	3712.15	3011.36	3599.18	2266.35	1385.14	2935.18	3673.37	3293.27	3463.46	1948.52	3020.45	2671.51	1862.38	2094.07	2165.53	1547.15	2259.62	2931.93	1959.09	2665.56	2497.3	2839.31	2830.58	3617.45	1396.82	3352.89	3520.8	2637.51	1422.9	2740.34	3734.97	3443.4	2249.86	2447.41	2683.06
OFF-TARGET	923	chr16	87397637	87397790	913.56	1877.9	3477.42	2450.16	2114.36	2413.31	1319.4	2617.49	1982.16	2287.31	1988.99	2052.36	1244.38	1863.26	1709.92	1073.19	1860.95	1733.86	2793.45	2051.66	1808.27	3721.1	2137.56	1741.58	2615.18	2904.82	4451.75	6418.36	3340.73	3406.53	745.27	154.92	783.73	1773.32	1242.5	748.36	773.63	1090.53
CDT1	924	chr16	88870230	88870477	65.89	144.21	243.28	184.08	204.41	300.1	166.2	85.31	236.01	253.95	199.02	188.42	129.96	224.17	205.33	139.02	202.88	113.67	503.96	120.66	247.94	70.11	126.47	158.69	93.34	38.13	78.37	34.15	120.4	110.84	85.39	42.49	82.9	134.75	99.84	71.7	81.62	110.08
CDT1	925	chr16	88870943	88871085	2230.65	3083.18	7103.46	1927.21	4009.8	5272.26	3238.73	2427.67	4537.83	4457.44	3704.15	3797.28	2223.03	3831.97	3360.83	2470.62	3349.13	3100.13	6102.08	3083.76	4072.06	1336.45	2538.71	3563.52	4325.73	3668.8	5533.24	1542.76	5257.33	5038.03	2640.49	1540.26	2692.76	3026.99	3263.69	2460.26	1879.05	2634.47
CDT1	926	chr16	88871160	88871316	1567	1766.15	4390.15	1292.94	2391.9	3091.69	1969.15	1391.75	1836.5	2525.97	2194.61	2298.96	1282.27	2259.77	2047.62	1445.06	1771.92	1782.08	3064.62	1615.45	1990.1	1019.17	1326.73	1910.22	2204.92	1807.18	2829.12	925.01	2710.3	2412.89	1591.93	921.15	1513.38	2028.73	2102.09	1396.96	934.13	1709.13
CDT1	927	chr16	88871838	88872055	1257.51	1986.12	4437.96	3291.59	2914.2	3869.47	1800.9	1635.22	2833.62	3175.09	2476.31	2263.35	1555.92	2835.24	2316.77	1751.62	2767.33	2224.79	4426.63	2250.78	3022.79	1806.35	1660.46	2419	2813.63	2623.56	3626.21	1718.03	3676.76	4058.62	2162	2002.01	2066.42	2895.82	2316.96	1890.74	1251.71	1839.15
CDT1	928	chr16	88872122	88872287	785.79	975.72	2432.14	2644.73	1295.52	1827.16	826.25	948.48	1355.33	1489.11	1222.06	1325.07	776.13	1452.76	1150.9	768.18	1129.46	1237.7	1875.48	899.95	1408.3	1848.86	958.42	1076.03	872.87	535.8	980.99	788.39	993.11	1226.33	957.84	350.8	968.32	1328.05	1244.66	912.87	602.63	1089.62
CDT1	929	chr16	88872419	88872539	806.31	1048.18	2616.5	2409.17	1621.64	2186.58	1041.62	1361.27	1633.42	1437.33	1236.44	1288.52	814.33	1510.92	1180.36	688.46	903.87	1209.37	1448.45	1109.42	1564.79	3702.43	941.19	1108.85	1400.25	1290.18	2065.35	6625.03	1577.26	1490.56	1435.25	1107.64	1100.27	2201.25	1447.88	1163.31	781.53	1138.47
CDT1	930	chr16	88872884	88873092	2134.38	3486.35	7233.34	4094.67	4432.6	6330.5	3814.3	2483.77	4955.78	5037.27	4254.95	3713.73	2549.48	4382.66	3791.36	2851.61	4312.93	3415.68	9021.07	3627.18	5400.97	3215.14	2522.41	4285.67	4248.38	3206.61	5394.84	5020.77	5347.4	4956.76	2737.46	3041.57	2331.77	3369.73	2611.78	2245.57	1812.76	2126.59
CDT1	931	chr16	88873449	88873621	2607.83	4315.77	8896.97	3580.21	5941.08	7868.5	4913.17	4587.57	5519.16	7085.42	5776.28	4763.97	3515.72	5458.27	5045.78	3983.01	4595.23	3257.48	8982.14	4116.35	6391.31	1548.87	2999.46	5324.21	5204.66	4063.1	6233.29	1760.88	6116.19	5384.08	3387.95	2691.94	3152.31	4178.34	3673.04	2958.98	2128.71	3058.92
CDT1	932	chr16	88873679	88873900	1536.58	3104.52	5738.74	2545.64	4336.5	6269.77	3647.05	3880.55	4063	4564.47	3937.33	3652.11	2318.81	3541.91	3498.42	2737.63	4033.85	3205.03	7921.06	3992.66	4918.66	1678.49	2659.22	4603.78	5235.71	5000.25	7429.51	2314.43	6533.71	6084.97	5723.72	4500.96	4134.1	5417.95	5385.37	4086.67	2980.41	4259.66
CDT1	933	chr16	88874513	88874696	2606.15	3483.41	8448.02	8167.84	5492.22	7432.22	3696.3	4904.23	5753.58	5638.03	4710.24	4907.83	2996.78	4897.3	4186.44	3014.95	3807.1	4161.45	6975.8	3176.48	4935.33	8772.03	3669.34	3966.28	3725.99	2814.64	4794.15	7547.93	4457.43	4588.1	3262.74	2403.26	3002.29	5195.81	3835.13	2844.41	2110.82	3089.13
OFF-TARGET	934	chr17	7512395	7517399	1537.11	2124.82	4667.34	3168.63	2437.6	3852.88	1976.25	1843.43	2556.62	2963.16	2591.02	2812.93	1460.17	2333.42	2294.97	1487	2171.35	2359.82	968.21	1320.26	2682.2	2249.3	2576.73	1919.7	1759.71	1413.82	2300.81	1807.69	2019.23	1960.43	1736.55	881.72	1854.38	3451.96	2774.09	1496.13	2579.23	2177.39
TP53	935	chr17	7572917	7573018	1811.23	2314.35	5900.28	4512.6	2895.29	5248.73	2318.33	1799.68	2739.31	2996.02	3198.49	2762.69	1848.41	2687.13	2716.92	1824.2	1791.25	1755.75	736.16	1521.97	2223.15	1563.03	1895.77	1625.94	2124.41	1359.76	2434.65	1343.08	2250	2609.86	2310.05	911.7	2537.14	5821.98	3445.97	2154.71	2141.19	2787.67
TP53	936	chr17	7573917	7574043	2102.53	2980.49	6752.72	5560.51	3651.44	5793.55	2801.54	4136.15	4192.65	4363.59	3478.62	3842.01	1965.32	3217.96	3473.85	2273.81	3094.8	3323.16	973.28	1714.9	3842.68	4082.1	3166.13	2659.72	2430.68	2162.15	3553.96	5088.28	2958.53	2428.72	2407.8	2064.63	2258.75	4572.69	3211.06	2072.53	2578.58	2637.89
TP53	937	chr17	7576527	7576594	2001.1	2944.41	5504.63	4970.47	2798.76	4052.34	1806.81	2363.19	3826.21	4220.79	2844.4	3570.34	1570.06	2586.6	3004.31	1890.15	3526.76	3970.09	1384.29	1134.66	4146.91	6524.49	5391	1660.79	1542.32	1313.37	2401.56	5394.79	1554.51	1977.68	1991.59	1377.5	2257.16	4633.5	3183.18	1588.96	5459.43	2948.49
TP53	938	chr17	7576615	7576667	450.81	484.91	1438.89	893.13	587.94	1171.77	370.3	324.28	649.09	815.42	791.11	896.13	391.85	660.47	636.98	368.89	441.09	506.28	157.09	192.06	623.08	215.51	1039.04	211.72	285.11	277.72	432.62	89.47	374.25	370.85	209.21	83.91	192.09	2167.75	502.98	166.02	662.72	424.62
TP53	939	chr17	7576843	7576936	1835.48	2851.16	7189.53	5308.8	4236.63	6725.69	3182.91	4101.4	3491.46	4939.73	4212.97	4800.8	2469.62	3362.97	3639.51	2045.45	2155.95	4142.89	1074.13	1778.3	5711.05	8321.23	4198.4	2822.07	2229.91	1868.72	3267.62	7017.13	2508.06	2063.3	2447.23	936.4	3134.36	7328.12	3474.6	1763.1	3153.73	2781.74
TP53	940	chr17	7577009	7577165	852.06	1424.06	3049.64	2454.84	2141.18	3352.29	1940.11	1409.41	1580.73	2317.91	1927.86	2112.86	1084.1	1506.87	1814.48	1207.61	1606.01	2006.93	793.46	1213.77	2185.71	4011.37	1859.64	1841.58	1470.2	1170.93	1987.1	3749.82	1594.45	1434.8	1701.02	999.1	1740.11	2858.47	1916.65	1388.55	1450.81	1645.9
TP53	941	chr17	7577489	7577618	4424.11	5691.55	12176.9	8010.08	8397.86	12458.6	5209.71	5926.39	9506.45	9109.22	7210.1	7500.91	4735.58	8040.05	6385.56	5085.85	7379.88	6753.69	9812.02	6630.33	9730.46	2911.55	6076.39	7366.06	8203.08	5932.94	10130.2	3587.05	11260.7	10506	8312.49	12574.3	8591.11	11471.6	8150.66	7026.35	7302.15	7102.83
TP53	942	chr17	7578167	7578299	1174.48	1999.77	3888.23	2371.08	2910.97	3888.68	1706.39	1478.08	2878.89	3278.25	2384.87	2879.16	1334.96	2359.83	2445.2	1847.35	2700.03	2400.87	3719.74	1902.12	2727.11	1180.17	2214.31	2408.92	2375.41	1446.64	2535.52	787.16	2523.31	3131.16	2064.67	956.51	2163.21	3099.62	2995.55	2115.5	1888.92	2583.06
TP53	943	chr17	7578361	7578564	2082.37	2944.33	7590.24	6167.28	4073.02	6793.74	2894.5	3690.52	4164.71	4413.1	3722.05	4096.66	2466.4	3887.07	3243.65	2333.12	3284.72	3930.9	5763.26	3019.78	4391.31	8661.33	3207.29	3404.05	3329.05	2645.08	4423.27	7017.71	3926.06	4011.78	3386.33	2551.52	3312.25	6456	4087.56	3035.17	2735.82	3378.09
TP53	944	chr17	7579302	7579600	1148.27	2151.48	4654.3	2786.33	3439	4859.23	2147.63	4448.44	3427.82	3799.82	2825.95	3108.38	1721.09	2916.78	2542.37	1840.28	2852.93	2962.73	4105.41	2481.06	3408.77	5429.89	2697.11	2956.12	3152.55	1940.59	3775.65	7303.71	3483.53	3547.4	2125.78	1258.81	2107.98	2622.23	2664.62	1880.66	2170.35	2260.37
TP53	945	chr17	7579690	7579731	275	630	1223	552	737	1051	468	1496	668	937	821	898.76	461	532.52	607.21	431	435	305.5	386	380.1	446	131.19	366	428	348	156	397	70	296.81	277	199.31	11	128.57	278.9	395.57	226.38	204.33	353.36
TP53	946	chr17	7579829	7579922	1972.67	2437.79	5737	4580.73	3279.02	5163.7	2035.16	1879.51	3412.32	2888.96	2953.48	3106.81	1915.6	3350.05	2803.72	1852.28	2070.22	2519.2	2198.1	2585.14	2583.6	2101.88	2407.38	2774.05	2598.81	1991.07	3375.11	3232.13	3151.79	3525.18	2194.46	1058.96	2094.49	3025.74	3153.81	2066.76	1654.29	2441.09
MAP2K4	947	chr17	11924194	11924328	120.39	341.19	693.33	398.98	406.97	492.25	334.49	195.25	412.44	530.07	363.3	198	255.93	395.59	382.94	299.25	328.42	102.47	632.04	132.16	299.96	48.01	112.5	213.74	160.08	107.85	153.34	30.93	158.29	166.27	86.96	31.07	94.88	149.76	135.19	79.01	122.56	93.55
MAP2K4	948	chr17	11958196	11958318	1234.02	2394.35	3307.36	2153.45	1397.76	1518.47	919.14	1337.54	1560.66	1959.83	1278.72	1853.53	645.15	1283.92	1809.93	896.87	1541.52	1504.46	273.73	391.76	1374.93	551.98	2644.68	783.79	533.82	769.15	986.98	272.89	644.27	732.37	392.89	79.25	414.11	771.15	1128.8	365.92	1451.76	968.48
MAP2K4	949	chr17	11984663	11984857	2748.51	5593.83	9056.22	5447.68	4862.87	5148.29	3725.98	4244.54	5685.79	5130.56	4762.32	5502.55	2667.35	4587.53	4594.83	2729.87	4005.77	4552.59	4247.17	1488.58	4550.36	3436.63	5724.3	3174.32	1841.89	1904.39	2534.62	1230.92	1904.71	1875.9	2557.58	1228.54	2830.06	4576.46	5026.53	2150.61	5980.86	3848.26
MAP2K4	950	chr17	11998882	11999021	1075.19	2139.69	3125.07	2456.06	1812.97	1829.14	1486.85	1215.76	2154.03	1945.39	1714.81	2082.84	899.36	1684.31	1502.61	999.94	470.77	463.91	77.19	133.32	439.06	220.86	1414.34	335.66	201.39	151.7	246.47	59.53	211.19	219.21	224.24	126.46	208.86	419.16	483.63	151.19	625.94	460.93
MAP2K4	951	chr17	12011097	12011236	437.3	910.84	1278.7	909.85	713.6	621.51	321.69	479.57	798.49	1218.39	585.48	1160.56	261.51	651.99	905.79	447.77	659.99	919.99	143.2	151.99	989.66	396.09	1391.63	553.97	209.42	254.61	368.39	69.16	238.13	349.89	128.28	16.54	207.51	377.39	663.26	191.69	796	625.39
MAP2K4	952	chr17	12013682	12013753	1193.88	2673.15	3676.07	2430.97	1905.94	1899.61	978.92	1361.89	1754.43	2330.47	1863.36	2517.79	935.81	1898.93	1884.14	987.14	1996.14	2091.75	238.97	423.1	1223.47	1245.07	3642.42	1155.67	453.75	587.14	798.31	252.28	562.06	698.78	535.43	231.76	698.51	1033.58	1756.24	634.1	2584.88	1434.25
MAP2K4	953	chr17	12016540	12016687	983.14	2320.74	3722.65	2859.96	2270.18	2410.2	1302.83	2983.16	1987.93	2592.35	2344.53	2654.95	1132.79	1887.84	2003.01	1204.58	1425.49	1826.32	223.41	1552.75	1953.25	2186.99	2862.34	1580.2	2515.72	2362.57	2969.63	2180.22	2477.55	2373.23	1768.01	767.81	1921.31	2630.46	2794.43	1830.28	2216.04	2277.34
MAP2K4	954	chr17	12028601	12028698	1488.59	2460.31	4837.87	5044.3	2460.76	2865.78	1624.45	2448.17	2568.08	2628.1	2268.35	2509.23	1170.24	2272.63	2035.41	1237.59	2197.27	2912.31	1189.31	1446.59	2651.53	9105.55	3344.93	1688.35	1985.21	1832.72	2884.02	7226.79	1756.69	1846.91	1840.14	1200.79	2069.68	4522.96	2351.79	1591.55	2398.3	2085.52
MAP2K4	955	chr17	12032446	12032614	1745.95	3081.97	5693.44	3627.73	2922.57	3181.62	2150.97	1758.6	3024.06	3118.95	2800.21	3135.69	1595.47	2902.61	2679.98	1676.89	2391.28	3158.72	871.82	1211.05	2923.4	4163.66	3387.6	2052.72	1725.22	1729.14	2233.2	1678.7	1876.92	1760.51	1348.79	695.91	1446.01	2748.01	2683.36	1253.09	2773.05	2045.11
MAP2K4	956	chr17	12043146	12043211	708.03	1547.06	2365.68	1693.06	1067.35	911.94	599.36	778.14	861.79	1591.33	813.85	1414.91	344.83	659.08	1083.61	518.88	1517.95	1706.2	212.88	396.67	1819.79	1604.52	2483.14	891.09	363.97	505.48	793.33	744	466.47	582.14	137.89	11.36	116.17	511.47	879.17	194.21	1338.89	845.06
MAP2K4	957	chr17	12044454	12044587	1812.9	3990.72	6782.56	3762.21	3606.25	3794.84	2297.48	2887.04	3770.36	3761.18	3326.63	4078.01	1842.79	3396.2	3326.36	2117.59	3175.81	3527.57	685.37	1712.27	3717.69	3984.46	4276.9	2485.76	2348.75	2568.72	3355.45	2107.59	2538.72	2332.42	2184.71	1202.84	2134.18	3226.01	3288.6	1992.35	3863.98	2834.13
NCOR1	958	chr17	15935600	15935807	1858.38	3767.91	6576.32	3880.36	4782.21	5852	3749.4	3367	4016.92	5242.67	3998.91	4416.6	2223.85	3648	3955.58	2798.46	4266.21	4262.77	758.24	3596.68	5371.39	2011.09	4254.2	4328.8	5060.94	4803.01	6865.7	2161.73	6661.96	5390.44	5221.77	4979.35	4747.15	6279	5480.16	4019.74	4555.81	4363.89
NCOR1	959	chr17	15938069	15938268	605.67	1305.23	2107.83	1268.54	1424.49	1597.88	1344.73	973.25	949.45	1793.05	1209.44	1401.43	724.18	823.85	1287.29	828.16	1214.53	1609.44	912.91	661.3	2220.35	804.37	1808.97	1431.95	861.44	875.22	1093.72	379.44	1204.52	865.94	710.27	369.89	1229.6	981.28	1244.02	694.88	1504.24	1045.21
NCOR1	960	chr17	15942737	15942978	1073.38	2131.61	4021.5	2817.78	2844.81	3552.47	2175.14	2150.82	2100.45	2801.29	2342.9	2514.15	1288.33	2018.28	2321.71	1277.78	1984.12	2829.41	637.49	1670.55	3130.04	5114.56	2403.5	2199.83	2622.81	2649.51	3705.76	5354.54	2796.31	2815.67	2164.92	1369.02	2575.15	5203.21	2919.15	1953.22	2417.4	2235.39
NCOR1	961	chr17	15943745	15943818	886.22	1652.77	2508.09	1581.86	1372.81	1464.03	1238.69	819.53	1237.15	2075.47	1327.59	1550	661.95	803.01	1848.68	822.43	1695.18	1965.62	607.08	441.8	2688.45	824.18	2949.55	1118.84	722.16	819.86	1152.8	326.34	720	763.77	930.92	701.15	1431	1386.76	1499.69	818.2	2626.57	1180.99
NCOR1	962	chr17	15950255	15950417	1776.22	3075.36	5240.26	3911.23	2974.63	3508.33	2104.09	2941.42	3337.99	3645.32	2826.29	3220.25	1644.72	2907.87	2698.04	1725.58	3048.64	3364.99	396.82	1189.96	3597.61	2640.13	3420.81	2199.69	1544.66	1522.99	2178.26	1677.5	1757.26	1755.92	1946.67	1051.39	2454.43	2976.48	3521.15	1614.01	4020.78	2671.39
NCOR1	963	chr17	15952149	15952312	2398.06	3956.02	8105.76	5657.48	4754.41	6386.61	3966.1	2392.9	4146.18	4961.68	4480.77	4995.81	2491.46	3962.25	4049.32	2860.13	3501.16	4019.16	1856.75	3171.96	4914.51	3987.24	4340.66	3889.78	4508.09	4438.4	5887.23	4218.68	5403.11	5140.82	5017.28	3657.27	4963.71	8406.1	6094.18	4192.29	4635.29	4737.46
NCOR1	964	chr17	15960818	15961061	1162.64	1288.79	3352.02	2868.05	1344.8	1744.16	822.52	1067.54	1522.09	1915.65	1432.14	2043.71	684.94	1385.33	1429.26	666.23	944.33	1491.94	132.36	553.42	2019.2	596.09	2496.12	881.02	813.15	876.5	1247.8	276.48	1005.33	1002.56	800.12	374.61	623.49	5432.1	1573.04	622.64	1548.65	1254.87
NCOR1	965	chr17	15961211	15961388	308.33	566.39	981.89	202.35	498.58	672.66	403.78	206.76	563.03	622.83	602.15	642.58	329.57	579.76	454.93	388.61	319.39	414.81	59.21	249.68	545.1	175	542.95	330.78	331.54	240.43	360.67	102.41	358.65	346.47	133.82	25.44	137.21	331.21	362.34	154.69	246.11	303.19
NCOR1	966	chr17	15961775	15961923	991.28	2100.04	3235.83	1731.87	2334.62	2700.23	1383.02	1672	2226.81	2377.51	2089.68	2321.79	1088.85	2134.26	1859.91	1294.5	1567.75	1658.81	237.84	1401.72	1599.64	911.47	2319.76	1588.54	1453.01	1471.33	2142.89	472.34	1711.12	2083.51	1493.19	841.09	1379.42	1560.54	1962.68	1248.21	1848.57	1655.92
NCOR1	967	chr17	15964705	15965218	1923.06	2736.75	5809.77	4566.46	3108.74	4008.4	2123.91	2821.24	3181.62	3245.7	3009.89	3330.25	1697.24	2916.3	2606.17	1630.28	2412.21	3029.19	801.97	1644.03	3203.73	6060.51	3378.08	2327.03	2019.47	1584.44	2519.41	4146.44	2072.26	2181.57	1904.48	827.53	1917.69	4928.57	3269.59	1639.75	2816.57	2662.06
NCOR1	968	chr17	15965409	15965594	2319.5	3605.7	7551.25	7219.81	4644.54	5556.81	3189.15	4827.22	4272.91	5028.94	4052.01	4325.4	2213.88	3891.27	4207.99	2503.84	3756.55	4620.04	962.5	2814.4	5262.88	13335.4	4636.18	3749.89	3780.1	3399.49	5355.88	11835.7	4391.49	3839.88	4042.74	3515.87	4153.01	8716.37	4747.02	3446.42	4942.18	4368.1
NCOR1	969	chr17	15967372	15967511	2590.34	5408.97	8744.65	4242.45	7022.15	8250.91	4018	4641.66	6226.28	4436.53	4755.44	4714.65	3044.64	5508.8	4615.47	3174.74	4395.47	4606	3028.66	3768.11	4574.66	3637.68	4822.19	4136.84	4542.36	4708.95	6923.61	2264.08	6305.31	5537.03	6235.99	6438.47	4423.61	4952.9	5814.56	4688.09	6078.88	4686.66
NCOR1	970	chr17	15968174	15968343	1496.88	2284.48	4192.19	2963.14	2026.34	2777.47	1697.91	1011.55	2092.19	2644.04	2391.01	2867.21	1238.58	2281.44	1988.92	1376.71	2447.16	2415.26	755.44	976.64	2527.9	915.54	2578.48	1733.47	1250.52	1250.6	1795.47	387.31	1433.52	1600.27	1331.28	556.01	1698.86	3198.59	2805.38	1472.99	2373.28	2433.34
NCOR1	971	chr17	15968789	15969018	1051.86	1894.16	3308.08	2117.13	2490.97	2845.52	1516.26	2603.79	2373.69	2900.19	2148.87	2197.03	1135.43	1984.26	2125.35	1485.99	2111.02	1878.71	485.35	1680.02	2617.32	2153.75	2001.89	1951.84	2279.37	2057.48	3055.42	1806.12	2694.9	2729.38	2072.09	2319.34	2037.26	2582.6	2574.5	1699.17	2616.4	2008.7
NCOR1	972	chr17	15971198	15971445	485.56	831.7	1613.31	1135.69	815.4	867.35	457.13	1113.66	818.01	1045.67	713.3	982.15	374.79	611.96	791.25	411.61	637.47	781.04	516.69	670.79	883.24	346	947.1	605.6	873.41	857.12	1282.04	529.42	1044.77	1184.8	429.23	79.97	431.75	481.84	772.75	399.21	533.25	547.15
NCOR1	973	chr17	15973469	15973849	2199.97	3514.16	6759.1	5194.04	4206.24	4835.52	2910.7	2845.96	3841.43	4497.01	3568.95	4138.59	2015.87	3417.19	3712.55	2266.18	3450.02	3642.11	1653.69	2847.06	4435.17	2799.83	4390.98	3412.87	4221.24	4369.02	6124.61	2319.08	4972.22	5151.96	3681.21	2931.84	3491.2	5933.31	4344.83	2970.14	3654.3	3470.93
NCOR1	974	chr17	15974713	15974989	2419.55	3817.42	7642.25	4812.84	3976.91	4877.93	2829.19	2623.44	3753.07	4776.97	3945.21	4581.3	2172.56	3413.41	3956.87	2251.74	3183.56	3400.63	572.52	1688.73	3581.69	1374.57	4642.01	2179.25	2247.4	2155.05	3027.51	894.25	2669.71	2510.16	2279.62	1126.71	2343.47	4618.16	3465.26	1860.24	3889.53	2833.4
NCOR1	975	chr17	15975449	15975552	1179.75	1774.7	3218.38	2899.75	1473.63	1923.37	1019.76	796.75	1740.94	1948.61	1542.14	1804.73	916.98	1498.39	1498.37	947.36	1799.98	1759.65	263.03	439.08	1567.73	574.5	1822.31	814.43	643.86	691.04	907.66	178.88	722.96	720.02	588.61	137.96	780.46	1176.87	1513.8	535.19	1619.4	859.84
NCOR1	976	chr17	15976733	15976893	259.58	388.55	712.74	448.8	335.83	401.93	179.31	318.28	278.35	276.88	298.99	351.83	156.31	311.86	365.55	167.54	167.99	353.12	25.93	197.68	299.99	594.82	729.09	180.46	194.38	203.94	282.33	310.16	239.3	247.66	135.4	36.13	142.59	137.8	212.19	105.95	284.41	188.11
NCOR1	977	chr17	15978838	15979026	1081.6	2173.3	4003.38	3022.38	2536.81	3121.4	2010.37	1606.88	1782.54	2813.15	2341.61	2740.5	1324.03	1775.3	2334.7	1437.49	1874.79	2187.7	1420.7	1533.12	2400.69	3086.87	2538.08	1785.11	2430.51	2377.75	3496.31	3178.12	2605.05	2643.41	1677.49	694.8	2385.46	3465.79	2766.41	1705.95	2106.3	2207.88
NCOR1	978	chr17	15983268	15983388	974.04	1428.37	3558.7	3823.36	1679.06	2311.87	1004.38	1803.69	1863	1838.41	1779.93	1894.75	891.65	1844.42	1451.25	838.02	1280.48	2522.54	179.08	518.64	2063.56	8110.27	2386.56	784.17	556.23	444.35	952.46	3289.24	550.63	602.42	763.09	170.52	954.8	3795.31	1604.47	632.75	1799.07	1368.94
NCOR1	979	chr17	15983712	15983833	1720.36	3170.9	6033.13	3910.55	3957.72	5094.56	2860.39	2108.85	3399.23	4367.7	3811.61	3285.07	1860.85	3368.7	3222.49	2221.37	3593.33	3435.11	663.52	2832.12	4022.93	6780.67	3411.83	3308.92	3373.98	2850.58	4346.65	5096.63	3817.88	3723.68	3388.62	2743.61	3230.67	5547.91	3811.98	2885.1	3572.01	3173.66
NCOR1	980	chr17	15983911	15984051	976.57	1644.96	2934.77	2092.06	1700.27	2369.37	1572.19	785.58	1626.07	2221.23	1946.22	2225.14	991.01	1569.17	1668.65	1228.48	871.05	877.71	127.46	848.18	1094.96	444.91	1469.98	864.86	1117.24	1032.46	1393.52	358.53	1183.55	1284.02	902.43	258.77	914.45	1462.89	1381.07	809.35	973.16	1166.39
NCOR1	981	chr17	15989586	15989766	1591.69	2723.98	4447.23	2715.91	3455.98	3664.55	1897.01	1599.23	3733.55	4008.32	2840.11	3285.65	1659.24	3173.01	2908.84	2036.45	3420.33	2980.46	3244.44	1787.74	3716.66	1155.37	3167.04	2659.85	2312.48	2192.19	3182.54	760.45	2730.84	2975.97	2222.4	2184.14	2660.79	3030.72	3281.99	2389.27	3905.9	2668.06
NCOR1	982	chr17	15995159	15995382	455.4	805.53	1530.8	955.61	809.34	1236.42	606	479.98	790.08	1053.72	916.16	1130.18	472.22	854.92	778	539.35	569.75	639.89	95.76	366.04	810.89	574.8	782.99	492	641.7	722.04	902.79	330.63	642.07	733.58	399.6	124.46	414	2705.16	860.5	399.24	549.44	634.55
NCOR1	983	chr17	16001671	16001820	1489.72	1963.45	3666.39	1873.91	1520.79	1873.05	1004.27	1061.25	909.65	2307.29	1350.97	1747.75	698.55	1675.65	1996.37	823.22	1665.02	1644.47	279.29	462.35	1641.11	1033.58	2689.09	778.74	542.91	656.05	882.31	427.61	636.15	693.94	682.73	240.91	787.71	1015.64	1201.03	534.89	1518.96	1015.27
NCOR1	984	chr17	16004554	16005129	1568.74	2916.6	5845.53	4092.85	3486.69	4522.91	2275.48	4014.52	3403.58	3721.47	3301.75	3913.91	1922.21	3070.25	3089.94	1883.53	2736.92	3094.52	390.66	2542.92	3457.39	6186.92	3584.38	2921.59	3274.49	2777.84	4476.63	4525.91	3688.69	3697.58	2485.65	1373	2531.87	5278.31	3817.04	2302.96	3213.55	3136.32
NCOR1	985	chr17	16012090	16012236	463.49	1098.78	1543.73	1171.28	700.24	908.17	579.97	346.7	888.38	951.44	732.76	792.61	412.31	657.26	772.71	509.52	1136.24	976.31	352.26	463.37	1043.81	313.49	1240.15	537.93	711.75	738.46	966.61	215.6	792.14	740.29	271.33	53.41	263.03	456.3	823.34	198.79	1049.54	636.07
NCOR1	986	chr17	16021192	16021351	1917.83	2980.38	5966.4	2472.85	2721.01	3629.13	2181.25	1679.81	2092.75	3211.42	3047.5	3475.26	1716.09	2902.16	2473.53	1613.44	2380.88	2700.03	438.37	988.74	2746.45	1516.98	3408.53	1815.83	1247.31	1318.74	1758.33	779.74	1462.65	1294.02	1149.24	280.95	1645.08	2630.32	3087.7	1161.91	3349.89	2495.51
NCOR1	987	chr17	16022727	16022809	1820.93	1898.12	4436.3	4100.52	1473.63	1666.36	1121.4	989.66	2463.39	2198.46	1260.48	1932.25	640.73	1145.47	2043.35	749.13	1250.53	1660.95	406.39	353.59	2142.27	621.36	3439.11	819.25	493.96	533.06	795.8	187.25	557.96	742.71	347.08	100.89	375.77	1492.54	980.89	310.6	1752.69	947.71
NCOR1	988	chr17	16024356	16024593	1933.19	3162.71	6254.68	3408.39	3626.39	3918.12	2355.34	3386.51	2913.34	3727.63	3274.68	2097.51	1829.42	3455.56	2903.44	1866.76	3010.53	2362.57	5330.71	2682.63	3251.53	947.87	2293.32	2833.59	3605.66	3249.85	5312.57	1913.24	4423.94	4557.18	930.98	301.65	976.28	1387.1	1631.72	916.09	1444.86	1387.98
NCOR1	989	chr17	16029386	16029530	380.03	401.57	1438.2	1011.32	392.7	539.41	228.91	265.01	439.14	816.37	416.19	910.89	197.96	395.63	606.66	207.52	469.21	886.02	100.12	169.97	982.09	392.82	1951.34	297.46	248.32	292.52	458.42	142.26	277.68	453.48	83.34	12.56	46.64	766.97	294.76	65.21	650.01	371.77
NCOR1	990	chr17	16040615	16040736	2584.1	3667.99	6200.67	2969.75	3019.27	3403.02	2114.97	1521.47	3649.63	4200.09	2851.3	3883.89	1489.69	3003.9	3307.71	1943.59	2715.2	2794.87	1265.83	646.06	3183.87	939.48	4626.85	1472.05	876.56	1124.7	1592.39	366.8	1078.61	1145.37	1164.65	683.6	1482.76	2131.1	2391.6	1128.87	4359.33	2224.53
NCOR1	991	chr17	16041462	16041536	292.88	345.68	633.65	190.89	255.39	276.44	169.43	151.87	378.8	404.17	200.09	339.41	97.24	264.57	383.13	140.32	395.23	365.79	42.73	58.84	486.96	100.28	528.16	167.87	77.76	96.57	162.99	30.35	106.67	131.44	158.73	123.09	193.93	385.85	255.65	162.53	481.92	250.39
NCOR1	992	chr17	16042312	16042510	1175.86	1938.77	3326.68	1636.16	1473.26	1985.35	1212.84	1450.68	1303.72	2260.82	1700.84	2337.23	1016.81	1760.61	1635.86	1051.48	1866.41	2136.12	418.1	684.98	2071.35	1417.28	3085.71	1339.68	902.72	1147.5	1534.28	783.5	1120.45	1187.2	777.61	222.63	834.11	1733.41	2226.28	696.27	2999.1	1852.27
NCOR1	993	chr17	16046910	16047020	475.03	702.12	1369.12	1278.41	484.41	451.86	229.46	570.59	434.64	780.19	352.98	689.32	148.68	474.36	729.08	250.53	997.4	1252.1	202.56	213.05	986.97	2166.68	1848.22	372.38	163.86	224.06	374.3	990.05	197.37	335.9	185.16	116.27	216.52	678.88	539.5	232.63	734.7	464.08
NCOR1	994	chr17	16049680	16049872	789.25	1011.61	1853.17	2051.43	683.47	997.97	609.79	450.83	889.64	1167.68	868.05	1111.24	492.67	770.16	876.56	542.08	666.15	852.16	660.16	229.56	1024.3	1207.69	1191.54	509.99	294.95	268.04	460.45	511.12	306.16	346.72	239.85	33.83	289.96	951.36	807.01	229.92	1259.41	727.28
NCOR1	995	chr17	16052755	16052841	987.67	1411.9	2538.32	1625.67	959.17	1727.62	1172.86	568.18	1626	1632.38	1267.6	1754.38	670.87	1204.51	1330.75	767.24	1473.15	1574.87	417.39	352.95	1796.79	668.56	1945.03	1146.16	624.95	683.38	950.61	271.72	655.98	614.97	578.83	256.39	653.83	1873.45	1746.37	582.94	2537.43	1402.52
NCOR1	996	chr17	16055250	16055322	1459.14	1895.16	3195.23	2705.64	1288.26	1490.05	1112.11	865.47	1895.19	2265.33	1412.62	1865.08	696.84	1158.82	1649.08	890.11	1760.25	1782.56	298.3	365.16	1973.58	611.58	2693.47	987.96	505.18	715.55	1142.75	287.33	654.89	779.85	494.01	111.74	549.56	1462.64	1356.6	510.66	1954.6	1344.67
NCOR1	997	chr17	16056643	16056719	418.18	582.03	1220	1316.38	450.06	545.99	267.44	685.03	548.05	683.86	351.68	560.47	189.43	457.44	557.43	284.81	410.78	491.49	97.74	100.05	660.99	1068.38	697.01	270.77	90.35	53.29	169.61	356.31	105.61	133.68	48.78	5.84	43.51	339.86	284.64	49.58	493.01	311.35
NCOR1	998	chr17	16062064	16062197	1222.16	1970.14	3700.37	2942.32	1929.6	2770.72	1417.14	944.96	2237.35	2334.95	2058.66	2287.58	1123.26	1944.56	1885.19	1185.1	2014.53	1576.36	776.55	1062.57	1752.4	623.62	1751.56	1247.15	1414.99	1186.25	1815.66	555.51	1514.46	1877.35	869.28	180.71	1017.42	4013.75	2003.63	1037.28	1400.32	1579.65
NCOR1	999	chr17	16068283	16068485	486.37	830.84	1489.89	1158.62	785.91	995.11	411.99	605.18	665.17	905.52	829.38	1001.39	447.44	887.89	671.57	489.37	672.49	768.69	49.9	263.92	753.02	372.27	849.96	447.45	406.7	469.47	591.92	212.61	527.73	617.2	402.7	74.91	525.41	710.27	912.26	379.43	991.41	703.99
NCOR1	1000	chr17	16075107	16075319	1990.71	2899.46	5712.92	2863.6	2550.44	3183.71	1851.07	1792.59	3007.52	2989.75	2997.95	3369.17	1694.88	3143.4	3237.08	1989.24	1819.24	2625.51	364.46	1944	2379.68	1273.33	3439.9	2614.13	2625.08	2716.44	4283.87	866.22	3271.25	3273.33	1517.45	705.32	1400.53	1948.22	2407.8	1377.81	2024.21	1865.98
NCOR1	1001	chr17	16089858	16090011	259.36	624.97	933.48	517.68	575.41	617.33	329.29	797.97	396.29	645.81	493.9	652.62	286.86	440.66	497.89	330.74	643.84	713.15	153.05	660.87	802.58	535.14	1036.14	660.16	903.2	645.71	1141.58	613.17	1005.68	1050.86	121.51	39.03	66.19	457.2	724.64	153.87	1012.78	650.9
NCOR1	1002	chr17	16097766	16097893	871.75	1295.98	2599.29	936.98	1260.44	1607.69	1032.35	579.38	1689.34	1652.88	1336.41	904.71	755.95	1404.52	1312.33	834.35	693.98	701.88	323.87	613.3	1499.39	283.94	904.2	860.06	987.01	922.39	1252.05	309.98	1196.07	941.34	671.51	657.79	693.98	874.22	859.34	576.51	1029.36	711.8
RAD51D	1003	chr17	33427962	33428065	1801.61	3086.11	6674.06	3168.57	3834.01	4650.59	2956.34	2256.51	3482.41	4222.63	3769.95	3892.78	2139.75	3357.18	3290.53	2180.35	3188.08	2921.32	2460.21	2734.25	3665.9	1669.37	3086.14	3191.18	4226.87	4416.63	5982.94	1884.09	5131	5727.08	2680.22	1040.23	3037.89	4066.37	4090.87	2567.61	2498.42	3277.27
RAD51D	1004	chr17	33428210	33428394	2192.76	3100.3	6811.62	3650.78	3801.23	5518.43	3476.74	2501.74	4272.53	4184.71	3707.51	3751.97	2136.54	3768.35	3166.25	2351.69	3111.1	3024.97	4785.58	2611.38	3412.25	2447.8	2925.42	3132.75	3922.98	3592.43	5007.24	2312.35	4501.66	3705.75	3355.99	2694.78	3129.02	4946.91	3742.27	2815.04	2969.69	3070.02
RAD51D	1005	chr17	33430263	33430353	1099.59	1683.22	3769.19	2912.63	2242.22	2796.24	1273.67	2995.25	2148.58	1971.89	1965.65	2007.9	1202.88	1979.67	1638.2	986.08	1385.05	1936.31	1348.66	1702.14	1882.02	3969.15	1811.51	1701.11	2277.12	1857.74	3156.48	6989.02	2729.79	2566.62	1500.12	1100.35	1484.43	2519.62	2110.31	1435.82	1450.88	1755.31
RAD51D	1006	chr17	33430463	33430573	1869.12	2777.05	6697.93	5615.31	4306.83	5832.65	2586.87	3345.92	4299.82	3558.5	3735.04	3704.96	2192.96	4101.25	2935.32	1931.86	2949.43	3831.53	2189.11	3437.71	4258	9114.31	3713.08	3479.6	4645.09	4016.23	6792.7	11576.9	5448.84	4991.84	4184.72	3775.46	3858.77	12895.3	4368.13	3713.96	3067.22	3612.07
RAD51D	1007	chr17	33433395	33433510	2501.63	3667.4	8240.57	4744.87	5139.44	6890.36	3748.87	4450.34	5237.71	5538.53	4757.54	4016.13	2921.14	4971.16	3898.04	2790.06	3557.59	3605.1	1290.84	3060.2	4380.78	6374.87	3097.38	3671.5	3937.1	2826.33	5004.78	9503.98	5011.63	4204.66	4342.07	5302.72	4308.04	6005.53	4138.59	3490.6	3737.1	3524.44
RAD51D	1008	chr17	33433997	33434151	1453.85	3012.28	5821.52	4113	4114.03	5018.66	2661.87	3091.81	4217.46	4242.99	3525.66	3728.45	2072.92	3769.58	3204.19	2252.08	3327.98	3193.21	533.79	2302.59	3958.01	8158.79	3041.7	3014.23	2589.28	2127.31	3412.56	9307.9	2852.07	2941.45	3376.98	1940.87	3509.13	6838.43	4538.05	2889.46	3178.63	3684.35
RAD51D	1009	chr17	33434375	33434476	1280.8	1977.82	4089.61	2728.1	2416.9	3145.82	1975.11	1216.39	2289.63	2882.94	2596.45	3027.74	1561.65	2187.65	2162.77	1471.43	2058.58	2119.9	1107.65	1278.38	2773.44	1202.47	2817.61	1829.49	1564.07	1172.24	1751.92	567.07	1781.98	1909.39	1677.93	835.43	1747.29	6717.25	2524.51	1376.51	1512.2	2008.13
RAD51D	1010	chr17	33443868	33444066	1046.28	1839.5	3602.86	2668.64	2283.87	3074.05	1464.74	1954.26	2321.14	1692.13	2165.62	2170.71	1448.7	2458.86	2014.26	1335.23	1672.57	2630.88	844.93	2574.15	2691.62	3972.27	2886.56	2865.1	3076.97	2988.92	4650.87	6691.49	3792.18	3530.72	3293.94	2519.18	2334.28	3618.16	3349.89	2458.42	2367.6	2523.07
RAD51D	1011	chr17	33445510	33445648	1773.58	2559.78	6046.36	4672.2	3749.24	4807.34	2454.79	2112.04	3473.83	3996.17	3250.96	3019.02	2010.51	3406.85	2986.21	1956.94	2306.62	2152.01	2125.05	2042.29	3091.58	2749.7	2203.09	2354.24	2499.04	1679.31	2632.63	2887.35	2616.75	3026.54	2313.16	1041.57	2060.88	6143.77	3166.29	2097.36	1781.7	2491.35
RAD51D	1012	chr17	33446120	33446201	2764	3950.34	8465.27	6423.78	5037.28	6507.07	3783.29	3251.09	5170.94	5184.89	4412.95	4659.18	2672.89	4697.94	4086.27	2734.04	3930.13	4126.3	4605.99	3047.89	5360.23	3714.6	4307.61	3683.06	3925.62	3709.74	5370.05	4217.23	4387.59	4775.79	4461.44	1996.88	4453.2	6985.22	6480.28	3789.78	4340.32	4525.89
RAD51D	1013	chr17	33446541	33446642	998.18	2100.95	4286.42	2136.62	2416.8	3351.19	2223.82	1386.69	1943.63	2880.83	2338.76	2410.95	1381.83	2135.97	2331.63	1414.65	2015.59	1945.23	2893.01	2068.26	2494.9	1442.74	1751.99	2375.34	2944.94	2692.99	3789.77	2215.02	3794.26	3511.36	2048.32	1477.7	1864.04	2648.06	2401.16	1811.04	1190.49	1908.61
OFF-TARGET	1014	chr17	35097869	35098107	147.87	137.23	395.89	181.64	142.61	265.67	172.91	135.09	142.46	172.75	216.71	260.01	143.42	248.92	146.42	130.44	81.21	82.44	66.72	79.65	151.68	38.67	73.67	156.12	146.74	83.47	188.81	39.87	158.25	137.78	84.58	61.44	78.28	62.64	84.82	72.76	55.95	101.18
OFF-TARGET	1015	chr17	35098425	35098629	1363.14	2006.29	4377.41	2350.64	2401.64	2920.03	1584.88	2443.02	2915.07	2532.8	1995.8	2273.3	1337.92	2378.65	2115.88	1312.5	1621.5	1888.3	975.56	1085.15	2384.01	3272.15	1681.48	1455.48	1290.37	1040.4	1751.82	3479.62	1333.78	1457.3	1401.35	843.28	1427.72	2017.26	1595.64	1275.77	1498.3	1430.23
OFF-TARGET	1016	chr17	35102990	35103154	2239.88	4166.57	8022.56	4143.8	6024.67	7574.62	4623.93	4114.58	6412.43	6584.55	5237.07	5831.32	3170.84	5393.72	4787.35	3418.68	4854.64	6034.74	1845.01	4852.93	6603.77	10373.2	5388.65	5445.48	7045.96	6113.99	9108.22	12119.8	8413.59	6982.57	7210.12	9059.59	6983.39	9081.22	6787.36	5774.59	5269.81	5505.25
OFF-TARGET	1017	chr17	35104717	35105010	1928.98	2920.34	5880.59	3904.23	3161.21	3882.26	2326.4	2268.97	3535.52	2600.37	2699.06	2879.41	1707.4	3013.72	2650.4	1648.76	2356.18	2561.18	984.76	1956.1	2556.62	2085.96	2641.7	2455.29	2507.31	2772.7	3788.08	1044.18	3135.19	3158.59	2972.13	2576.67	2660.54	2677.97	2993.99	2521.48	2550.88	2564.36
OFF-TARGET	1018	chr17	35109730	35110067	801.96	1423.08	3073.84	1742.09	1570.72	2070.11	1119.56	1123.86	1462.04	1927.95	1719.16	1863.07	1088.53	1567.03	1375.84	952.77	785.38	962.21	320.19	891.65	1129.46	878	852.29	1038.36	1308.04	1421.39	1869.26	1149.54	1708	1642.79	706.99	223.9	691.4	1132.18	1151.15	650.64	509.61	895.54
OFF-TARGET	1019	chr17	35116719	35116835	603.03	1200.47	2243.46	1384.31	1305.91	1431.35	811.15	1824.26	1265.85	1276.71	1189.38	1501.02	710.67	1162.28	1013.21	617.1	966.48	1329.69	557.61	1174.81	1292.74	1471.53	1508.37	1280.73	1558.65	1409.41	2229.09	1584.59	1798.11	1720.97	953.41	495.04	869.87	819.56	1517.88	754.28	1204.09	1077.76
OFF-TARGET	1020	chr17	35137774	35138491	850.31	1443.31	2908.69	1598.24	1812.68	2225.23	1452.35	1059.92	1541.64	1892.92	1724.24	1779.74	968.01	1435.89	1508.85	1046.84	1594.46	1528.56	237.3	1340.58	1695.14	1765.03	1606.25	1519.05	1867.57	1560.54	2261.11	2014.71	1997.48	1843.67	1679.57	1076.3	2111.21	2462.62	2077.4	1463.01	1417.84	1636.09
HNF1B	1021	chr17	36047365	36047405	3180.29	4782.63	10545.5	8996.73	7205.54	9195.27	4679.63	8192.63	6018.37	6634.63	5284.17	6483.15	3252.44	5583.29	5376.39	3834.05	4875.05	6465.66	866.95	4747.41	6694.17	22029	5905	5406.95	5619.27	4268.32	7535.61	18884.4	6125.9	5945.95	6292.32	4850.05	5935.07	12527.1	7379.1	5574.29	5242.12	5794.95
HNF1B	1022	chr17	36059072	36059210	1776.45	2767.15	6684.54	3403.45	4132.55	5768.27	3044.76	3356.32	4216.34	4688.79	4121.2	4527.01	2306.82	3797.59	3372.33	2269.32	3035.23	3714.99	1862.88	3038.29	4327.65	4936.39	3241.31	3206.35	4526.73	4257.28	5824.46	5793.83	5086.97	4671.81	4114.95	4001.33	3867.19	9506.91	4653.67	3592.82	2981.68	3677.72
HNF1B	1023	chr17	36060978	36061192	2659.79	4737.25	9931.4	6278.55	6634.59	9232.53	4727.63	4923.21	6030	5958.3	5509.05	5296.87	3276.79	5707.7	4753.2	3431.71	4270.21	5357.68	6433.16	4549.87	6059.08	8092	4930.04	4865.98	5268.39	4465.87	6747.95	5906.96	6774.44	6247.73	5793.23	6454.55	5009.39	8836.42	5716.92	4835.86	4532.13	4848.95
HNF1B	1024	chr17	36064914	36065066	1636.25	2348.27	5404.29	2114.83	2887.57	3998.3	2185.33	1995.26	3435.67	3167.95	2997.4	2107.24	1515.86	2750.93	2422.7	1672.08	2041.78	1737.5	496.51	2190.45	3208.69	851.88	1834.63	2525.91	3392.52	3060.58	4311.52	1320.1	4636.28	3746.74	2773.18	2301.92	2407.54	5224.41	3028.14	2180.07	2810.75	2406.07
HNF1B	1025	chr17	36070501	36070681	597.84	931.93	2123.63	786.64	1118.77	1596.99	883.31	1013.06	1178.38	1244.97	1133.7	993.94	643.79	1176.68	942.33	580.03	701.51	871.93	175.17	738.14	1309.41	352.52	692.68	862.74	973.9	970.04	1293.83	339.64	1300.17	1304.07	938.3	825.49	801.73	2269.01	1106.34	811.27	863.24	894.5
HNF1B	1026	chr17	36091576	36091831	1581.05	1980.55	5778.79	3983.84	3928.43	4794.12	2170.65	1692.7	3283.63	3677.27	3254.97	3081.11	1958.21	3239.48	2549.52	1828.84	1771.59	2170.52	1889.07	1898.43	3299.3	929.06	1807.02	1947.32	2920.68	2806.14	3795.09	993.86	3590.14	3808.89	2444.66	1813.45	1959.31	8533.52	2426.46	1895.91	1634.97	1972.09
HNF1B	1027	chr17	36093540	36093824	2273.78	3688.44	7976.19	5450.48	4633.88	5542.91	3663.11	3743.36	3800.85	4807.31	4235.06	4684.06	2458.29	3430.34	3882.98	2455.48	3511.69	3803.37	1311.05	3084.78	4659.56	4306.56	3898.87	3764.6	4324.17	3465.39	5452.44	4247.29	4771.33	4424.58	2938.86	1226.95	3309.97	5001.17	4576.17	2767.62	3841.68	3564.73
HNF1B	1028	chr17	36099421	36099640	924.9	1512.41	3288.69	2556.13	1804.02	2393.97	1240.61	1237.35	1673.62	1832.96	1728.78	1923.75	954.16	1605.03	1495.98	957.88	1349.01	1374.73	600.39	1207.32	1228.19	2007.46	1194.74	1161.9	1971.72	2016.86	3012.05	4482.46	2266.95	2336.94	1132.72	444.33	1112.94	2046.03	1472.97	990.48	696.38	1195.02
HNF1B	1029	chr17	36104522	36104885	1058.37	1756.45	4381.6	3345.27	2521.79	3369.46	1860.13	1712.93	2266.2	2961.05	2414.61	2151	1506.77	2398.66	2231.78	1500.12	2234.11	1919.25	3371.64	1952.72	2710.17	2414.06	1698.08	2159.48	2732.29	2317.87	3463.99	3837.82	2877.94	2749.11	1515.86	655.1	1248.37	4057.15	1883.35	1297.62	1156.13	1536.75
ERBB2	1030	chr17	37856482	37856574	835.1	1901.15	3585.78	1747.58	2336.01	3743.82	2104.33	1928.87	2179.76	2963.1	2149.63	1679.47	1291.2	2042.28	2233.15	1450.48	1868.66	1212.29	4203.34	1534.67	2633.85	1329.68	1005.38	2010.17	1826.13	1170.51	1965.45	1154.87	2282.49	1915.99	1211.2	934.27	1015.65	1288.84	1233.58	1113.73	886.82	1000
ERBB2	1031	chr17	37863233	37863404	864.56	1409.48	3171.58	2733.13	1890.47	3055.32	1379.63	1599.75	1715.4	1880.8	1707.58	1563.94	964.65	1835.73	1759.09	1124.15	1795.44	1727.61	1878.8	1793.93	2519.04	4163.77	1237.97	1836.15	2065.86	1727.3	2863.5	4821.52	2404.54	2567.6	1859.72	766.58	1498.03	3531.1	2008.83	1774.93	1037.82	1691.75
ERBB2	1032	chr17	37864564	37864797	1056.57	1927.98	4117.79	2860.21	3007.41	4269.45	1816.12	2889.89	2934.4	2506.56	2351.78	2435.32	1353.57	2615.3	2073.47	1517.38	1992.47	2373.57	1594.15	2268.54	2878.38	5626.67	2044.87	2465.43	2542.33	1799.21	3384.12	6551.18	3037.37	2913.34	2844.27	2032.55	2406.33	3934.41	3068.36	2433.24	2364.65	2517.52
ERBB2	1033	chr17	37865561	37865715	1281.1	1625.54	3998.82	1910.56	1887.83	2923.1	1448.35	908.68	2414.55	2285.56	1802.5	2052.68	1078.49	1936.97	1771.43	1171.63	1632.62	1751.26	1639.65	1193.88	2044.72	1403.63	1316.68	1548.86	1356.9	964.74	1591.25	1153.7	1610.14	1843.52	1446.77	556.39	1435.65	1986.94	1987.32	1475.48	1230.72	1623.07
ERBB2	1034	chr17	37866056	37866144	259.37	682.52	1222.72	657.03	922.66	1408.83	821.93	715.22	672.22	1072.16	888.51	1033.85	531.81	718.15	858.73	537.85	631.56	591.19	772.57	626.27	756.62	277.28	591.36	630.22	937.4	609.84	1087.72	463.91	934.01	892.44	486.7	214.45	458.36	1308.21	670.52	407.06	339.66	517.62
ERBB2	1035	chr17	37866329	37866464	1602.06	2795.17	5880.89	2555.13	4046.33	5846.35	2815.93	3656.51	4308.84	4234.93	3366.49	3642.42	2080.93	3530.57	2981.84	2261.13	3318.84	3328.65	6538.01	3721.19	4481.29	1587.96	2706.47	3852.12	4857.45	4312.89	6446.32	2096.17	6323.94	5587.92	4495.97	4976.09	4192.41	3986.13	4457.76	3892.42	2699.54	3552.58
ERBB2	1036	chr17	37866583	37866744	3144.23	4045.99	8807	5959.66	5681.51	8619.52	4065.51	3883.15	6400.98	5785.76	5101.91	5476.48	3388.56	5668.64	3889.89	3266.02	4487.73	4401.12	7507.51	4794.2	5046.08	2472.97	4024.63	5111.73	5933.53	4186.92	7052.14	2442.92	6842.12	7051.48	7025.56	8335.08	6146.76	6246.8	6540.4	6035.72	4792.22	5227.21
ERBB2	1037	chr17	37868171	37868310	2729.71	3399.39	8185.53	6854.94	5153.1	7926.73	3922.29	3067.88	4945.78	5293.59	4700.94	5189.79	2841.8	5363.42	4298.68	3039.48	4361.18	4090.94	4998.03	4024.51	4893.24	7212.14	3848.5	4244.86	5236.94	4892.29	8010.51	14949	6181.54	6029.93	5586.51	4816.12	4364.31	8348.79	5584.09	4094.91	2848.74	4124.46
ERBB2	1038	chr17	37868565	37868711	1524.93	2605.88	5154.18	3034.69	3611.48	5445.34	3154.99	1949.74	2319.01	3994.45	3172.1	3705.46	1892.06	2472.48	3045.22	2002.12	2845.84	2824.36	1845.5	2311.39	3263.21	1680.44	2480.8	2903.05	4170.59	4524.76	6924.48	1877.93	5098.51	4683.36	2887.14	1946.07	3093.68	3360.99	3129.4	2656.14	2075.16	2758.04
ERBB2	1039	chr17	37871529	37871622	1735.78	3517.28	6700.43	4312.47	4536.37	6580.74	3189.2	2620.85	4776.39	4869.66	4194.98	4254.49	2431.21	4336.43	4113.4	2874.86	4101	3526.06	2594.96	3179.47	4357.72	3902.01	3049.41	3625.46	3844.72	2714.05	4675.36	7693.96	4247.43	4556.63	2514.86	1006.11	2505.48	3610.68	3494.57	2573.41	2199.95	3053.46
ERBB2	1040	chr17	37871689	37871799	1362.69	2149.36	5203.09	4309.45	3129.25	4766.63	2357.6	2137.38	2584.56	2547.39	2534.73	2855.29	1575.6	2464.87	2299.51	1445.77	2674.59	2657.03	1891.57	2067.49	2908.3	1736.37	2460.26	2410.95	2448.26	1901.74	3024.32	1910.67	2694.22	2772.32	2839.76	1286.29	1988.84	8028.48	3431.59	2042.05	1858.28	2815.59
ERBB2	1041	chr17	37871983	37872202	3148.49	5009.14	10602.6	6372.14	7779.43	11899.5	5842.25	4861.71	7694.35	8467.21	6641.2	7151.77	3968.28	6721.55	5877.04	4725	6377.19	6800.95	11034.2	5935.88	8297.95	9217.56	6051.74	7111.85	7951.11	6192.4	9718.21	9382.25	9508.94	9702.62	8203.54	8314.66	7695.1	11001.9	8268.91	6863.17	5286.93	6580.03
ERBB2	1042	chr17	37872544	37872696	1277.86	2722.71	4935.13	2624.28	4124.37	6712.35	3300.17	2507.46	3847.63	3941.66	3445.74	3429.95	2191.58	3222.97	3267.03	2414.43	2470.14	2072.78	4198.36	2226.2	2776.85	1889.15	1919.8	2507.69	3119.64	2638.49	4130.24	4406.44	3912.48	3102.93	2793.58	3296.31	2437.26	3421.1	2679.38	2319.49	1744.64	2264.83
ERBB2	1043	chr17	37872758	37872868	2055.83	3383.74	7568.79	3622.78	4354.09	7306.46	4002.49	2530.26	4561.19	5334.28	4281.84	4543.52	2510.11	4519.61	4100.25	2475.95	4074.11	3871.35	4828	4028.5	4531.85	3393.4	3411.17	4194.96	4830.17	4249.72	6708.91	7463.68	5995.7	5556.44	5154.41	3926.31	3843.85	6661.59	5529.37	3922.57	2493.7	4074.49
ERBB2	1044	chr17	37873563	37873743	1202.86	1662.45	4118.79	1647.42	2328.26	3485.14	1632.86	1434.17	2375.41	2548.86	2337.03	1665.67	1316.27	2266.31	1769.27	1282.33	1479.98	1398.93	1823.64	1649.04	2250.09	606.81	1169.76	1774.4	2044.43	1371.6	2478.19	785.56	2582.45	2394.18	1744.5	1477.1	1489.61	1814.85	1889.34	1448.66	1256.76	1464.42
ERBB2	1045	chr17	37876030	37876097	2270.29	3979.22	8215.75	4707.75	6188.84	8376.46	3779.68	5059.41	5617.59	4178.71	4514.63	4408.91	2921.53	4585.16	4085.57	2965.96	4122.24	4344.04	1518.4	4686.12	4897.99	2772.07	4297.43	4637.06	4699.38	4199.78	6946.22	3748.56	6271.12	6230.1	5603.71	4653.59	5367.07	4788.03	6143.38	4781.72	3209.26	4909.97
ERBB2	1046	chr17	37879562	37879720	274.08	433.45	1007.31	615.63	519.06	721.18	317.43	799.87	370.13	487.64	508.72	391.6	334.1	450.22	394.86	245.57	352.14	229.32	348.19	395.29	316.1	125.65	212.5	364.61	417.47	301.02	589.51	229.19	485.3	506.14	159.53	11.1	115.5	180.55	321.27	148.77	111.84	232.25
ERBB2	1047	chr17	37879781	37879923	874.17	1102.88	2952.32	3226.75	1683.69	2471.33	970.1	1446.18	1351.96	1221.97	1360.71	1273.94	831.96	1445.85	1198.29	813.48	870.26	871.31	1139.1	935.76	1018.49	1868.12	940.74	891.48	1062.52	1051.64	1736.9	2739.18	1322.84	1337.3	686.22	298.3	537.82	1174.36	808.99	645.66	505.48	685.36
ERBB2	1048	chr17	37880155	37880273	2335.87	3227.66	7808.29	5752.04	4542.73	7756.05	3833.13	2641.82	4464.42	5122.92	4557.77	4668.44	2665.77	4320.99	4340.14	2824.58	3907.08	3956.51	4264.08	3283.03	4903.68	4425.49	3955.42	3893.62	5275.45	4189.76	6374.18	7559.03	5844.23	5689.17	4131.96	2668.97	3767.43	9218.91	4789.33	3341.71	2593.14	3745.54
ERBB2	1049	chr17	37880969	37881174	1162.26	1932.12	4267.73	1615.22	2532.38	4276.41	2387.73	1186.25	2812.97	2946.49	2511.84	2675.64	1536.7	2533.58	2329.62	1655.71	2566.08	2527.26	1407.8	2066.38	3298.75	1505.19	2188.26	2693.58	2340.67	1680.37	2850.5	1182.96	2806.51	2485.77	2749.27	2171.17	2518.31	3720.41	3026.54	2437.12	2031.83	2561.81
ERBB2	1050	chr17	37881292	37881467	1893.99	2474.97	6690.77	4446.61	4244.03	6694.88	3207.34	3201.44	4608.49	4564.8	3735.66	3876.38	2191.74	3925.55	3353.69	2297.02	2965.55	3506.1	2149.76	2923.65	4542.85	8836.33	3270.06	3251.19	4133.69	3021.1	5437.64	15541.2	4521.09	4546.89	2677.72	1882.36	2522.42	6778.55	3043.21	2398.24	1877.02	2541.47
ERBB2	1051	chr17	37881570	37881665	2087.59	3339.27	7311.66	4948.16	4852.32	7017.42	4016.19	4040.84	4305.23	5599.89	4527.36	3892.76	2773.43	4148.54	4141.64	2793.72	3764.57	3120.27	2665.85	3060.7	4747.91	3953.6	2752.51	3772.5	4665.81	3511.08	5922.07	6846.52	5234.44	4808.7	3484.76	1848.56	3437.48	5236.2	3733.46	2808.4	1948.38	2925.03
ERBB2	1052	chr17	37881950	37882116	3193.58	4446.98	10690.2	7517.89	6582.39	10105.4	5064.95	4919.38	5795.59	7132.21	6334.53	5791.74	3570.77	5287.4	5292.51	3695.22	4647.36	4032.56	3001.53	4609.1	6640.71	9227.07	3980.89	5412.08	6775.4	5741.37	9201.11	15969.9	7826.44	7281.36	5052.59	3163.37	5388.66	8690.88	5931.05	4555.35	4185.38	4942.24
ERBB2	1053	chr17	37882805	37882922	1192.3	1921.81	4469.12	1931.06	2655.97	4170.97	2265.83	1298.58	2710.63	2893.53	2557.03	2637.88	1400.75	2421.96	2375.03	1563.88	2264.64	2320.6	2033.91	2174.41	3357.42	1083.92	2166.96	2615.86	2926.4	2623.98	3961.04	1060.86	3704.64	3219.7	2574.66	1474.68	2555.74	6299.1	3209.59	2256.24	2094.5	2795.85
ERBB2	1054	chr17	37883058	37883266	571.87	1281.29	2347.52	1542.62	1718.61	2554.99	1516.23	931	1456.73	2123.56	1683.67	1588.5	975.26	1208.42	1671.07	1146.23	1656.6	1196.81	2070.91	1417.17	1757.22	626.77	1296.36	1736.46	1837.39	1398.32	2157.46	556.47	2087.35	2081.36	1590.78	413.6	1355.78	2485.98	2324.86	1364.33	931.33	1860.24
ERBB2	1055	chr17	37883538	37883810	903.46	1504.49	3148.74	1667.94	2264.56	3340.53	1759.65	2262.48	2030.84	2141.99	2058.89	1923.62	1309.47	1652.53	1783.09	1185.86	1424.37	1434.19	1964.61	1817.08	2618.84	787.61	1966.23	1823.85	2007.57	1427.79	2618.3	732.09	2436.6	2412.31	2168.55	2325.22	1890.02	4365.13	2261.05	1649.31	1421.96	1819.26
ERBB2	1056	chr17	37883932	37884307	476.3	1086.3	2046.38	685.04	1419.93	2171.45	1423.19	745.23	1317.02	1871.96	1291.88	1484.8	785.77	1059.65	1484.14	952.55	1473.18	1274.43	1827.61	1109.77	1750.85	555.7	1160.2	1413.47	1391.92	1031.86	1690.78	445.75	1691.59	1602.05	1382.26	603.65	1328.96	1947.68	1688.29	1213.09	981.31	1401.77
HSD17B1	1057	chr17	40704942	40705058	1886.86	2970.57	7360.59	4677.36	4030.35	7342.85	3067.17	3525.85	4069.13	4728.44	4275.68	3268.54	2535.76	4725.03	3233.09	2465.82	2891.54	3892.13	6763.42	3436.97	4779.66	15515	3148.16	3464.69	4608.01	3055.4	5971.02	16856.4	5875.37	4638.38	3949.85	5806.79	3824.3	6949	3415.19	3357.51	3375.99	3111.86
HSD17B1	1058	chr17	40705132	40705319	2239.96	3190.22	7702.99	5198.47	4254.09	6434.05	3076.38	6043.95	4493.43	4816.14	4194.85	4540.85	2660	3865.52	3512.85	2328.46	3470.79	3476.54	5531.51	3396.94	4416.11	3043.54	3487.16	3849.03	4787.4	4194.97	6670.91	4603.49	6039.25	5502.11	3506.78	2970.74	3002.89	4606.91	3631.07	2778.7	2434.38	2848.95
HSD17B1	1059	chr17	40705447	40705646	135.04	457.99	811.76	355.98	591.24	832.55	450.04	845.47	446.56	652.68	614.7	577.59	339.37	461.97	481.11	301.15	466.16	425.16	726.25	512.22	775.33	259.02	370.11	519.54	543.14	371.24	633.58	183.04	839.2	742.84	305.26	68.07	286.85	543.48	461.27	258.94	239.11	345.3
HSD17B1	1060	chr17	40705802	40705915	1427.24	1907.1	4238.62	3835.54	2489.35	3518.78	1721.49	1138.17	2398.25	2838.05	2173.48	2263.63	1332.25	2151.67	2062.33	1430.24	2067.18	1622.88	3555.39	1492.79	1890.52	904.11	1350.04	1603.61	1863.85	1389.36	2033.33	1098.76	1971.87	2435.18	1636.47	575.61	1359.45	3342.41	2092.23	1465.39	1247.22	1655.51
HSD17B1	1061	chr17	40706413	40706610	511.33	1001.73	2318.25	1320.55	1208.32	2175.36	1069.39	852.87	1143.6	1426.16	1368.17	1313.67	822.53	1379.67	1164.25	731.61	1167.45	1035.42	1940.84	1235.56	1272.56	1175.08	884.71	1042.9	1594.72	1121.21	1888.7	2921.74	2009.45	1920.41	1011.4	1264.41	894.13	1363.68	1152.31	1112.21	734.32	840.31
HSD17B1	1062	chr17	40706677	40706966	1719.53	2540	6590.56	5460.5	3931.22	6375.43	2807.47	3263.03	4046.69	4183.97	3389.02	2852.72	2002.73	3954.19	3158.93	2222.68	2769.27	2404.3	5219.73	2023.55	3146.27	5269.35	1733.8	2430.3	3003.09	2388.85	4338.9	9891.69	3196.16	3086.62	1626.94	971.64	1639.41	3457.1	1978.61	1600.43	1291.35	1582.15
BRCA1	1063	chr17	41197685	41197829	829.74	1284.81	2797.17	1646.37	1640.3	2691.62	1333.32	980.19	1584.25	1904.23	1595.91	1623.17	841.64	1487.54	1704.79	1056.15	1328.46	1348.42	274.08	931.72	1663.11	1664.23	1246.88	1193.11	1396.1	1450.1	2057.91	1227.41	1693.26	1660.31	1259.91	564.34	1275.75	1997.06	1831.21	1135.48	1156.66	1402.91
BRCA1	1064	chr17	41199650	41199730	1370.84	1867.02	4030.16	1645.75	2300.54	3323.3	1870.69	1248.06	1717.91	2520.44	2177.91	2580.02	1255.35	2160.32	2067.41	1398.21	2140.65	2193.35	1157.54	1795.91	2471.35	1100.22	2074.6	2311.33	2481.8	2214.53	3323.69	946.89	3097.75	2921.78	2180.63	1249.21	2357.68	2587.31	2936.86	2056.16	2056.75	2681.6
BRCA1	1065	chr17	41201128	41201221	3282.27	5483.79	10560.3	5262.87	6672.05	8634.24	4746.05	7688.3	6943.61	7852.49	5992.63	7456.1	3314.81	5728.47	5892.64	4011.07	5156.94	6215.66	2247.2	2072.15	6629.49	5562.34	6257.82	4520.96	2800.06	2248.26	4173.17	3399.81	2991.53	2754.07	2966.27	1742.24	3290.34	5118.47	5263.05	2454.8	4646.27	4397.91
BRCA1	1066	chr17	41203070	41203144	872.12	1159.84	2623.07	1013.48	1221.48	2049.16	1044.36	584.15	1396	1371.77	1418.53	1546.79	800.01	1462.07	1191.13	876.17	1010.53	994.32	397.61	863.23	1097.89	483.65	1004.19	936.48	1235.67	852.89	1291.19	402.4	1429.56	1568.57	562.79	45.39	441.43	989.31	1302.28	519.77	755.03	1120.72
BRCA1	1067	chr17	41209059	41209162	1398.1	1857.4	4451.26	5013.39	2249.23	3345.35	1381.52	3181.6	2723.48	2538.43	2053.87	2385.03	1081.63	2266.28	1856.06	1191.13	1881.16	3334.54	1250.26	1424	3039.9	6116.95	2622.05	1821.75	1764.42	1557.37	2831.97	5314.15	2062.26	1997.13	2294.86	1654.93	2156.92	4844.99	3014.05	1781.63	2959.5	2314.57
BRCA1	1068	chr17	41215340	41215400	1553.9	1356.34	2775.03	709.38	965.1	1053.39	603.72	715.54	1471.26	1497.84	681.87	998.64	351.57	846.38	1522.52	502.28	1948.31	1384.2	213.2	274.93	1771.38	319.64	1995.34	548.93	374.57	403.49	617.31	170.57	452.2	559.85	323.93	298.7	454.11	480.67	594.56	368.62	944.36	632.46
BRCA1	1069	chr17	41215881	41215978	4811.72	6013.93	12323.4	5772.78	6552.22	8534.32	5360.6	7635.6	6283.74	9004.82	6491.08	8259.69	3727.7	4490.66	6858.07	3601.66	6449.31	7318.48	3260.13	1576.21	7576.7	2593.01	8881.95	4074.89	2643.28	2958.23	4510.12	1039.07	3193.74	2846.18	2785.94	1233.55	4000.7	4940.93	5531.11	1891.99	7186.29	4160.29
BRCA1	1070	chr17	41219615	41219722	1153.88	1833.07	3362.18	1550.56	1579.55	2230.76	1303.29	2435.07	1431.7	2248.95	1687.89	2106.96	998.49	1488.06	1629.88	1080.55	1858.27	1557.96	747.84	704.57	1738.73	637.46	2261.58	1474.05	947.41	761.61	1266.22	344.48	1072.12	1060.24	664.7	209.67	790.79	1161.06	1809.4	707.22	1566.91	1440.94
BRCA1	1071	chr17	41222935	41223265	2177.22	2618.56	6421.8	5399.99	3407.9	5519.4	2421.6	2910.45	3216.27	4179.03	3126.86	3658.91	1760.1	3490.5	2976.05	1999.13	2798.98	4100.26	1092.39	2096.56	3836.7	10359.5	3795.25	2399.15	2809.78	2023.31	3641.28	9587.31	3145.44	2838.14	2435.96	2323.54	2578.25	4855.02	2956.11	2140.78	2928.81	2619.79
BRCA1	1072	chr17	41226338	41226548	2395.62	3304.37	7480.27	6457.82	4316.09	6510.2	2994.79	4861.25	4328.82	5077.64	4416.39	5072.71	2518.22	3909.78	3698.99	2671.8	3497.82	4204.17	972.55	3154.53	4951.96	5635.22	4667.85	4030.06	4438.73	3623.93	5391.4	4463.75	4972.98	4666.2	3895.43	2007.6	4800.99	7188.65	6019.97	3809.53	4962.19	4722.4
BRCA1	1073	chr17	41228495	41228641	666.64	1237.74	1948.1	1159.65	1130.26	1433.01	766.39	1310.43	1207.44	1612.68	1091.59	1575.69	582.66	980.31	1151.46	728.89	861.2	966.58	159.23	235.49	1055.03	344.52	1422.53	639.05	308.15	313.97	469.27	143.31	340.03	424.77	279.17	57.59	300.56	616.13	869.24	268.63	1066.41	781.19
BRCA1	1074	chr17	41231341	41231426	1955.6	2494.91	5405.98	5305.23	2809.21	4675.94	2669.03	1495.48	3824.22	3187.69	2904.49	3136.95	1527.8	2465.26	2696.12	1671.53	822.09	899.9	284.56	425.2	1175.71	1543.9	2147.69	777.44	647.45	640.81	876.84	1601.22	705.65	661.34	747.53	322.19	740.7	1895.34	1204.69	669.93	1217.43	1029.83
BRCA1	1075	chr17	41234411	41234602	307.41	586.22	914.84	633.27	538.49	676	288.49	364.7	655.11	677.05	482.18	644.59	251.88	535.87	566.24	374	618.43	425.18	181.2	118.34	565.18	267.53	564.08	310.04	155.42	166.52	243.88	231.39	207.31	249.11	168.06	21.94	158.57	392.86	434.43	131.54	491.35	374.69
BRCA1	1076	chr17	41242951	41243059	1334.28	2205.88	4366.85	2246.24	2756.28	3956.63	1896.92	4076.5	2651.63	2963.68	2770.95	3318.88	1608.18	2138.31	2259.81	1462.4	2290.47	2352.51	1469.12	2077.91	2230.62	1051.91	2361.58	2289.76	2739.53	2134.01	3526.49	1448.66	3420.54	3070.11	1698.65	577.22	1873.39	2158.94	2512.88	1569.11	1752.65	2037.4
BRCA1	1077	chr17	41243442	41246887	2002.94	2831.81	5829.79	3897.78	3298.32	4764.18	2391.15	2584.68	3142.76	4090.62	3247.31	3960.12	1771.61	2867.64	3171.96	1966.84	2889	3322.36	425.44	1394.39	3573.95	2643.36	3918.95	2318.9	2010.46	1680.33	2697.07	1697.82	2298.67	2230.8	2037.79	1108.37	2327.94	4396.24	3498.67	1759.04	3752.07	2892.48
BRCA1	1078	chr17	41247853	41247949	2419.87	4147.92	7209.25	4860.07	4518.19	6318.54	3463.09	5855.92	5907	4979.42	4342.65	5449.3	2477.72	4455.58	4171.98	2785.9	5467.44	5308.85	852.69	1869.31	5526.99	2259.6	6195.72	3654.12	2533.08	2124.51	3396.22	1251.31	2742.15	2655.84	4344.42	2261.76	4825.54	6625.97	6711.05	3253.79	7451.29	5067
BRCA1	1079	chr17	41249251	41249316	905.53	906.02	2483.55	3064.52	863.86	1243.55	561.5	738.52	878.5	1609.52	813.03	1391.68	409.52	959.02	1024	551.5	1162	2016.73	306.5	374	1999.98	2192.83	2587.08	1035.73	456	327.5	749	1039.5	530	587	61.21	2.97	15.48	571.12	822.32	44.74	991.55	827.21
BRCA1	1080	chr17	41251782	41251907	3450.38	5248.05	10433.3	6911.79	7359.89	10906.4	6446.44	3698.03	7708.9	8656.04	6621.06	7389.25	3879.58	5301.72	6991.98	4783.65	7515.83	7507.7	3185.37	4710.79	8849.56	3317.67	8057.46	6249.48	7770.59	6124	9945.86	2772.25	9209.72	7962.76	7286.17	5277.41	7719.33	11452.2	8575.13	5646.71	8032.97	6821.46
BRCA1	1081	chr17	41256129	41256288	463.93	564.01	1001.16	913.55	437.08	505.85	310.1	395.74	571.66	735.37	325.74	564.72	156.44	334.79	668.56	251.88	334.44	374.53	54.28	90.03	464.75	306.1	717.93	175.5	92.95	90.3	189.13	347.19	109.2	121.06	126.59	130.76	121.91	260.93	217.73	93.56	401.15	196.04
BRCA1	1082	chr17	41256875	41256983	1103.21	1493.28	2851.83	2401.95	1470.28	2322.06	1377.08	852.4	1308.32	1917.03	1400.61	1780.61	851.82	1165.5	1600.99	820.76	1770.08	1584.36	315.82	413.76	1719.61	688.4	1727.3	816.41	590.01	641.91	983.32	247.17	764.2	774.26	581.97	174.24	874.97	1304.45	1421.16	511.15	1655.28	912.51
BRCA1	1083	chr17	41258463	41258560	547.35	779.74	1187.22	782.97	829.4	1016.03	513.58	493.51	915.96	1437.62	813.44	1081.99	427.86	830.28	1073.09	721.56	1193.22	1110.94	1143.24	361.66	1867.9	572.78	2300.36	884.83	370.04	435.31	714.02	171.82	483.78	829.57	649.77	451.12	932.94	1937.66	1656.92	705.66	2247.89	1521.57
BRCA1	1084	chr17	41267733	41267806	499.09	541.74	898.72	238.46	315.86	390.54	202.68	346.68	390.15	529.05	188.32	174.12	147.26	306.86	420.96	260.99	479.51	219.73	123.43	62.61	337.46	191.07	321.66	117.07	98.92	37.59	86.61	277.99	86.35	148.7	4.89	2.47	23.24	71.74	61.85	7	67.12	61.08
BRCA1	1085	chr17	41276024	41276123	979.05	1547.96	2938.98	1716.95	1594.83	2139.54	1005.23	2151.32	1926.05	2259.66	1498.27	1280.97	889.19	1642.89	1608.63	972.5	2227.75	2355.06	838.21	563.01	2709.41	866.79	2212.95	1413.9	876.23	616.12	1244.88	480.14	1039.48	1130.21	1348.25	1159.66	1144.34	1452.45	1473.36	1016.95	2729.49	1241.47
OFF-TARGET	1086	chr17	53713069	53713345	1594.4	2452.76	4789.97	5136.68	2256.71	2338.55	1143.81	2816.25	2473.33	2619.68	2075.38	2802.66	1076.18	2469.07	2560.87	1340.74	1830.77	3023.7	229.86	635.36	2438.51	7135.02	3433.18	1299.77	740.56	754.82	1282.36	2531.92	778.75	870.82	1036.64	597.34	1143.27	2733.34	1859.62	851.55	2198.14	1465.01
MPO	1087	chr17	56348007	56348234	1667.88	2192.3	5222.19	3632.26	3338.13	4499.22	2325.05	2438.42	3009.41	3411.34	2887.26	3024.16	1834.75	2854.37	2458.69	1515.67	2692.37	2742.71	3217.56	2541.38	3760.2	2586.1	2465.1	2729.09	2938.49	2460.47	4078.5	3671.14	4089.47	4271.14	2575.1	1664.46	2205.82	3174.51	2898.93	2180.93	2026.96	2227.8
MPO	1088	chr17	56349006	56349263	1472.86	1892.64	4863.33	4324.4	2937.18	4266	1999.85	3036.89	2743.77	3209.13	2693.66	2163.82	1611.78	2720.17	2309.28	1252.82	1760.09	1619.82	3733.73	2178.83	2950.07	2836.71	1738.33	2132.96	3102.52	2324.92	4002.3	8861.93	3257.59	3178.4	2344.16	1858.05	1870.97	6753.98	2506.43	2040.32	1929.96	2145.55
MPO	1089	chr17	56350099	56350289	1887.74	2852.61	5834.57	4289.24	3993.39	5567.04	2894.05	2401.74	3052.79	4194.32	3421.01	3615.82	2050.4	3483.12	3112.95	2424.02	3352.2	3303.02	3381.2	2808.93	4319.57	3085.83	2929.32	3475.91	3630.3	2761.7	4407.72	3879.19	3974.72	4476.39	4131.44	2902.11	3877.5	7038.8	4629.91	3544.08	3018.26	3588.27
MPO	1090	chr17	56350765	56351040	2412.48	3103.07	6498.41	4696.67	4610.89	6301.85	3463.17	2052.54	4235.93	4824.31	3882.38	4136	2372.63	4017.05	3291.61	2616.61	4115.01	3697.6	4576.57	3968.17	5116.88	1689.49	3454.34	4245.14	6272.04	5366.12	7764.23	1911.38	7971.13	7782.07	5056.93	6413.61	4839.18	6874.61	4860.96	4427.51	3392.8	3907.66
MPO	1091	chr17	56352893	56353073	1565.96	2221.15	5721.4	4023.02	3675.6	5231.76	2534.28	2358.11	3954.78	4006.3	3259.21	3460.04	1949.97	3923.78	3128.52	2066.15	2419.73	3322.05	965.86	2119.59	4072.27	5754.46	2799.8	2631.89	3127.01	2225.66	3847.1	8448.36	3341.5	3226.93	3432.26	2412.45	2909.76	8618.44	3777.46	2946.6	2505.52	3064.36
MPO	1092	chr17	56355178	56355516	1294.74	2623.11	4816.14	2032.63	3639.18	4740.29	2695.06	2968.96	3203.57	4088.68	3113.76	3185	1810.77	2993.58	3014.35	2055.64	2955.43	2637.58	4671.19	2549.85	3851.26	2434.83	2363.86	3692.61	3258.35	2478.07	4103.9	2023.01	4061.06	4022.61	2714.21	1869.91	2579.14	3276.11	3046.99	2459.78	1967.47	2508.64
MPO	1093	chr17	56356359	56356585	776	1211.82	2614.38	1637.5	1502.04	2052.85	1060.6	955.54	1419.19	1536.58	1345.21	1319.2	835.09	1334.44	1242.87	817.69	1042.42	940.47	2238.19	920.67	1310.22	662.84	1081.23	1096.73	1279.7	865.53	1434.46	689.19	1540.01	1701.09	425.99	178.33	367.38	1055.41	675.09	405.7	391.44	553.91
MPO	1094	chr17	56356648	56356797	1079.73	1623.4	3275	2397.1	1895.45	2512.06	1049.06	873.44	1980.74	1863.24	1582.61	1081.33	1032.15	1935.88	1376.74	1110.15	1913.8	808.47	3372.92	1231.52	1783.03	352.2	631.19	1549.85	1671.33	1102.84	1915.71	555.37	1838.5	2133.61	336.47	121.68	317.5	451.67	564.17	323.1	320.23	401.99
MPO	1095	chr17	56356874	56357017	1287.52	2704.09	5098.82	2349.44	3556.33	4751.55	3002.01	2787.94	2471.28	3839.79	3154.85	3205.85	2035.73	2640.24	3249.63	2048.04	2070.06	1951.01	4398.49	2116.62	3131.19	866.97	1930.21	2679.1	2743.14	1771.05	3040.67	887.81	3233.04	3265.65	1446.37	299.37	1464.87	3529.17	2362.54	1358.1	1167.24	1880.44
MPO	1096	chr17	56357190	56357385	1311.73	1952.02	4245.54	2461.55	2418.71	3550.37	1927.41	2871.49	2603.45	2742.55	2229.42	2498.91	1404.19	2313.82	2013.19	1320.37	1738.06	2029.44	2828.53	2018.78	2552.09	1342.21	1715.85	2165.19	2887.47	2588.43	3996.95	2008.35	3580.86	3277.85	2442.75	2506.89	2164.72	2367.08	2571.64	1990.85	1659.17	1819.02
MPO	1097	chr17	56357717	56357830	4277.59	5796.18	12194.6	6617.76	7998.24	11767.4	6190.17	4342.9	8052.84	8934.99	7433.41	7432.62	4713.11	7151.99	6274.68	4616.97	5536.48	5406.57	8362.1	5996.1	8019.1	2461.1	5053.14	6605.62	9924.91	7972.99	12400.1	3672.65	13646.7	10911.8	5037.17	6865.73	4963.29	6078.44	4441.27	3893.5	3757.36	3679.75
MPO	1098	chr17	56357956	56358129	2060.83	3431.33	7266.33	4764.82	4568.09	6488.93	3218.83	3132.6	4206.89	5045.84	4173.8	4490.37	2644.01	4228.11	4113.34	2612.2	3528.25	3557.3	3114	3096.66	4403.06	5560.97	3835.51	3347.61	3727.37	2751.44	4398.8	5164.25	4268.4	4564.05	2909.67	1182.67	2530.21	6412.89	4107.32	2650.73	2217.56	3325.16
BRIP1	1099	chr17	59760647	59761511	1543.93	2185.2	3753.5	2752.71	1710.65	1890.88	1113.66	1517.15	1729.81	2586.8	1594.57	2136.8	768.76	1594.94	2111.52	997.27	1662.4	1921.22	621.28	517.3	2084.14	2339.83	2794.55	1055.41	680.73	735.82	1157.31	1262.44	747.01	820.44	634.01	341.11	768.54	1616.9	1564.01	644.88	2387.57	1339.31
BRIP1	1100	chr17	59763187	59763536	852.21	1136.7	1940.43	1619.22	911.33	1169.31	753.56	825.56	1259.45	2409.91	1223	1560.19	561.08	1098.82	1336.14	642.16	1149.51	1292.2	492.53	338.27	1406.67	647.35	1401.37	802.98	504.68	512.3	935.89	211.65	756.8	690.4	525.79	438.23	664.76	1193.86	1104.2	425.37	1392.3	872.95
BRIP1	1101	chr17	59770781	59770883	540.33	1009.08	1529.9	1241.38	670.61	902.5	540.57	303.08	980.36	1012.1	708.77	1027.13	461.07	584.01	852.79	523.86	773.85	747.17	327.96	181.49	757.3	306.91	1229.68	401.84	218.32	278.58	399.02	111.5	236.24	264.31	326.9	152.29	372.55	956.92	808.58	268.5	1098.51	596.97
BRIP1	1102	chr17	59793302	59793434	43.9	119.43	175.02	35.6	61.19	91.73	42.29	46.93	56.18	74.03	67.41	49.4	45.79	74.57	66.14	53.71	167.14	162.5	20.73	40.2	206.71	43.97	133.89	70.11	56.02	26.71	47.75	21.99	42.09	75.89	1.31	0	1.31	15.05	60.45	1.31	66.25	41.39
BRIP1	1103	chr17	59820364	59820505	2897.34	4695.91	8472.22	6355.23	4789.2	5836.98	3585.27	2213.7	4969.8	6132.58	4815.68	5513.26	2251.15	4397.83	4775.4	2924.82	5110.69	5631.97	1419.15	2404.58	5669	2386.21	6419.62	3775.59	2955.73	3007.88	4209.68	1044.19	3264.39	3582.75	4569.73	3232.46	4072.68	7094.71	5565.89	3516.4	6532.42	4496.19
BRIP1	1104	chr17	59821783	59821962	1772.31	2609.37	4545.88	3753.13	2361.13	2918.61	1689.65	1321.09	3233.13	2741.43	2155.76	1602.17	1274.72	2247.84	2575.12	1381.88	2592.49	2352.65	618.29	924.46	3231.61	883.52	2821.31	1711.17	1264.76	1233.3	1872.05	456.18	1433.87	1361.46	1979.86	1966.84	2267.88	2919.52	2560.88	1563.93	4435.3	2084.65
BRIP1	1105	chr17	59853752	59853933	2614.02	4022.04	7484.2	5286.48	4250.62	4619.66	2544.04	4536.78	4593.01	4840.4	3911.82	4724.1	1933.14	3812.38	3310.64	2028.47	3090.85	3832.94	748.81	2106.91	4055.72	1666.65	4782.86	3584.18	2298.55	2063.75	3031.18	998.95	2609.13	2395.07	2933.82	2490.6	2934.71	3682.19	4416.3	2557.39	5233.13	3720.37
BRIP1	1106	chr17	59857612	59857772	1130.53	1758.07	3261.87	2680.83	1776.7	2135.17	1059.94	1063.39	2301.88	2136.09	1720.17	1863.32	916.98	1934.33	1620.57	1018.08	1951.08	2061.69	853.01	773.48	2003.51	1668.6	2376	1284.69	996.29	954.4	1382.64	898.89	1076.35	1301.23	1328.76	1051.67	1758.71	1834.42	2008.17	1151.77	3178.65	1687.54
BRIP1	1107	chr17	59858191	59858376	2131.78	3117.21	5686.72	4315.55	2538.87	2623.11	1320.6	4592.59	2775.76	3423.78	2095.24	2952.59	1162.65	2210.02	2871.28	1396.73	2926.98	2845.95	871.8	644.82	2683.3	2610.62	3845.43	1447.19	750.23	762.28	1198.18	1097.99	877.68	919.76	696.76	269.6	857.16	1408.2	1887.16	698.24	3149.37	1643.97
BRIP1	1108	chr17	59861621	59861795	1470.75	2041.77	3358.78	1800.46	1336.37	1438.31	805.25	1540.61	1637.46	2043.69	1199.77	1737.63	561.76	1120.46	1773.67	734.29	1544.39	1307.17	284.62	381.95	1517.12	459.81	2719.51	761.37	489.66	540.11	855.03	263.29	578.26	789.85	437.54	290.18	596.22	718.77	1123.1	523.48	1612.99	806.09
BRIP1	1109	chr17	59870948	59871100	680.62	1114.65	1812.34	1582.73	915.7	1017.91	487.11	758.64	813.96	1197.69	794.2	1078.3	378.98	804.99	963.28	482.93	935.34	1061.5	139.84	216.83	846.42	1999.63	1519.51	459.15	286.04	369.63	580.31	903.21	329.2	487.68	263.42	104.02	331.95	850.18	656.15	275.73	916.62	593.84
BRIP1	1110	chr17	59876451	59876670	1455.32	3055.62	4609.05	2637.11	2922.32	3556.95	1582.05	2022.7	3482.17	2472.78	2667.42	3158.06	1290.95	2780.9	2645.03	1534.97	2843.55	3127.45	481.66	2139.61	3150.46	2223.41	3809.55	2404.8	2546.94	2959.75	4127.1	1084.61	3126.62	3034.5	2226.76	1126.77	2736.08	2397.97	3484.8	1979.05	3760.9	2768.01
BRIP1	1111	chr17	59878604	59878845	902.49	1743.99	2633.01	1617.26	1601.64	1789.88	884.11	2438	2006.07	1931.19	1546.84	1953.92	769.52	1520.8	1458.67	905.06	1470.52	1599.5	447.18	475.06	1466.27	1345.07	1899.07	1215.39	632.46	577	920.4	732.57	723.45	768.74	666.67	163.27	617.41	1004.48	1523.6	496.69	2008.72	1188.73
BRIP1	1112	chr17	59885818	59886128	1877.61	3168.73	5396.46	3260.8	3682.26	4387.94	2455.04	1895.87	3953.84	4438.03	3342.64	3900.68	1562.04	3181.2	3176.93	2101.83	3224.06	3446.52	455.98	1635.08	3525.51	2336.12	3795.21	2546.07	2592.15	2164.35	3266.88	1336.02	2956.73	2948.57	2812.84	2292	3016.96	5185.46	3916.79	2374.8	3859.47	3238.64
BRIP1	1113	chr17	59924452	59924591	1700.24	2411.61	4005.12	3511.26	1816.48	2084.36	1243.65	1628.01	2483.45	2554.06	1789.05	2314.39	927.89	1780.44	1988.43	1101.93	874.66	859.65	286.11	165.06	880.5	300.79	2111.06	539.11	233.98	268.21	365.32	140.54	272.81	295.93	319.35	166.85	379.75	623	791.78	262.86	1169.96	681.63
BRIP1	1114	chr17	59926480	59926627	824.61	1376.19	2206.3	1548.61	1246.84	1350.43	798.36	2077.79	1370.34	1624.56	1205.82	1529.76	684.07	1006.38	1187.18	658.12	1301.1	1143.93	254.61	285.1	1200.52	441.41	1596.29	834.09	478.93	454.9	782.36	219.24	523.86	585.34	415.88	164.91	432.09	763.76	1124.28	384.07	1418.99	983.69
BRIP1	1115	chr17	59934409	59934602	1423.96	2062.94	3948.38	3078.37	2391.62	3306.55	2052.91	1197.66	6358.32	2468.77	2186.93	2420.69	1201.97	2063.09	2007.71	1448.03	2532.5	2626.46	349.9	1607.11	3095.86	2246.1	2788.19	2408.1	2875.82	3281.71	4399.08	1866.89	3502.04	3083.6	2580.82	1998.15	2846.57	4942.78	3436.61	2146.34	3271.95	2347.69
BRIP1	1116	chr17	59937147	59937278	881.78	1850.63	2707.95	1207.73	1954.31	2139.57	1759.27	1037.09	1499.33	2907.6	1686.12	2117.1	885.75	1229.7	2055.17	1457.82	1834.87	2186.5	457.06	1303.09	2897.56	1024.02	2771.48	2066.91	2192.76	2132.17	2986.24	590.46	2786.67	2110.28	2019.61	2108.73	2735.08	2485.74	2542.73	1777.29	3736.32	2209.53
BRIP1	1117	chr17	59938798	59938910	848.42	1301.66	2093.67	1768.14	901.64	1148.66	722.05	582.76	1060.54	1368.87	1001.12	1367.78	532.74	913.14	1144.65	667.72	557.28	808.43	116.3	158.42	707.38	978.3	1295.63	360.28	221.65	212.81	373.48	312.59	211.4	280	155.32	22.06	163.81	651.54	576.36	148.65	754.51	525.93
SMAD2	1118	chr18	45368188	45368331	2504.82	4478.49	7916.17	5844.58	4840.93	5430.34	2855.48	3113.27	5019.34	4922.67	4373.11	4968.85	2286.56	4948.74	3914.06	2550.31	3864.38	5360.6	657.19	3225.15	4942.07	10877.8	5559.15	3872.54	4197.72	4381.07	6216.46	12476.6	4549.63	4404.03	4177.44	4025.86	4288.16	7222.73	5043.66	3818.9	5177.01	4037.72
SMAD2	1119	chr18	45371701	45371865	591.62	1371.15	2108.71	1263.95	1078.93	988.83	617.33	1367.75	636.9	1410.26	919.61	1426.3	498.42	779.81	1027.8	549.21	937.73	1329.81	190.98	294.36	1073.37	1408.21	1812.99	645.78	382.84	401.07	611.69	648.52	423.67	432.16	136.45	36.53	131.01	571.24	700.47	183.84	897.47	635.63
SMAD2	1120	chr18	45372024	45372181	887.99	2113.37	3221.91	1803.56	2258.25	2175.15	1586.3	1519.03	1307.32	2477.87	1933.2	1992.74	1026.08	1420.08	2070.44	1208.89	1816.85	1756.41	296.86	905.55	2456.52	726.16	2040.46	1976.96	1409.07	1957.89	2135.16	409.99	1490.46	1262.89	1528.78	1004.45	2160.23	2297.56	2492.82	1585.61	2531.86	2092.18
SMAD2	1121	chr18	45374836	45375068	1999.55	4274.97	6688.71	4187.79	4129.44	4263.11	2632.03	3433.02	3558.39	5092.27	3791.99	4668.8	1842.38	3086.39	3826.17	2235.91	4228.19	3964.1	539.6	1801.97	4136.36	3442.53	5287.19	3088.55	2341.09	2276.85	3303.3	1642.55	2542.7	2719.75	2659.9	1386.67	2947.07	4182.87	4511.03	2443.49	4696.34	3892.32
SMAD2	1122	chr18	45377635	45377708	2325.57	3657.05	6199.04	2095.27	2934.05	2814.93	1670.32	2069.84	4327.5	3773.04	2776.01	3163.2	1415.42	2974.36	3254.07	1772.16	2897.24	3151.85	378.01	681.18	2860.03	1825.57	3776.84	1513.34	1052.77	1318.97	1716.16	944.18	1256.26	1111.34	1569.5	1374.28	1907.07	1694.51	2203.84	1249.93	3834.45	1592.05
SMAD2	1123	chr18	45391420	45391514	1454.25	2360.48	3755.35	2325.94	1494.8	1242.61	850.34	1287.12	1275.37	2468.59	1149.12	2024.87	606.97	1053.35	2078.98	822.13	1735.93	1463.08	827.24	342.25	1944.67	501.14	3095.58	829.85	391.04	569.39	824.09	160.24	511.29	740.51	370.25	105.65	501.83	767.98	1148.36	392.93	1913	1288.96
SMAD2	1124	chr18	45394684	45394838	1351.17	2866.74	5065.9	2918.18	3010.15	3178.56	2227.85	1277.97	3089.97	3139.72	2541.74	2710.99	1410.5	2259.69	2408.88	1649.58	2944.77	2315.81	294.4	1400.39	3141.74	941.16	2958.23	2578.47	1873.98	1796.59	2330.09	653.23	2246.85	1527.91	1891.75	1445.29	2095.68	3584.27	2446.83	1672.5	2754.37	2056.45
SMAD2	1125	chr18	45395604	45395817	1190.65	1957.62	2971.56	2588.9	1505.52	1804.52	1106.86	698.16	1912.81	1805.83	1499.89	1094.66	802.35	1623.43	1516.3	1008.62	1726.71	1080.81	535.07	902.91	1889.96	403.2	1428.01	1211.8	1590.5	1523.61	2238.64	754.81	1860.85	1946.04	929.74	711.02	832.59	1504.24	1835.37	806.64	2319.5	1439.88
SMAD2	1126	chr18	45396836	45396945	1927.64	3343.06	5321.76	3950.92	2476.91	2685.61	1403.83	2506.35	2216.07	3254.85	2511.36	2934.18	1345.39	2372.85	2725.17	1579.83	2703.71	2450.65	688.27	719.35	2226.29	2344.42	3193.78	1249.74	807.04	864.38	1293.4	811.78	939.25	1072.15	712.38	170.78	745.58	1688.94	2108.38	597.96	2159.14	1580.84
SMAD2	1127	chr18	45422882	45423137	317.76	517.62	967.9	913.16	385.18	431.89	276.46	582.51	446.24	648.02	467.5	723.05	233.57	427.77	467.27	212.91	212.87	329.77	29.33	163.88	844.98	452.31	997.56	199.31	213.98	148.95	240.19	163.97	189.02	198.96	136.18	98.15	132.75	2927.33	316.51	134.18	358.84	255.48
SMAD4	1128	chr18	48573407	48573675	1605.89	3147.18	4752.22	3846.23	2229.04	2393.79	1359.81	2264.64	2428.2	3369.22	2039.81	2965.71	1058.61	2110.89	2742.54	1377.7	2426.5	2798.79	564.49	716.47	2638.1	3605.85	3880.17	1484.23	1024.84	1105.14	1764.35	1666.98	1128.93	1318.27	1074.87	392.19	1284.56	2785.83	2319.71	1003.3	2992.61	1967.83
SMAD4	1129	chr18	48575046	48575240	919.25	1665.67	2455.22	881.21	1275.45	1393.12	1017.89	677.42	1143.25	1734.78	1277.41	1524.9	671.11	1189.08	1516.05	832.78	1153.54	1141.31	221.3	325.19	1155.75	393.61	1691.63	697.66	391.11	477.81	716.21	161.59	483.75	588.29	400.26	197.56	473.13	802.36	979.64	363.34	1372.34	868.22
SMAD4	1130	chr18	48575655	48575704	2546.38	3924.76	6226.6	4324	2638.62	2989.76	1854.44	1884.2	3242.42	3958.36	2519.5	3639.96	1404.74	2581.88	3384.64	1693.96	1675.9	1840.64	379.72	421.66	1798.4	622.06	4297.78	1121.66	619.28	799.18	1076.2	230.8	647.68	747.88	918.14	446.24	1071.3	1755.36	1694.54	847.18	2506.92	1523.18
SMAD4	1131	chr18	48581141	48581373	1002.54	1730.59	3272.91	3068.94	1826.34	1914.13	1210.59	1583.82	1959.03	2068.48	1649.32	2004.45	751.08	1565.99	1543.82	947.91	1395.45	1753.14	821.38	781.65	1694.7	3498.94	2008.73	1177.28	976.45	1181.71	1584.98	1772.83	1116.73	1060.15	1193.55	1129.6	1363.76	2486.83	1695.18	994.91	1697.82	1260.3
SMAD4	1132	chr18	48584485	48584624	1190.73	2599	4719.87	3197.75	3100.79	3724.68	1794.57	3320.83	2667.44	3737.46	3004.98	3310.11	1585.46	2687.19	2322.24	1427.31	2099.27	3153.26	452.08	2128.57	3386.21	10108	3333.14	2377.14	2398.61	2354.59	3612.61	7654.56	2718.82	2777.45	2103.66	1603.36	2417.39	5636.66	3102.56	2017.96	2120.34	2455.39
SMAD4	1133	chr18	48584700	48584836	1320.85	2096.86	3933.25	2071.18	2246.78	2595.93	1388.71	1446.03	1628.4	2620.32	2306.37	2572.1	1205.42	2239.85	2119.97	1093.36	1634.64	1744.9	324.01	1284.72	2062.11	2070.22	2330.78	1481.67	1893.64	1846.43	2474.61	1211.92	2157.8	2185.83	1037.01	361.93	1312.31	2858.5	2106.87	1082.41	1577.05	1705.68
SMAD4	1134	chr18	48586226	48586296	3777.86	5506.2	9359.21	8149.38	4592.54	4730.34	2774.13	3024.76	5953.1	5688.46	4064.54	5383.65	2374.42	4843.94	4771.45	2878.34	4790.41	5709.54	2926.25	1206.38	6055.06	3982.11	6602.23	3013.79	1697.58	1754.89	2503.61	1288.61	1763.73	2243.99	2048.89	1160.86	2311.06	3663.21	4313.07	1813.51	6406.59	3867.65
SMAD4	1135	chr18	48591783	48591986	426.88	827.43	1237.99	716.4	632.28	548.05	315.76	412.75	694.09	940.94	480.03	734.94	226.87	462.77	899.31	356.96	1054.94	871.29	181.89	156.51	1128.25	245.36	1660.62	349.79	182.29	263.74	364.14	90.92	224.46	326.31	266.96	137.53	310.2	690.92	428.35	247.78	589.65	428.6
SMAD4	1136	chr18	48593379	48593567	1239.97	2406.75	4311.52	2735.5	3287.15	3181.46	1985.99	4503.2	2901.41	3090.31	2641.32	3117.41	1571.47	2326.21	2262.92	1440.63	2794.8	3017.37	2099.57	2394.74	2869.31	2656.5	3639.78	2710.68	3413.88	2877.38	4313.1	2416.39	4122.93	3798.29	3404.63	2578.48	2994.68	3600.93	3997.11	2505.01	3057.98	2979.92
SMAD4	1137	chr18	48602998	48603156	1169.99	2611.82	3911.74	2048.18	2738.06	2777.7	1632.01	1529.15	2532.59	2953.73	2340.03	2517.66	1266.95	2355.48	2190.53	1560.32	2772.39	2472.57	3508.97	2300.85	3124.61	1981.28	3168.13	2521.41	2763.25	2447.2	3480.08	1134.47	3133.07	4147.97	2985.97	2658.94	3021.4	3332.37	3579.08	2902.91	2931.3	2842.65
SMAD4	1138	chr18	48604616	48604847	2103.25	4310.63	7744.6	5865.5	4489.85	5104.96	3015.84	3855.08	4047.68	4749.72	4107.37	4934.83	2280.59	4056.02	3842.02	2392.76	3783.65	4433.43	1818.15	2694.53	4336.61	7676.91	4839.95	3516.05	3682.26	3762.05	5079.96	4140.69	3992.56	4131.31	3288.97	1317.14	3267.2	7011.38	4974.42	2969.72	4243.83	3840.85
TCF4	1139	chr18	52895446	52895602	2215.28	3538.67	6935.87	6736.2	3904.24	3909.68	1994.45	2639.57	3951.87	3816.95	3120.88	3226.5	1696.33	3925.22	3063.59	1889.83	3182.59	3409.86	1756.37	2283	2630.46	5279.24	3089.52	2291.09	3279.71	4252.73	5383.52	2986.2	4462.64	5006.52	2375.97	1356.66	2535.2	3545.39	3379.9	2509.86	3039.29	2551.64
TCF4	1140	chr18	52896068	52896317	1645.38	3374.05	6352.57	3269.16	4192.51	4493.77	2574.43	4896.77	3937.89	4019.22	3468.81	4175.16	1887.26	3117.47	2841.16	1959.53	3168.88	3245.41	5186.8	3172.23	3323.61	1593.29	3382.7	3572.36	4494.93	4772.06	6281.95	2802.92	5470.51	5162.33	3690.02	3202.17	2950.84	3865.21	3582.87	2757.88	2828.62	2866.69
TCF4	1141	chr18	52899730	52899912	1010.75	2631.2	3825.38	2509.84	2746.25	2546.09	1458.97	3549.69	2436.26	2313.63	2079.09	2462.03	1107.23	2068.71	2043.66	1319.18	2177.73	2358.69	377.33	1753.77	2634.13	1472.85	2494.78	2328.14	2276.75	2260.52	3114.76	1522.99	2592.01	2683.92	2092.9	1557.55	1859.54	1959.56	2519.11	1805.91	2493.22	2061.29
TCF4	1142	chr18	52901769	52901924	2381.91	4229.62	8614.94	7697.11	5892.83	6352.72	3288.17	4320.55	5295.46	5386.12	4527.18	4811.92	2576.79	5325.62	3678.92	2896.85	3459.62	4612.69	2976.53	2906.05	4128.02	12080.5	3569.91	3518.44	3288.91	2890.24	4217.97	7509.53	3703.19	4037.35	3708.81	2918.1	3723.24	6838.13	4567.5	3464.27	3043.45	3504.21
TCF4	1143	chr18	52921718	52921941	1912.71	3701.78	6737.88	4518.76	4640.85	5262.64	2516.63	2182.59	4640.07	4854.62	3925.8	4289.63	1930.16	4527.76	3435.18	2486.47	3970.51	4330.86	1637.1	3352.95	5579.3	2397.5	4434.78	3857.96	4517.08	4341.53	5692.96	1710.34	5888.71	6138.23	4939.54	5290.12	4518.58	9319.35	5241.52	4002.54	4973.5	4345.21
TCF4	1144	chr18	52924536	52924632	2242.18	3459.71	5963.55	4697.31	3394.06	3774.52	2557.35	1328.43	4022.14	3824.65	3051.67	3238.86	1618.78	2937.54	3004.21	2074.33	2566.91	2958.97	624.34	1294.11	3242.93	1321.62	3536.8	2280.23	1918.91	1736.19	2256.32	662.52	2013.66	1755.31	2255.39	1752.88	2332.46	3464.03	2931.01	1796.21	3242.25	2498.46
TCF4	1145	chr18	52927170	52927268	1271.96	1985.23	3472.3	2933.47	1360.17	1415.05	563.63	1002.24	1710.56	1654.4	1287.73	1678.18	582.27	1308.86	1541.81	726.95	1286.09	1786.98	111.29	325.7	1393.71	2051.58	2181.25	531.8	407.22	481.97	739.4	988.01	427.82	603.68	340.3	88.55	380.44	941.3	845.3	271.95	1063.06	667.3
TCF4	1146	chr18	52928687	52928774	1581.27	2714.48	4970.11	4549	2185.1	2613.95	1473.61	1439.55	2517.82	2864.52	2446.41	2919.55	1264.35	2299.2	2291.05	1384.42	1383.39	2070.68	664.38	1153.01	2205.43	4019.56	2693.38	1436.36	1588.99	1805.8	2336.33	1982.92	1911.89	1890.7	1069.58	255.31	1293.64	2909.1	2366.67	1037.61	2413.92	1912.75
TCF4	1147	chr18	52937052	52937204	2386.37	4767.5	7272.37	4539.31	5361.03	5555.29	3105.15	2770.76	4678.33	4256.64	4247.21	4865.03	2238.16	4002.82	3951.71	2736.23	4647.67	5050.01	974.91	4475.64	5547.32	3082.83	5803.97	4866.61	5859.66	6303.98	8062.27	2277.14	7175.1	6843.97	6896.48	7238.8	5830.69	7217.65	6725.68	5438.76	5860.15	5625.36
TCF4	1148	chr18	52942840	52942993	2018.66	3814.73	6375.85	3546.25	4121.16	4158.06	2101.74	2040.68	4357.32	4554.71	3840.27	4069.05	1858.99	3612.62	3316.64	2179.35	3243.3	3385.29	361.13	2834.05	3989.62	1908.87	3980.31	3075.07	4152.84	4973.81	6051.19	1763.29	5072.03	5772.66	3757.31	3108.9	4257.32	6417.86	4689.58	3749.79	3381.71	3985.51
TCF4	1149	chr18	52946772	52946897	2905.15	4780.83	9842.33	8339.84	6348.17	6812.2	3483.48	6679.93	5742.18	6244.57	5343.32	6132.65	2772.71	5339.59	4793.72	2867.29	4442.27	6181.9	1304.1	3968.94	6776.68	11901.7	5838.7	5250.57	5467.33	5079.09	7012.86	9206.74	5475.2	5267.33	5395.25	3061.39	5125.44	10420	6793.65	4474.29	6008.88	5172.14
TCF4	1150	chr18	53017580	53017649	534.83	1271.77	2237.79	1570.2	1283.56	1526.71	671.21	854.09	1364.3	1225.64	1213.37	1369.66	598.11	1188.2	1082.6	631.34	1124.06	1215.96	165.71	809.3	1108.23	2669.94	1337.04	818.07	1136.86	1249.14	1935.43	4195.29	1218.3	1384.86	625.73	125.36	667.09	1344.19	1177.66	590.07	1065.74	855.56
TCF4	1151	chr18	53018095	53018244	1977.45	3659.92	7175.21	6530.31	4214.49	4545.75	2178.99	3410.3	4825.79	4495.8	3792	4130.35	1827.63	3915.66	3593.33	2049.27	4164.28	5358.59	1150.71	2059.11	5031.88	14985.7	5472.42	3653.75	2364.14	2283.52	3301.45	6586.1	2370.29	2435.81	3514.61	1996.93	3720.88	7853.12	5287.84	3122.2	5040.65	4335.44
TCF4	1152	chr18	53070675	53070759	2979	6144.51	8902.12	4445.35	5388.65	5585.91	3099.08	2347.53	4221.54	6229.11	5123.92	5414.67	2780.51	5014.74	5146.35	3197.87	4468.89	4067.27	594.86	2312.18	4821.4	1611.98	5926.81	3081.09	2897.34	2897.78	3570.62	927	3227.13	3902.8	3478.18	1682.67	4508.21	4989.61	6197.36	3023.32	7053.12	4716.79
TCF4	1153	chr18	53128240	53128356	1311.91	2281.59	3473.87	2096.41	1491.75	1365.21	777.31	1678.57	1546.99	1692.94	1365.08	1848.21	677.44	1333.04	1620.86	825.97	2023.45	1995.63	227.4	1033.78	2063.86	776.68	3248.91	1273.93	1434.14	1563.53	2220.62	633.6	1687.09	1569.15	323.56	67.49	309.6	942.56	1814.52	363.91	2094.75	1449.76
TCF4	1154	chr18	53131297	53131378	1397.8	2876.39	4898.34	4293.15	3140.82	2918.83	2144.37	2127.73	2676.7	3600.07	2683.3	2838.46	1613.95	2402.43	2861.01	1543.17	1411.07	1201.82	594.65	1041.56	1860.48	1210.18	2193.06	1416.71	1811.13	1752.12	2030.88	2865.41	1533.06	1397.54	426.59	88.01	678.59	845.12	1058.79	355.05	836.65	679.09
TCF4	1155	chr18	53252501	53252593	1080.92	1943.02	2876.35	2178.42	1395.51	1683.99	1260.71	672.38	1359.59	1825.39	1615.01	2031.56	794.91	1187.33	1451.51	923.17	620.44	677.69	157.51	272.91	875.35	339.46	1625.1	546.89	459.37	546.12	566.59	122.91	459.61	396.43	321.35	50.03	419.56	818.38	866.57	325.32	1056.46	834.49
TCF4	1156	chr18	53254266	53254357	444.97	1113.07	1729.97	914.65	1156.6	1013.11	727.66	1951.48	1016.24	1240.75	942.09	1237.98	534.58	806.36	877.38	603.68	619.64	725.37	558.47	607.54	746.61	300.29	1104.58	666.61	774.9	723.87	1070.98	478.3	878.16	814.97	535.65	284.04	551	481.17	739.45	461.61	940.36	570.79
OFF-TARGET	1157	chr18	59136830	59137643	1612.63	2649.69	4848.66	3019.17	2733.7	2703.82	1501.79	2838.49	2553.57	2788.76	2441.77	2754.11	1390.55	2465.67	2147.24	1349.9	1922.6	2017.6	1084.83	1353.8	2061.32	2373.77	2458.01	1690.93	1759.59	1889.82	2553.1	3127.01	2008.86	2041.11	1334.73	495.62	1538.43	1979.86	2329.2	1282.56	1834.18	1918.28
BCL2	1158	chr18	60795848	60796002	1492.81	2797.46	5258.18	3457.14	3764.81	3957.73	2206.83	4432.72	2911.97	3475.8	2986.45	3609.43	1700.85	2650.19	2775.77	1788.38	2032.7	2623.99	702.26	2316.27	2529.46	4454.41	3083.56	2394.79	3094.57	2760.33	4067.55	4460.12	3400.59	3828.13	2181.79	1184.3	2225.23	3572.44	3154.77	1941.94	2430.93	2639.54
BCL2	1159	chr18	60985272	60985909	1666.05	2935.85	5392.84	2823.01	3635.26	4144.75	2902.16	2092.56	2883.83	3842.44	3109.75	3115.99	1865.93	2917.57	2933.41	2015.04	2646.69	2461.13	5180.86	2333.77	3200.14	2032.74	2291.45	3041	3647.91	3424	4721.28	2451.33	4426.18	3878.22	2470.03	2274.01	2431.13	3642.92	2707.29	2154.65	1842.29	2155.56
STK11	1160	chr19	1206903	1207212	1157.71	1710.2	4322.95	2453.67	2775.78	5027.26	1916.39	1483.21	3236.53	3203.41	2869.39	2620.1	1722.57	2673.95	2114.46	1657.27	2365.58	2259.77	4432.24	2496.16	3886.4	2247.54	2249.31	2683.66	3969.66	3339.95	5228.27	4532.85	5151.28	5005.56	3123.89	4412.22	2775.32	7597.18	2958.36	2725.95	2025.81	2123.55
STK11	1161	chr19	1218406	1218509	2323.16	3337.6	7511.47	5535.77	4461.57	6964.1	3301.41	2739.51	5237.02	5294.88	4292.04	4452.68	2547.04	4545.96	3904.43	2701.05	4243.14	3897.94	7080.46	2538.65	4434.29	4535.82	3524.92	3444.14	2407.8	1613.63	2980.45	5436.49	2587.01	2724.51	3409.88	1789.2	3430.87	6473.76	4445.45	3188.15	2830.69	3424.13
STK11	1162	chr19	1219313	1219422	2498.96	3403.71	7999.3	6550.19	4342.89	7689.94	2888.23	3006.71	5151.28	5063.74	4211.35	4568.1	2755.74	4680.04	2999.15	2896.68	4619.66	3855.28	7154	3620.8	4884.97	3220.33	3132.02	4125.55	4426.66	2826.72	5010.73	2116.32	5119.33	5399.3	4513.85	4912.28	4060.83	6324.79	4425.49	3830.9	2866.95	4183.18
STK11	1163	chr19	1220362	1220514	2106.52	3932.15	7277.01	3673.05	5204.24	8155.92	3755.74	5173.73	6350.66	5817.07	4739.19	4832.18	2877.03	4857.37	4260.22	3460.46	6037.05	4883.71	11374.1	4343.88	5891.24	1934.29	3707.08	5316.37	6335.21	4833.69	7979.22	2611.42	7679.27	7789.54	5758.2	5828.24	5293.84	5569.59	5815.37	4773.33	3969.86	4520.76
STK11	1164	chr19	1220570	1220726	506.8	1647.37	3131.82	1328.27	2122.53	3595.92	1700.92	1085.55	2566.31	2579.11	2021.96	1986.16	1297.23	2296.41	1888.43	1521.31	2124.97	1351.32	3850.54	1602.06	2445.79	656.89	1129.24	2112.34	1810.57	1147.87	1948.17	473.27	2191.27	2513.38	1572.61	1141.71	1385.62	1774.96	1626.75	1367.54	934.27	1270.31
STK11	1165	chr19	1221202	1221349	1119.73	1645.28	3966.96	2489.73	2064.01	3506.91	1689.76	1796.36	2470.28	2507.52	2196.89	2187.06	1351.05	2124.18	1886.63	1384.2	1827.78	1391.68	2770.84	1562.86	2479.3	1269.28	1317.73	1871.95	1995.22	1376.82	2315.18	3028.79	2479.82	2572.24	1362.64	516.99	1208.3	2044.28	1847.49	1192.51	879.41	1507.91
STK11	1166	chr19	1221938	1222015	525.32	1625.09	2938.81	1954.85	2026.01	3352.72	1488.71	2072.77	1615.38	2328.51	1848.82	1822.18	1240.42	1969.17	1942.69	1284.19	2173.55	2221.64	3050.71	1634.38	2448.81	6820.55	1752.03	1969.82	1640.83	680.01	1580.94	7435.69	1643.55	1624.01	1600.44	618.94	1417.32	4365.51	2150.44	1645.45	1196.15	1864.88
STK11	1167	chr19	1222974	1223181	1185.62	2282.64	5414.89	3617.22	4123.78	7109.56	3066.99	3598.5	4250.94	4599.49	3925.81	3984.04	2347.7	3725.5	3286.59	2442.3	2688.73	2878.6	5960.86	2748.12	3931.24	6307.23	2181.39	2875.94	4124.91	3155.97	5673.25	12917.8	4744.81	3843.99	3802.05	4207.21	3161.12	7905.63	3619.29	3335.71	2439.63	3007.15
STK11	1168	chr19	1226443	1226656	679.73	1435.68	3025.88	2028.6	2246.83	3758.41	1748.7	1560.46	2011.45	2561.78	2023.77	1371.17	1189.33	1807.36	1864.27	1580.99	2128.17	1828.34	4441.99	1675.74	2935.47	4167.25	1336.63	2232.44	2175.85	1447.13	2784.89	6117.05	2643.94	2257.45	2094.22	2038.11	1735.3	3137.96	1928.01	1796.03	1461.92	1711.53
OFF-TARGET	1169	chr19	7874715	7874879	948.58	1125.65	3172.08	1226.67	1486.51	2493.12	1195.45	871.77	1769.04	1934.42	1609.45	908.18	845.25	1583.48	1356.9	913.8	835.05	849.38	307.04	1163.62	1615.4	1254.04	796.45	1104.39	1678.62	1413.12	2220.25	1700.48	2186.85	1688.85	1254.99	1497.9	1394.1	1672.65	1367.58	1076.64	1276.13	1090.13
MAP2K7	1170	chr19	7968820	7968963	821.25	1141.6	2437.29	1652.81	1628.23	2344.15	1124.83	797.31	2264.65	1948.04	1536.02	1301.58	999.74	1903.69	1135.6	1127.03	1475.69	1081.08	2717.78	940.11	1620.27	449.52	1055.01	1368.4	937.08	552.74	966.67	198.84	1088.47	1282.12	727.27	563.81	626.66	755.83	677.15	618.33	592.74	589.26
MAP2K7	1171	chr19	7974630	7974791	434.37	746.4	1637.54	1345.38	852.64	1448.99	655.28	669.6	583.23	866.73	1028.01	725.59	601.65	778.12	808.78	512.91	474.62	333.9	534.53	409.47	523.56	519.2	301.02	407.54	364.29	221.53	414.38	539.02	383.3	499.22	204.31	26.19	180.14	894.9	459.2	254.96	142.49	356.91
MAP2K7	1172	chr19	7974938	7975024	3595.08	4126.24	10084	6606.11	6167	8735.69	4033.59	3210.29	6898.95	6113.67	5348.11	4930.24	3353	6180.59	4302.89	3622.33	5076.63	4714.43	9337.61	4733.43	6113.4	2233.89	4148.46	4728.67	5252.59	4430.23	6791.79	1873.41	6694.79	6706.49	4732.46	5165.67	4462.95	6836.74	5073.21	4031.57	3532.61	4376.56
MAP2K7	1173	chr19	7975135	7975268	1053.95	1970.73	3633.74	1152.64	2991.1	3652.38	2033.22	1812.9	2962.07	3303.27	2485.52	2275.73	1548.26	2696.36	2437.42	1931.93	2458.32	1813.26	4584.87	1957.66	3175.96	810.9	1691.62	2725.39	2122.07	1409.29	2676.69	658.4	2534.54	2943.41	1774.33	1263.39	1963.19	2262.14	2254.04	1606.54	1499.25	2028.29
MAP2K7	1174	chr19	7975328	7975467	2289.36	3165.01	6877.04	2972.93	4185.89	6453.73	3768.99	1866.91	3753.48	4678.82	3562.86	3740.31	2553.08	4607.54	3753.77	2785.24	4321.87	3562.14	5849.99	4022.72	4659.05	1438.11	3137.46	3636.11	6695.23	7311.85	9692.41	2378	9228.56	8356.41	3960.4	4618.42	3939.84	4560.95	3752.94	3841.94	2462.44	2842.47
MAP2K7	1175	chr19	7975571	7975698	2912.67	4807.29	9201.06	6071.91	7218.11	10018.6	4548.33	5478.38	7328.3	5227.25	5417.2	5084.52	3550.63	6082.17	4979.01	4283.43	6394.69	5361	12732.3	5857.7	6994.51	2654.99	4999.7	6360.49	5874.09	4524.8	7557.06	1707.98	7769.84	7820.35	6561.85	4333.61	4435.32	5346.48	6140.77	4973.84	4699.55	5182.71
MAP2K7	1176	chr19	7975855	7976054	928.23	2142.69	4623.73	2841.85	2776.93	3852.9	2071.72	1376.15	2487.42	2516.36	2371.66	2029.91	1515.32	2560.66	2379.38	1549.16	2191.29	1406.24	3414.32	1274.52	1844.93	557.22	1180.08	1710.71	1040.46	645.75	1091.56	323.83	1240.7	1331.29	879	395.69	867.58	1552.32	1290.5	909.62	718.24	1043.9
MAP2K7	1177	chr19	7976125	7976225	1162.29	2314	4549.69	2225.49	2400.22	5099.3	3196.97	2667.2	3178.65	2369.79	2703.69	2457.99	1282.69	1881.06	1989.89	1499.31	2379.98	1812.38	6397.02	2412.94	3641.02	757.95	1007.03	2291.52	2631.9	1514.23	3100.71	825.62	1846.89	2687.65	1873.02	929.49	1863.2	2211.64	2340.93	1196.49	1683.53	1495.44
MAP2K7	1178	chr19	7976311	7976473	1027.6	1771.84	3961.85	3124.78	2208.24	3476.29	1570.5	1927.31	2334.14	2343.01	2198.23	2423.28	1359.06	2135.34	2122.93	1324.88	1889.76	1811.8	2745.65	1670.04	2147.87	3225.9	1655.9	1723.17	1894.14	1445.23	2371.59	3928.15	2073.23	2042.66	1443.38	415.63	1261.99	2986.37	1971.15	1319.77	1124.04	1824.21
MAP2K7	1179	chr19	7977024	7977089	2621.15	4010.98	8776.08	6027	5290.77	7451.21	3930.03	3348.2	5484.82	6156.61	5137.86	5348.79	3063.5	4738.05	4841.58	3021.97	5862.92	5690.91	9209.83	3432.23	6762.89	5987.68	5564.35	4470.11	4486.06	3972.59	6278.32	7467.64	5298	5858.97	4343.89	2341.98	4277.21	7093.79	5653.36	3490.44	4023.42	4514.94
MAP2K7	1180	chr19	7977172	7977326	1875.5	2818.15	6762.73	6056.88	4235.9	6684.08	3170.04	2924.25	4567.83	4548.29	3808.45	3789.17	2265.37	4327.73	3437.73	2423.97	3662.6	4508.07	6626.63	3426.29	5648.1	12683.1	3421.09	4048.35	4209.38	3266.74	5910.61	25567.2	4429.38	4687.97	4024.37	3025.45	3566.25	7374.22	4103.22	3344.53	2624.56	3209.57
AKT2	1181	chr19	40739769	40739868	2229.67	2707.23	6193.87	5314.07	3702.58	6086.29	2444.74	2198.5	4219.36	4280.83	3385.87	3461.54	2355.48	3945.47	2846.89	2270.41	2814.91	2805.7	5289.62	2551.82	4137.94	3419.02	2767.87	2758.31	2684.68	1771.65	2830.86	2272.26	2934.18	3639.08	3347.83	3314.15	3086.79	7179.94	3214.19	2844.34	2500.26	2757.96
AKT2	1182	chr19	40740942	40741064	922.8	1817.29	3676.07	1774.76	2596.45	4273.15	1972.61	1362.29	2892.72	2779.97	2275.82	2294.33	1389.08	2584.53	2075.07	1474.83	2339.56	1714.55	3476.18	2174.39	2762.62	1840.45	1359.12	2356.18	3391.22	2271.22	3558.02	2567.91	3596.04	3427.14	2131.98	2372.68	2180.59	2784.42	2550.01	2019.54	1443.02	1925.64
AKT2	1183	chr19	40741160	40741267	995.56	2755.54	4393.35	2268.21	4182.79	5686.03	2826.04	4600.35	3493.59	4624.32	3358.07	3943.59	2032.46	3120.35	3164.57	2275.97	3540.78	3729.16	6099.99	4020.69	4799.7	2212.81	3295.57	4192.89	5863.09	5270.3	8166.51	3462.12	7460.19	6884.84	5660.21	4882.81	4189.19	5176.85	4933.45	3914.88	3031.1	4163.31
AKT2	1184	chr19	40741787	40742021	769.52	1214.6	2874.61	2271.07	1541.86	2591.47	1342.41	963.06	1416.89	1833.92	1461.11	1433.98	884.23	1436.94	1380.2	956.34	1264.38	1402.03	2195.1	1257.48	1915.85	2198.99	1009.7	1324.57	1650.71	1313.85	2161.07	2471.36	1853.4	1732.1	1609.89	870.86	1428.13	2602.56	1800.95	1358.07	1169.83	1415.2
AKT2	1185	chr19	40742154	40742302	1887.44	2818.83	6213.09	3954.51	3658.59	5099.62	3087.05	3862.7	3149.6	3843.21	3241.77	3488.93	2035.5	3057.83	2844.74	1944.76	2708.89	2995.32	4616.89	3139.34	4045.23	1600.15	2856.44	3575.63	4250.02	3899.92	6049.4	2825.93	5615.99	5073.96	3397.37	1903.9	3492.13	4234.34	3938.36	3096.49	2804.3	3429.79
AKT2	1186	chr19	40743866	40744008	2057.48	3086.79	6830.92	4840.41	4335.45	6134.98	2831.54	4393.33	4305.97	4756.85	3846.85	3693.93	2327.35	4284.52	3412.8	2417.36	3214.73	3268.31	6613.76	3051.02	4303.94	5296.52	2620.88	3417.72	3773.24	2523.75	4470.31	7409.03	4302.27	4123.3	2134.01	1714.26	2041.62	3079.18	2393.69	1844.67	1718.59	1918.17
AKT2	1187	chr19	40744802	40744890	896.21	1435.44	3017.82	2179.27	2311.71	3071.88	1927.16	991.55	1570.26	2383.89	1901.48	1931.33	1110.22	1575.02	1825.07	1361.69	1943.22	1680.19	3093.35	1635.43	2502.54	806.42	1490.24	2043.12	2479.9	1885.8	3009.54	685.85	2885.16	2783.13	2070.55	1309.39	1946.34	3467.25	2316.21	1602.4	1364.26	1954.49
AKT2	1188	chr19	40745942	40746027	1443.36	2203.08	4864.48	4461.76	2866.6	4250.56	2023.12	1627.76	2727.15	3012.05	2535.02	2461.09	1565.87	2884.84	2345.43	1627.45	2820.2	2272.41	4037.12	1819.21	2991.02	1713.13	1846.26	2410.33	2624.34	2517.23	3629.69	1845.42	3121.72	3677.09	1419.71	702.8	1371.52	2461.24	1897.24	1377.53	1063.3	1521.66
AKT2	1189	chr19	40747835	40747986	2491.28	3507.52	7820.27	5009.45	4669.61	6801.21	3122.99	4642.86	4674.56	4835.59	4340.54	4534.93	2573.69	4343.66	3503.89	2636.72	3143.84	3756.22	6796.76	4541.61	5393.13	1718.49	3115.24	4858.19	7174.67	7166	10695.1	3397.72	9500.47	8991.93	5837.95	7235.74	5765.49	5714.37	6163.99	5191.71	4667.67	4830.31
AKT2	1190	chr19	40748431	40748604	1477.52	3000.57	5809.4	3941.71	4300.32	6248.1	3382.86	2893.2	3413.87	4965.75	3731.44	4043.21	2240.28	3543.38	3682.24	2725.84	3513.43	2847.71	6482.2	2878.55	3957.72	1271.43	2462.41	3335.17	3965.72	3180.04	4962.05	1245.96	4568.08	4333.19	3819.6	2404.68	3208.09	5243.31	4262.53	3200.86	2107.09	3368.07
AKT2	1191	chr19	40761055	40761186	1041.11	1420.67	3635.78	3957.2	2066.86	3296.59	1221.2	2265.16	2038.45	2067.36	1875.55	2065.51	1133.12	1995.16	1705.55	1009.3	1478.81	1923.84	849.2	1447.56	1991.56	6722.6	1544.98	1509.32	1706.3	1171.88	2387.57	10630.4	1739.4	1799.32	1395.89	539.18	1410.34	3537.11	2012.42	1346.3	1098.66	1526.05
AKT2	1192	chr19	40762823	40762971	604.18	955.4	2084.83	1351.94	1489.48	2283.56	1073.65	765.13	1381.88	1668.58	1286.28	1333.08	795.21	1218.3	1185.34	836.19	1137.68	1324.25	1542.56	1170.69	1461.43	658.77	1220.27	1327.48	1561.07	1362.03	2069.69	489.72	1954.52	1889.22	1486.94	1433.34	1243.67	3262.28	1457.28	1114.33	867	1221.82
AKT2	1193	chr19	40771119	40771184	733	1210.06	2833.35	1778	1573.48	2585.67	1317	1530	1566.39	1730.98	1676.45	1729.48	979.05	1397.8	1429.24	892.3	1780.79	1060.2	2133.85	1342.09	1526.03	556.23	817.97	1329.98	1660.39	1339.77	2236.88	752.42	2063.61	2475.12	1042.03	367.71	959.12	1832.42	1524.15	1079.88	806.18	1410.79
XRCC1	1194	chr19	44047534	44047667	515.51	925.87	1559.11	956.72	1213.66	1500.79	872.04	1837.33	1221.35	1271.31	1118.72	819.19	619.45	976.08	925.04	598.78	632.9	561.1	231.09	631.04	859.76	1073.77	465.76	493.82	942.37	906.44	1314.5	1340.47	933	864.04	405.9	81.77	219.46	636.9	360.89	173.62	228.56	272.32
XRCC1	1195	chr19	44047754	44047849	172.79	355.09	795.3	606.28	405.59	577.67	278.52	431.08	361.15	384.44	413.04	397.78	231.28	382.66	332.11	205.97	314.23	318.36	81.82	266.35	328.84	748.97	270.85	285.9	306.84	167.75	301.03	833.98	279.82	324	230.21	71.96	209.07	480.95	357.7	200.61	172.45	313.08
XRCC1	1196	chr19	44048286	44048396	1829.89	3814.05	7076.87	2444.93	5526.23	6033.63	4072.26	4542.95	4154.23	5786.19	4697.28	4988.82	2678.4	3767.51	4530.94	2914.07	3851.93	3650.77	1249.06	4436.88	5315.95	1800.03	3787.3	4708.65	6266.96	6485.83	9316.62	2780.21	7900.87	7496.5	4889.68	3588.48	5483.09	6072.43	5477.77	4159.4	3563.26	4548.92
XRCC1	1197	chr19	44049960	44050119	856.33	1534.69	3058.83	2459.85	2232.85	2691.36	1629.69	1390.09	1716.58	2425.99	1833.66	2070.52	1123.33	1651.04	1840.51	1228.66	1682.15	1919.19	1839.23	1229.39	1954.04	2558.42	1495.83	1502.96	1586.53	848.3	1618.03	2645.4	1608.19	2003.81	1170.04	270.64	975.43	2480.02	1868.73	1138.83	1003.16	1622.24
XRCC1	1198	chr19	44050194	44050268	735.97	1283.23	2435.85	1132.85	1785.28	2217	1452.72	984.31	1609.24	2055.09	1574.37	1622.6	1039.49	1564.21	1427.79	1056.23	1727.6	1609.59	1473.24	1145.4	1699.53	1510.83	1460.99	1517.51	1372.69	841.99	1454.36	1830.07	1374.83	1542.75	1219.69	742.92	1199.56	1687.48	1573.8	1110.89	906.04	1362.05
XRCC1	1199	chr19	44050737	44050889	1193.18	1483.45	4084.69	2815.25	2157.5	3160.93	1476.81	1899.39	2134.04	3660.83	3029.46	3293.77	1854.67	2957.32	2611.21	1556.84	821.15	1668.16	1219.94	1252.35	1445.19	1368.27	1945.26	1450.67	1447.04	1217.11	1881.69	1196.62	1828.9	1631.25	1476.43	771.41	1056.45	3264	1968.9	1090.37	1123.13	1762.29
XRCC1	1200	chr19	44051026	44051139	1394.7	2504.19	5051.08	2667.84	3619.9	4512.89	3055.3	3669.51	2450.71	3955.22	3416.96	3137.91	1873.49	2297.74	2946.68	1794.75	2063.54	2436.34	2176.12	2678.25	3636.55	1405.53	2189.71	3093.93	4530.78	4378.62	6772.7	2819.62	5939.61	5423.69	3222.2	1981.55	3600.83	3402.54	3563.05	2525.25	2328.21	2637.9
XRCC1	1201	chr19	44055713	44055849	561.8	1116.74	2065.8	1124.12	1360.43	1753.58	851.03	1892.01	1130.5	1192.7	1298.17	1346.07	835.4	1077.94	1107.17	772.56	1002.61	783.26	1169.54	1145.39	1106.52	459.7	940.77	1089.91	1163.71	818.88	1518.2	481.64	1370.01	1404.68	500.2	111.19	465.26	510.55	807.82	441.11	417.61	754.39
XRCC1	1202	chr19	44056159	44056437	1452.38	2306.38	5414.91	3832.99	3524.61	5174.4	2378.09	2829.52	3970.57	3606.05	3051.97	2212.09	1912.43	3294.63	2794.28	2077.56	2400.42	2072.92	4470.9	2326.6	3239.39	4812.1	1613.09	2451.01	2616.09	1882.82	3325.19	10012	3004.62	2965.83	2459.23	1897.31	2580.16	4931.13	2756.48	2274.42	1677.49	2258.45
XRCC1	1203	chr19	44056939	44057070	2037.43	2667.08	6252.89	4036.77	3599.85	4758.9	2676.11	2901.36	3954.33	4015.55	3213.5	3366.31	1931.97	3456.52	2851.25	1995.5	3148.17	3583.04	3280.87	2390.53	4267.75	6155.37	2867.85	3203.2	2540.73	1389.26	2584.44	4667.13	2652.75	3064.7	1855.83	311.49	1638.23	4499.47	3999.13	1911.54	2846.26	3480.29
XRCC1	1204	chr19	44057124	44057253	1848.13	3496.88	7446.91	4787.58	6138.44	7975.44	4492.95	4784.85	4325.03	6681.98	5071.28	5690.29	2841.83	3912.28	5084.92	3346.18	3696.88	6052.23	2355.46	4656.21	7376.56	15429.1	6111.25	5106.6	6394.15	5225	8452.89	18470.1	7113.85	6692.4	5884.66	3852.15	5754.94	11616.4	6073	5088.19	4985.47	5448.66
XRCC1	1205	chr19	44057543	44057674	1216.11	1588.39	3382.28	2335.8	1976.38	2659.35	1482.25	1377.62	2118.62	2247.69	1984.65	1998.78	1123.97	1947.17	1685.2	1187.42	1551.74	1480.41	602.04	1025.81	1446.22	2480.58	1379.29	1259.94	971.57	678.7	1209.03	2358.09	1116.77	1220.28	1154.6	709.42	1014.06	2255.48	1481.52	995.95	1038.39	1319.74
XRCC1	1206	chr19	44057751	44057845	1241.73	1749.76	3558.74	2915.37	2086.73	2800.04	1666.15	2309.19	1853.23	2532.49	1921.92	2077.11	1147.92	1724.82	2094.6	1135.77	1682.08	2062.01	579.67	1737.43	2396.19	2324.76	2377.31	2032	1996.76	1643.34	2643.68	1834.91	2453.58	2262.43	1878.49	948.78	1559.53	2296.14	2143.66	1461.81	1243.63	1878.29
XRCC1	1207	chr19	44058788	44058966	2617.55	4159.93	9144.55	6037.39	5529.91	7025.02	3564.51	3935.34	5396.26	5205.5	4714.59	4634.58	2971.91	5079.04	4684.22	2978.75	4464.89	4117.25	5998.28	4059.4	5061.39	6762.38	3742.31	4537.68	4917.86	4407.74	6657.07	7372.7	5635.36	6006.22	3593.39	1109.07	3464.03	6405.67	5402.29	3790.65	3080.7	4425.59
XRCC1	1208	chr19	44065052	44065182	1446.31	2088.3	4677.89	3184.79	3686.76	5461.49	3003.45	2171.98	2892.6	3921.61	3655.28	3893.95	2085.87	3080.96	2889.44	2129.18	1830.42	2126.93	867.64	1947.6	3634.89	1823.12	2754.15	2064.56	3768.89	3064.64	4506.07	2638.95	3670.12	3397.61	2608.36	3233.93	2359.84	8138.88	2955.22	2612.33	2214.79	2333.98
XRCC1	1209	chr19	44079052	44079164	1860.18	2551.52	5850.6	2573.17	3416.39	4617.01	2655.91	2309.61	3341.54	3568.69	3101.27	2414.98	1931.04	3043.83	2840.29	2026.7	2268.27	1592.01	1365.35	1879.69	2383.66	646.3	1707.54	2203.23	2262.65	1774.44	2800.42	768.78	2567.59	2648.4	1255.6	566.89	1241.04	1909.16	2268.82	1273.67	1107.81	1624.53
XRCC1	1210	chr19	44079550	44079620	2655.76	4625.08	9440.45	5584.35	6578.9	8736.06	4366.85	3233.06	6872.1	6722.92	6029.17	4666.38	3393.17	6637.03	4491.42	3628.89	4681.27	3321.34	8494.62	4017	5721	1535.37	2811.17	4189.97	5945.44	5603.69	7600.73	1979.94	7909.38	8729.46	5045.76	5855.72	4415.99	6583.54	4661.63	4369.13	3245.35	3834.37
BAX	1211	chr19	49458176	49458229	0	160.7	206.07	204.93	28.07	212.63	92.81	11.15	16.93	95.56	85.2	41.54	100.74	111.07	98.52	82.02	246.07	30.76	444.07	66.89	74.85	12.65	33.2	125.59	80.04	40.26	107.48	35.81	133.19	128.44	36.91	8.72	49.78	121.46	101.41	74.5	41.7	52.24
BAX	1212	chr19	49458795	49458866	2155.96	2623.65	7351.89	6998.9	4780.81	7502.99	3194.75	4029.11	4591.29	5473.5	4329.39	4678.25	2620.54	4398.94	3945.33	2730.78	2727.61	3673.94	4485.97	2724.11	4863.21	8086.49	3679.28	3211.57	3298.08	2134.33	3874.28	10135	3344.75	3641.44	3380.61	2063.15	3123.53	15166.7	4357.03	2983.51	2595.57	3641.86
BAX	1213	chr19	49458934	49459100	837.85	1501.4	3338.37	2584.35	2782.02	3670.16	1577.4	4012.14	2469.59	3034.27	2373.95	2386.53	1454.6	1961.13	2078.79	1416.94	1590.51	1117.96	2395.19	1672.5	2203.69	1871.09	1129.62	2038.66	1830.43	1357.58	2515.53	2175.88	2275.57	2293.68	1736.13	1151.6	1693.57	4164.62	2309.8	1448.8	1311.37	1666.71
BAX	1214	chr19	49459445	49459600	2369.87	4091.61	8246.33	4792.8	6075.03	8250.93	4286.6	4048.72	5742.49	5501.32	4747.88	4870.52	3152.46	4337.98	4800.49	3327.69	5190.59	4876.22	5003.44	4416.24	6000.85	1956.17	4218.28	5169.15	5178.52	3444.65	6109.02	1690.33	6135.78	6056.08	5110.27	1731.17	4833.6	5832.08	6237.33	4730.28	4048.6	5416.59
BAX	1215	chr19	49464057	49464364	1368.22	1782.56	4440.52	3403.54	2753.02	4262.6	1679.25	1949.87	2811.79	3062.76	2785.18	2094.58	1546.64	2796.33	2083.18	1437.81	1784.07	1930.07	3053.27	1635.45	2194.04	2093.22	1459.69	1901.51	1956.28	1661.78	2834.61	2963.62	2404.42	2142.09	1369.17	1009.14	1249.53	2240.29	1394.73	1164.96	814.52	1185.53
BAX	1216	chr19	49464779	49464903	1829.65	2714.66	5712.21	3880.32	3653.13	5684.94	3224.26	1637.6	3234.92	4482.44	3335.82	3481.95	1997.79	3258.58	3188.26	2420.62	3498.61	3188.52	6533.44	2502.92	4445.29	1604.53	2735.7	3288.1	3223.35	2455.79	4034.58	1326.45	4013.06	4164.72	4075.22	3733.03	3572.41	5574.99	4354.39	3198.03	3079.11	3462.9
OFF-TARGET	1217	chr19	54156656	54156917	110.79	218.61	397.49	195.81	241.76	269.18	153.91	392.16	224.27	252.23	238.53	225.84	152.84	200.98	154.98	132.22	47.49	42.71	18.26	32.42	83.57	21.66	87.06	45.64	43.15	24.18	38.23	11.64	33.22	35.13	3.4	1.76	1.13	5.18	14.93	1.51	15.51	14.05
NCOA1	1218	chr2	24881537	24881645	2210.84	3199.25	6540.14	5541.42	3757.67	4756.61	2212.51	2359.6	4666.64	4203.3	3470.9	3770.02	1721.96	4065.94	3048.7	2249.67	3251.84	3319.36	328.39	1305.35	3316.49	3670.78	3257.36	2176.53	1878.73	1594.28	2365.17	1530.9	2017.73	2360.15	2353.58	1021.67	2512.73	4756.36	3514.8	1915.01	3141.5	2572.7
NCOA1	1219	chr2	24888608	24888794	1177.12	1990.4	3245.22	1739.74	2222.69	2347.1	1723.02	2727.09	1968.99	2792.28	2079.58	2519.58	1037.43	1504.01	1941.15	1180.49	2095.36	2228.81	722.04	624.64	2448.98	908.7	2792.5	1581.01	1011.24	959.59	1373.55	277.55	1076.82	980.29	928.67	300.51	1098.6	1416.88	2016.29	793.41	2997.07	1626.35
NCOA1	1220	chr2	24896225	24896342	167.77	200.08	321.96	208.1	139.87	139.3	105.37	105.03	169.36	233.74	104.89	160.07	58.52	143.49	237.14	103.69	169.33	211.96	70.41	34.98	232.44	241.27	344	84.73	43.07	46.58	97.04	61	42.73	133.46	22.54	14.49	45.58	81.62	135.9	45.91	151.08	132.91
NCOA1	1221	chr2	24905810	24906007	3302.1	5244.8	9478.26	4001.38	5397.79	6414.86	3556.44	6625.84	5855.75	6440.91	5059.32	5996.78	2787.35	5367.14	4881.67	3064.17	5341.25	5677.01	1365.08	2441.68	5456.53	3688.12	7225.75	3803.03	3462.39	3114.13	4621.87	2004.03	3947.89	3882.33	3492.83	1857.73	4415.85	4619.47	5902.02	2967.84	7478.25	4792.42
NCOA1	1222	chr2	24914340	24914539	627.3	1075.24	2106.34	1348.46	1221.09	1537.41	754.86	710.28	1106.91	1296.96	1168.85	1302.53	601.79	1288.07	1101.04	705.83	1284.62	1543.54	501.13	887.18	1538.34	1816.69	1568.32	1050.39	1047.67	920.37	1376.76	1243.72	1134.72	1444.71	1264.69	607.3	1207.88	1979.92	1673.48	1158.83	1645.29	1475.6
NCOA1	1223	chr2	24916111	24916226	3235.68	4410.99	8505.37	7371.75	4185.55	5278.77	3489.78	2346.73	5483.64	4938.24	4321.16	4813.09	2276.53	4289.52	3982.66	2786.51	2910.87	3930.7	4666.52	1944.02	4311.19	2095.03	5100.29	3281.03	2621.53	2273.04	3519.64	1328.17	2910.09	2821.14	2888.87	1553.41	3390.34	5463.92	4089.12	2493.62	4703.5	3287.1
NCOA1	1224	chr2	24920517	24920677	951.32	1387.14	2419.77	1705.38	1057.4	1123.96	676.6	1558.56	985.04	1527.86	978.61	1616.73	405.5	790.89	1157.02	561.89	1029.79	1149.55	502.89	184.44	1293.24	552.7	1963.3	805.12	210.07	246.84	434.94	194.03	268.88	383.84	151.5	34.71	227.32	490.52	861.52	215.29	1337.84	865.17
NCOA1	1225	chr2	24927945	24928112	1323.05	1944.02	3748.04	2633.76	2036.02	2547.45	1696.84	950.01	1769.04	2452.24	2151.6	2558.57	1019.1	1536.18	1994.85	1163.47	2021.28	2137.98	271.01	1352.6	2368.89	839.11	2364.1	1629.05	2103.91	2191.38	3126.33	885.12	2429.83	2462.51	1590.23	494.73	1670.88	3073.99	2258.81	1302.63	1736.2	1919.43
NCOA1	1226	chr2	24929427	24930767	1636.22	2656.55	5276.43	3637.38	2949.61	3696.3	1968.32	2294.29	3219.74	3435.92	2823.65	3112.32	1463.7	2640.99	2647.1	1649.42	2302.23	2546.47	367.03	1516.43	3065.68	1986.12	2950.46	2295.87	1809.24	1659.17	2521.34	1369.1	2099.34	2126.83	2181.38	1418.06	2315.6	3449.16	3258.76	1890.77	3309.81	2654.01
NCOA1	1227	chr2	24933790	24933990	1139.83	2007.23	4608.3	4137.16	2512.9	3528.77	1531.07	2521.95	2977.86	2891.58	2525.31	2797.66	1105.89	2548.17	1909.17	1253.38	1556.09	2956.67	283.84	1523.85	2195.13	9312.11	2043.16	1690.05	1837.35	1399.29	2533.83	9344.2	1899.43	1954.1	2078	1558.35	1965.55	4486.57	2269.44	1898.89	1702.77	1725.95
[truncated: 842 more rows]

## Sheet: LEGEND
Supplemental table S2. Coverage data per region per sample
GENE = official gene name.
REGION NUMBER = the 2069 regions corresponding to the plot in Supplemental figure S2.
CHROMOSOME = chromosome number.
START = start of the captured region, human genome assembly GRCh37/hg19.
[truncated: 3 more rows]
