# Supplementary material for: Germ-line variants identified by next generation sequencing in a panel of estrogen and cancer associated genes correlate with poor clinical outcome in Lynch syndrome patients
Source: Oncotarget. 2015 Oct 22;6(38):41108–22. doi: 10.18632/oncotarget.5694 (PMC4747393; doi:10.18632/oncotarget.5694)
Supplement: Supplementary file 4 [file oncotarget-06-41108-s004.xlsx]

## Sheet: Suppl. Table 3 - all variants
	column 1	column 2	3	4	5	column 6	column 7	column 8	column 9	10	11	12	column 13		column 15	16	17	18	column 19	column 20	21	22	23	column 24
number	GENE NAME	DESCRIPTION	GENE CATEGORY primary	GENE CATEGORY other	CHROMOSOME	POSITION	NUCLEOTIDE CHANGE	PROTEIN CHANGE	VARIANT TYPE	CLASSIFICATION	MAF	GoNl	DEPOSITID IN DATABASE	ASSOCIATION WITH DISEASE	AMINO-ACID CHANGE	SPECIES CONSERVATION	VARIANT IN RELATIVES	OTHER CHROMOSOME THAN MMR	PROTEIN DOMAIN	predicted consequences	SOMATIC MUATIONS	Missense mutations	Non-sense mutations	position -2 amino-acids	position -1 amino-acid	position 0	position +1 amino-acid	position +2 amino-acids
1	CYP1A1	cytochrome P450, family 1, subfamily A, polypeptide 1	EM		15	75012998	delT	Cys457*	NONSENSE	4	0.0009474	nd	ExAC	-	na (fs/stop)				catalitic domain (heme binding)	Protein termination at te heme binding site at Cys-457 (15)		1	1	-	1,hem,ns,1683683(21)	-	1,EC,G>S,964878	-
2	TNFSF18	tumor necrosis factor (ligand) superfamily, member 18	ET		1	173020073	A>AT	Cys10*	NONSENSE	4	0.0009	0.007	rs185993550	-	na (stop)	-	na		none specific	Premature protein termination	-	0	0	-	-	-	-	-
3	TSC1	tuberous sclerosis 1	TS		9	135797301	G>AG	Arg190Cys	MISS	4	5.766e-05	nd	rs118203400, LOVD: TSC_00027, HGMD	Tuberous sclerosis, GL (3)			-		Hamartin (a-a 2-719)	variant in 191, reduced expression and inhibition of TORC1 (3)		2	0	-	-	1,UT,R>P,1314592; 1,LI, R>H 1460752	-	-
4	RET	ret proto-oncogene	O		10	43604498	C>AC	Asn361Lys	MISS	4 (5)	1.6372e-05	nd	ExAC, NSCR1	Hirschsprung's disease, GL (4)		-			Tyrosine-protein kinase	Reduced glycosylation and protein maturation (4)		3	0	-	1,LI,R>R,1347803; 1,LI,R>W,33011(22)	1,G,N>I,3397121	-	-
5	CYP1B1	cytochrome P450, family 1, subfamily B, polypeptide 1	EM		2	38301847	C>CT	Glu229Lys	MISS	4	0.0028	nd	rs57865060, HGMD	Glaucoma, GL (5)			na	^^^	none specific	nd	-	0	0	-	-	-	-	1,LI,F>F,1408017
6	RXFP2	relaxin/insulin-like family peptide receptor 2	TS		13	32351535	A>AC	Thr222Pro	MISS	4 (5)	0.0014	0.003	rs121918303	cryptorchidism, GL (6)			-		Extracellular	Unresponsive to ligand stimulation (6)		1	0	-	-	-	-	1,EC,I>M,946685
7	MPO	myeloperoxidase	ET		17	56356502	A>G	Met251Thr	MISS	4 (5)	0.0048	0.012	rs56378716, Cosmic_ID 3755703	MPO deficieny, GL (7)			na		Myeloperoxidase light chain	MPO enzyme inactivity (7)	-	0	0	-	-	-	-	-
8	MUTYH	MutY homolog	TS		1	45798475	T>CT	Tyr165Cys	MISS	4 (5)	0.0002	nd	rs34612342	FAP / colorectal tumors, GL (8)			na		none specific	nd	-	0	0	-	-	-	-	-
9	BRCA2	breast cancer 2, early onset	TS		13	32907401	G>CG	Asp596His	MISS	3	0.0004116	0.001	rs56328701, HGMD	Breast Cancer, GL (9)					none specific	nd		1	0	-	-	-	-	1,S,T>A,4172498(23)
10	FANCM	Fanconi anemia group M	ET	TS	14	45605405	G>GC	Leu57Phe	MISS	3	0.0009	nd	rs142007602	-					none specific	nd		3	0	1,L,D>E,395548(24); 1,Or,D>N,3718474(25)	-	-	-	1,L,V>F,390489
11	MLL	myeloid/lymphoid or mixed-lineage leukemia (trithorax homolog, Drosophila)	O		11	118376926	insACA	-3439Thr	MISS	3	new	nd	-	-			-		none specific	nd		1	0	-	-	-	1,LN,A>T,1235526(26)
12	PPARGC1A	peroxisome proliferator-activated receptor gamma, coactivator 1 alpha	EA		4	23803442	C>AC	Gly735Val	MISS	3	new	nd	-	-			-		RNA recognition motif domain (a-a 677-753)	Sift (16): deleteriuos; Mutation Taster (17): disease causing		1	0	1,LI,E>K,1429206	-	-	-	-
13	BRCA1	breast cancer 1, early onset	TS		17	41226488	C>CA	Ser1533Ile	MISS	3	0.0005	0.004	rs1800744	-			na		none specific	nd		0	0	-	-	-	-	-
14	BRCA2	breast cancer 2, early onset	TS		13	32930673	C>CT	Thr2515Ile	MISS	3	0.0007531	>0.001	rs28897744, HGMD	Breast Cancer, GL (9)			na		Interaction with FANCD2 (2350-2545)	nd		0	1	-	-	1,LI,ns,1366469	-	-
15	CDH1	e-cadherin	TS		16	68835746	A>AG	Lys113Glu	MISS	3	new	nd	Cosmic_ID:1302174	Urinary tract cancer, S (10)			na		Cadherin prodomain (23-154)	Sift (16): tolerated		1	0	1,O,S>F,1732281(27)	-	-	-	-
16	EPHB2	Ephrin type-B receptor 2	O		1	23219497	G>AG	Gly517Arg	MISS	3	new	nd	Cosmic_ID 3804347	Breast Cancer, S (10)			na		Fibronectin, type III	Sift (16): deleteriuos; Mutation Taster (17): disease causing		1	0	-	-	-	2,LN,L,R>C,533199(28)	-
17	GLI1	GLI family zinc finger 1	TS		12	57865702	delCCT	Pro1063-	MISS	3	5.81647e-05	nd	ExAC	-			na		none specific	nd		2	0	-	-	1,B,P>T,219521(29)	1,S,S>F,3463797	-
18	IGF1R	insulin-like growth factor 1 receptor	ET	O	15	99465448	C>CT	Thr758Met	MISS	3	2.44077e-05	nd	ExAC	-			na		Fibronectin, type III	Disruption of a glycolsilation consensus lite (18)		0	0	-	-	-	-	-
19	LEPR	leptin receptor	OT	E	1	66074549	C>AC	Arg573Ser	MISS	3	new	nd	-	-			na		Fibronectin, type III	Sift (16): deleteriuos; Mutation Taster (17): disease causing		0	0	-	-	-	-	-
20	NCOA2	nuclear receptor coactivator 2	EA		8	71041031	A>AG	Met1170Thr	MISS	3	0.0009	0.002	rs189421236	-			na		none specific	Sift (16): deleteriuos		2	0	1,L,L>F,387901	1,S,R>C,3925538	-	-	-
21	NTRK1	neurotrophic tyrosine kinase, receptor, type 1	O		1	156843562	A>AG	Thr330Ala	MISS	3	new	nd	-	-			na		none specific	Sift (16): deleteriuos; Mutation Taster (17): disease causing		1	0	1,L,I>V,162651	-	-	-	-
22	RNASEL	ribonuclease L (2',5'-oligoisoadenylate synthetase-dependent)	TS		1	182554743	C>CG	Arg400Pro	MISS	3	0.0005	nd	rs137993708	Prostate cancer (14)			na		C6-type Zink finger 395-444	nd		2	0	-		1,EC,R>H,900680; 1,L,R>S,1500402	-	-
23	DICER1	dicer 1, ribonuclease type III	TS		14	95574253	C>T	Ala872Thr	MISS	3	0.0009	0.002	rs149242330; Cosmic_ID:959266	Endometrial cancer, S (10)		-	-		none specific	nd		1	0	-	1,P,D>D,3769531; 1L,D>G,24659	-	-	-
24	NOTCH1	notch 1	O		9	139390849	G>AG	Pro2448Ser	MISS	3	new	nd	-	-		-	-		Notch domain	Could influence the stability of the activated receptor; Sift (16): tolarated		0	4	1,LN,fs,36034(30)	-	1,B,ns,144967(31); 1,LN,ns,236665(32)	1,LN,ns,36259(33); 1,LN,ns,1169442 (34)	1,LN,fs,1738008 (35)
25	BRCA2	breast cancer 2, early onset	TS		13	32911754	C>CT	Pro1088Ser	MISS	3	8.462e-06	nd	rs80358572, Cosmic_ID:1246208	Oral cancer, S (10)		-	na		none specific	nd		0	0	-	-	-	-	-
26	CCND1	cycin d1	ER	O	11	69462878	C>CT	Arg231Cys	MISS	3	8.15301e-07	nd	ExAC	-		-	na		Cyclin, C Terminal	Sift (16): tolerated; Mutation Taster (17): disease causing		2	0	-	-	-	1,EC,F>L,931389	1,LI,L>F,1200150
27	NOTCH1	notch 1	O		9	139409089	C>CT	Glu694Lys	MISS	3	0.0005	0.001	rs79782048	-		-	na		EGF-like 18; calcium-binding, 678-714	nd		0	2	-	1,B,ns,144957 (36)	1,Lv,ns,1624738	-	-
28	STK11	serine/threonine kinase 11	TS		19	1206968	C>CT	Ser19Leu	MISS	3	new	nd	-	-		-	na		none specific	Sift (16): tolerated; Mutation Taster (17): disease causing		1	1			1,LI,S>S,1390398; 1,C,ns,29462
29	ATM	ataxia telangiectasia mutated	TS		11	108164196	C>CT	Leu1590Phe	MISS	3	0.000207	nd	rs35962982	-					none specific	nd	-	0	0	-	-	-	-	-
30	COMT	catechol-O-methyltransferase	EM		22	19951182	G>AG	Arg128His	MISS	3	new	nd	-	-					O-methyltransferase, family 3	Sift (16): deleteriuos; Mutation Taster (17): disease causing	-	0	0	-	-	-	-	-
31	APC	adenomatous polyposis coli	TS		5	112176216	A>AC	Tyr1642Ser	MISS	3	new	nd	-	-			-		Adenomatous polyposis coli protein, cysteine-rich repeat	Sift (16): deleteriuos	-	0	0	-	-	-	-	-
32	EPHB2	Ephrin type-B receptor 2	TS		1	23232572	T>CT	Cys621Arg	MISS	3	8.238e-06	nd	rs149475426	-			-		cytoplasmic domain/Protein kinase (a-a 621-884)	Sift (16): deleteriuos	-	0	0	-	-	-	-	-
33	CENPH	Interphase Centromere Complex Protein	ET	TS	5	68490480	A>AG	Lys66Gly	MISS	3	new	nd	-	-			na		none specific	Sift (16): tolerated	-	0	0	-	-	-	-	-
34	CHEK2	checkpoint kinase 2	TS		22	29092931	C>AC	Glu351Ala	MISS	3	new	nd	-	-			na		protein kinase/catalytic domain	Sift (16): deleteriuos; Mutation Taster (17): disease causing	-	0	0	-	-	-	-	-
35	COMT	catechol-O-methyltransferase	EM		22	19951274	delAAG	Lys159-	MISS	3	5.26889e-05	nd	ExAC	-			na		none specific	158 V → M (rs4680) associated with low enzyme activity (19)	-	0	0	-	-	-	-	-
36	IGF1R	insulin-like growth factor 1 receptor	ET	O	15	99459340	G>AG	Arg659Gln	MISS	3	0.0007088	nd	rs45451896	-			na		Fibronectin type-III 2	nd	-	0	0	-	-	-	-	-
37	NCOA2	nuclear receptor coactivator 2	EA		8	71044178	G>AG	Pro1073Leu	MISS	3	new	nd	-	-			na		Nuclear receptor coactivator, Ncoa-type, interlocking	close 1079-87: CREBBP/CBP interaction (20); Mutation Taster (17): disease causing	-	0	0	-	-	-	-	-
38	RXFP2	relaxin/insulin-like family peptide receptor 2	TS		13	32371409	G>GA	Ala620Thr	MISS	3	0.0005	nd	rs149405381	-			na		cytoplasmic domain	nd	-	0	0	-	-	-	-	-
39	NCOR2	nuclear receptor corepressor 2	EA		12	124821523	G>CG	Ser1964Cys	MISS	3	new	nd	-	-		-			none specific	close to position a phosphoserine (+6); Sift (16): tolerated	-	0#	0	-	-	-	-	-
40	TLX3	T-cell leukemia homeobox 3	TS		5	170736625	G>AG	Gly86Ser	MISS	3	3.888e-05	nd	rs368190023	-		-			none specific	nd	-	0	0	-	-	-	-	-
41	MGMT	O-6-methylguanine-DNA methyltransferase	TS		10	131565242	C>CT	Pro233Leu	MISS	3	8.2587e-05	nd	ExAC	-		-	-		no specific domain / low-complexity region (a-a 207-236)	Sift (16): tolerated	-	0**	0	na	na	na	na	na
42	RAD51D	RAD51 homolog D (S. cerevisiae)	TS		17	33443932	T>TC	Asp90Gly	MISS	3	0.0005	nd	rs180869630	-		-	-		none specific	nd	-	0	0	-	-	-	-	-
43	DDX27	DEAD (Asp-Glu-Ala-Asp) box polypeptide 27	ET	TS	20	47838025	G>CG	Gly75Arg	MISS	3	new	nd	-	-		-	na		none specific	close to position a phosphoserine (+4); Sift (16): tolerated	-	0	0	-	-	-	-	-
44	NCOR2	nuclear receptor corepressor 2	EA		12	124825204	A>AG	Leu1751Pro	MISS	3	new	nd	-	-		-	na		none specific	Sift (16): deleteriuos	-	0##	0	-	-	-	-	-
45	NOTCH1	notch 1	O		9	139405717	G>AG	Thr825Met	MISS	3	9.51077e-06	nd	ExAC	-		-	na		EGF-like calcium-binding (a-a 795 – 827)	disufite bond C:817<->826 may be affacted; Sift (16): deleteriuos; Mutation Taster (17): disease causing	-	no	0	-	-	-	-	-
46	OGG1	8-oxoguanine DNA glycosylase	ET		3	9796432	C>CT	Arg204Cys	MISS	3	3.407e-05	nd	rs376536141	-		nd	na		none specific	nd	-	no	0	-	-	-	-	-
47	ABL1	c-abl oncogene 1, non-receptor tyrosine kinase	O		9	133759686	A>AG	Asn670Ser	MISS	3	0.0003707	0.001	rs61746126	-			na		none specific	nd		no	1	1,M,ns,3654918	-	-	-	-
48	APC	adenomatous polyposis coli	TS		5	112179368	A>AG	Asn2693Asp	MISS	3	new	nd	-	-			na		EB-1 binding	Sift (16): tolerated		no	0	-	-	-	-	-
49	BARD1	BRCA1 associated RING domain 1	TS		2	215593452	C>CT	Ser761Asn	MISS	3	0.0005	0.002	rs142155101	Hereditary cancer-predisposing syndrome (11)			-		BRCT 2 (a-a 667-777)	nd	-	no	0	-	-	-	-	-
50	NCOR2	nuclear receptor corepressor 2	EA		12	124831330	C>CT	Arg1370Gln	MISS	3	0.0003278	nd	rs372172146	-			na		none specific	nd	-	no	0	-	-	-	-	-
51	CDH1	e-cadherin	TS		16	68847351	G>AG	Val425Ile	MISS	3	1.647e-05	nd	rs570930882, ExAC	Neoplasmic sydnrome, GL (11)	conservative		na		Cadherin 3 (a-a 376-486)	Sift (16): deleteriuos		no	1	1,B;ns,19827(37)	-	-	-	-
52	NTRK1	neurotrophic tyrosine kinase, receptor, type 1	O		1	156845890	G>AG	Arg507His	MISS	3	new	nd	-	-	conservative		na		none specific	Sift (16): deleteriuos; Mutation Taster (17): disease causing		3	0	-	1,LI,K>K,283406(38)	1,UT,R>R,414425; 1,UT, R>C,1295253	1,UT,R>W,414423	-
53	RAD50	RAD50 homolog	TS		5	131915673	G>AG	Arg224His	MISS	3	0.0006111	nd	rs28903088	Breast Cancer, GL (12)	conservative		na		none specific	nd		1	0	-	1,B,E>Q,3826723	-	1,S,I>I,1723681(39)	-
54	MTOR	mechanistic target of rapamycin (serine/threonine kinase)	O		1	11264625	T>GT	Met1313Leu	MISS	3	new	nd	-	Lung Cancer, S (13)	conservative	-	na		repeat heat 32 (a-a 1312-1345)	Sift (16): tolerated; Mutation Taster (17): disease causing		3	0	-	1,LI, P>L,180802	1,L ,M>L,378018(24); 1,K,M>I,1662884(40)	-	-
55	APC	adenomatous polyposis coli	TS		5	112178112	C>CT	Ala2274Val	MISS	2	0.0005	na	rs34919187	APC (14)	conservative	-	na		none specific	Sift (16): tolerated	-	0	0	-	-	-	-	-
56	DICER1	dicer 1, ribonuclease type III	TS		14	95570380	T>CT	Asn1118Ser	MISS	2	new	nd	-	-		-	-		none specific	Sift (16): tolerated	-	0	0	-	-	-	-	-
57	FANCM	Fanconi anemia group M	TS		14	45644816	A>AC	Lys953Asn	MISS	2	3.319e-05	na	rs142864437	-		-			none specific	Sift (16): tolerated	-	0	0	-	-	-	-	-
58	LEPR	leptin receptor	OT		1	66095906	G>CG	Val899Leu	MISS	2	new	nd	-	-	conservative	-	na		none specific	Sift (16): tolerated	-	0*	0	na	na	na	na	na
59	MPO	myeloperoxidase	ET		17	56350864	C>CT	Arg511His	MISS	2	4.942e-05	na	rs370090361	-	conservative	-			none specific	Sift (16): tolerated		2	0		1,S,F>F,3520038	1,S,R>C,3520036	-	-
60	NCOR1	Nuclear receptor corepressor	EA		17	16004888	C>CG	Ser696Thr	MISS	2	0.0009	na	rs61754982	-	conservative		-		none specific	Sift (16): tolerated		0	0	-	1,UT,ns,1756932(41)	-	-	-
61	NRF1	Nuclear respiratory factor 1	OT		7	129367172	G>AG	Val439Ile	MISS	2	new	nd	-	-	conservative		na		Required for transcriptional activation (a-a 301-476)	Sift (16): tolerated		2	0	-	-	1,L,V>V,1635113	1,LI,ns,291052(38)	-
62	NRF1	Nuclear respiratory factor 1	OT		7	129330348	A>AG	Ile190Val	MISS	2	new	nd	-	-	conservative		na		NLS/DNA-binding, dimerisation domain (a-a 109-305)	Sift (16):tolerated; Mutation Taster (17): disease causing		1	0	-	1,B,T>P,3831874	-	-	-
63	TF	transferrin	OT		3	133495911	G>AG	Val631Ile	MISS	2	4.07213e-05	na	ExAC	-	conservative	-	na	^	Peptidase S60, transferrin lactoferrin	Sift (16): tolerated		1	1	-	1,LI,N>N,1419191	-	-	1N,D633Y,236595(42)
64	ABL1	c-abl oncogene 1, non-receptor tyrosine kinase	O		9	133759378	C>CT	Ala586Ala	SIL	1	0.0005	na	rs34372796	-	na	nd	na		none specific	nd	nd	nd	nd	-	-	-	-
65	ALK	anaplastic lymphoma receptor tyrosine kinase	O		2	29416333	A>AG	Thr1540Thr	SIL	1	new	nd	-	-	na	nd	na	^^	none specific	nd	-	0	0	-	-	-	-	-
66	ALK	anaplastic lymphoma receptor tyrosine kinase	O		2	29450501	A>AG	Asp951Asp	SIL	1	0.0005	na	rs201222888	-	na	nd	na	^^^^	none specific	nd	-	0	0	-	-	-	-	-
67	APC	adenomatous polyposis coli	TS		5	112173250	G>GA	Arg653Arg	SIL	1	0.0009	na	rs72541809	-	na	nd	na		none specific	nd	nd	nd	nd	-	-	-	-	-
68	ARID1A	AT rich interactive domain	TS		1	27023212	C>CT	Asn106Asn	SIL	1	new	nd	-	-	na	nd	na		none specific	nd		0	4	1,L,ns,1602132	-	1L,ns,1602132	1L,ns,251351; 1,L,ns,1602133(43)	-
69	BRCA2	breast cancer 2, early onset	TS		13	32911375	G>GA	Gln961Gln	SIL	1	0.0005	na	rs11571655	-	na	nd	na		none specific	nd	nd	nd	nd	nd	nd	nd	nd	nd
70	BRCA2	breast cancer 2, early onset	TS		13	32937442	T>GT	Ser2701Ser	SIL	1	NR	na	rs80359801	-	na	nd	-		none specific	nd	nd	nd	nd	nd	nd	nd	nd	nd
71	CDH1	e-cadherin	TS		16	68845711	T>AT	Ile319Ile	SIL	1	new	nd	-	-	na	nd	na		none specific	nd		0	0	-	-	-	-	-
72	CDH1	e-cadherin	TS		16	68842473	A>AG		NON CODING	1	new	nd	-	-	na	nd	na		non coding	nd	-	0	0	-	-	-	-	-
73	DDX3X	DEAD (Asp-Glu-Ala-Asp) box polypeptide 3, X-linked	TS		X	41204454	T>CT	Ala349Ala	SIL	1	new	nd	-	-	na	nd	na		none specific	nd		1	0	-	-	-	1,B,D>N,457509	-
74	DHFR	dihydrofolate reductase	ET		5	79929740	C>CT	Thr147Thr	SIL	1	0.0008037	na	rs201959090	-	na	nd	-		none specific	nd	nd	nd	nd	nd	nd	nd	nd	nd
75	EPCAM	epithelial cell adhesion molecule	O		2	47596649	C>CT	Ala2Val	MISS	1	0.0004	na	rs201402370	-	conservative			^^^^^	none specific	Sift (16): tolerated	nd	nd	nd	nd	nd	nd	nd	nd
76	ERBB2	Ephrin type-B receptor 2	O		17	37864693	C>CT	Ala85Ala	SIL	1	0.0005604	na	rs200102353	-	na	nd	na		none specific	nd	nd	nd	nd	nd	nd	nd	nd	nd
77	ESRRA	estrogen-related receptor alpha	ET		11	64074909	C>CT	Ala86Ala	SIL	1	0.0004278	na	rs201997221	-	na	nd	na		none specific	nd	nd	nd	nd	nd	nd	nd	nd	nd
78	FBXW7	F-box and WD repeat domain containing 7, E3 ubiquitin protein ligase	TS		4	153247305	A>AC	Gly499Gly	SIL	1	new	nd	-	-	na	nd	na		none specific	nd		2	2	-	-	-	1,L,H>N,94296(44); 1,S,H>R,1695080(45)	-
79	GATA3	GATA binding protein	OT		10	8106017	G>CG	Thr280Thr	SIL	1	0.0002718	na	rs144796042	-	na	nd	na		none specific	nd		2	0	-	1,L,G>S,539984	-	-	1,B,H>R,3807805
80	GLI1	GLI family zinc finger 1	TS		12	57858553	G>GA	Thr97Thr	SIL	1	0.0005	na	rs117426148	-	na	nd	na		none specific	nd	nd	nd	nd	nd	nd	nd	nd	nd
81	GRIP1	Glucocorticoid receptor interacting protein 1	OT		12	66856834	G>AG	Ile304Ile	SIL	1	2.503e-05	na	rs375844067	-	na	nd	na		none specific	nd	nd	nd	nd	nd	nd	nd	nd	nd
82	IGF1R	insulin-like growth factor 1 receptor	ET	O	15	99442797	C>CT	Ser398Ser	SIL	1	0.0009	na	rs35315829	-	na	nd			none specific	nd	nd	nd	nd	nd	nd	nd	nd	nd
83	KNTC1	kinetochore associated 1	ET		12	123031160	CTTT		NON CODING	1	new	nd	-	-	na	nd	na		non coding	nd	nd	nd	nd	nd	nd	nd	nd	nd
84	MDM2	Mdm2, p53 E3 ubiquitin protein ligase homolog (mouse)	O		12	69233194	G>AG	Leu353Leu	SIL	1	new	nd	-	-	na	nd	na		none specific	nd	-	0	0	-	-	-	-	-
85	MDM4	Mdm4 p53 binding protein homolog (mouse)	O		1	204495505	G>AG	Pro32Pro	SIL	1	new	nd	-	-	na	nd	na		none specific	nd	-	0	0	-	-	-	-	-
86	MTOR	mechanistic target of rapamycin (serine/threonine kinase)	O		1	11189887	G>AG	Ser1874Ser	SIL	1	new	nd	-	-	na	nd	na		none specific	nd	-	0	0	-	-	-	-	-
87	MTOR	mechanistic target of rapamycin (serine/threonine kinase)	O		1	11300580	G>AG	Tyr522Tyr	SIL	1	0.0002396	na	rs369221365	-	na	nd	na		none specific	nd	nd	nd	nd	nd	nd	nd	nd	nd
88	NCOR2	nuclear receptor corepressor 2	EA		12	124827729	C>CT	Thr1586Thr	SIL	1	0.0005	na	rs61755987	-	na	nd	na		none specific	nd	nd	nd	nd	nd	nd	nd	nd	nd
89	NCOR2	nuclear receptor corepressor 2	EA		12	124829468	C>CT	Ala1463Ala	SIL	1	0.0005	na	rs191598312	-	na	nd	na		none specific	nd	nd	nd	nd	nd	nd	nd	nd	nd
90	NOTCH1	notch 1	O		9	139399213	G>AG	Leu1644Leu	SIL	1	new	nd	Cosmic (ID:308619)	Lymphoid neoplasm, S (10)	na	nd	-		none specific	nd		3	0	1,L,D>H,43355(46)	1,LN,A>T,308601(47)	-	1,LN,L>L,308617 (48)	-
91	NTRK1	neurotrophic tyrosine kinase, receptor, type 1	O		1	156785613	A>AG		NON CODING	1	0.0006673	na	rs200646544	-	na	nd	na		non coding	nd	nd	nd	nd	nd	nd	nd	nd	nd
92	NTRK1	neurotrophic tyrosine kinase, receptor, type 1	O		1	156848909	C>CA		NON CODING	1	NR	na	rs1799770	-	na	nd	-		splice region	nd	-	nd	nd	nd	nd	nd	nd	nd
93	RET	ret proto-oncogene	O		10	43622085	A>AG	Ser1034Ser	SIL	1	new	nd	-	-	na	nd	na		none specific	nd	-	0	0	-	-	-	-	-
94	RXFP2	relaxin/insulin-like family peptide receptor 2	TS		13	32360698	AACA		NON CODING	1	new	nd	-	-	na	nd	na		non coding	nd	-
95	RXFP2	relaxin/insulin-like family peptide receptor 2	TS		13	32360703	G>AG	Leu334Leu	SIL	1	4.196e-05	na	rs200224877	-	na	nd	na		splice region	nd		1	0	-	-	1,L,L>L,1513800	1,LI,N>D,3746332,	-
96	TCF4	transcription factor 4	OT		18	52899907	C>CT		NON CODING	1	new	nd	-	-	na	nd	na		non coding	nd	nd	nd	nd	nd	nd	nd	nd	nd
97	TCF4	transcription factor 5	OT		18	52901846	C>CG	Pro473Pro	SIL	1	0.0009	na	rs143944746	-	na	nd			none specific	nd	nd	nd	nd	nd	nd	nd	nd	nd
98	TIMP3	TIMP metallopeptidase inhibitor 3	OT		22	33255244	C>CT	Phe172Phe	SIL	1	0.0005	na	rs149161075	-	na	nd	na		none specific	nd	nd	nd	nd	nd	nd	nd	nd	nd
99	TSC1	tuberous sclerosis 1	TS		9	135772681	G>GA	Thr955Thr	SIL	1	0.0005	na	rs45468995	-	na	nd	na		none specific	nd	nd	nd	nd	nd	nd	nd	nd	nd
100	XRCC1	X-ray repair complementing defective repair in Chinese hamster cells 1	TS		19	44047839	C>CT	Gly571Gly	SIL	1	0.0005	na	rs2307182	-	na	nd			splice region	nd	nd	nd	nd	nd	nd	nd	nd	nd
101	XRCC1	X-ray repair complementing defective repair in Chinese hamster cells 1	TS		19	44065167	C>CT	Glu50Glu	SIL	1	0.0009	na	rs2307174	-	na	nd	na		none specific	nd	nd	nd	nd	nd	nd	nd	nd	nd

## Sheet: LEGEND
Supplemental table S3. List of all selected variants (outside MMR genes) identified in 35 subjects
Column 1. GENE NAME = official gene name.
Column 2. DESCRIPTION = official gene function description.
Column 3. GENE CATEGORY primary = category assigned to the gene: EM= estrogen metabolism; ET: estrogen target gene (targeted by the estrogen receptor); AE: transcriptional regulation of the estrogen receptor; ER: genes responsive to estrogen stimulation; O: oncogene; TS: tumor suppressor gene; OT; other. The full reference list justifying this categorization is given in Supplemental Table 1.
Column 4. GENE CATEGORY other = several genes were categorized as in column 3 as first choice, nevertheless, by gene ontology they can also be categorized as indicated in this column.
Column 5. CHROMOSOME: chromosome number.
Column 6. POSITION: chromosome nucleotide position, human genome assembly GRCh37/hg19.
Column 7. NUCLEOTIDE CHANGE.
Column 8. PROTEIN CHANGE = amino-acid substitution/change.
Column 9. VARIANT TYPE: ‘MISS’ = missense amino-acid change; ‘NONSENSE’ = stop or frame-shift mutation; ‘SIL’ = silent nucleotide change, no amino-acid substitution; ‘NON CODING’ = nucleotide change located on the non-coding area adjacent one exon.
Column 10. CLASSIFICATION = risk modifying effect classification; ‘1’, ‘2’ = no effect; ‘3’ = variants of unknown significance – VUS; ‘4’ = likely pathogenic; ‘5’ = pathogenic. Classification was performed using standard clinical diagnostic criteria (1) and two independent investigators confirmed it. Candidate variants having cancer risk-modifying effects (risk-variants) are those of category 3 o…
Column 11. MAF = minor allele frequency as reported in the dbSNP or in ExAc database. ‘new’ = variants identified in the present study that were never reported before.
Column 12. GoNL = allele frequency in the Dutch population derived from the Genome of Netherlands project (http://www.nlgenome.nl) (2).
Column 13. DEPOSITED IN DATABASE: variant is deposited in a database under the given ID number. ‘rs(ID)’ for deposition in dbSNP (The National Center for Biotechnology Information: ncbi.nlm.nih.gov); ‘LOVD(ID)’ for deposition in the Leiden Open Variation Database (lovd.nl); ‘Cosmic_(ID)’ for deposition in the Database of Somatic Mutations in Cancers (http://cancer.sanger.ac.uk); ‘HGMD’ for deposi…
Column 14. ASSOCIATION WITH DISEASE: the variant has previously been identified as pathogenic or associated with a disease at the germ-line level (‘GL’, inherited predisposition) or somatic (‘S’, driver mutation). The relevant citations (n) are provided.
Column 15. aa CHANGE: kind of amino-acid change: ‘’= non-conservative amino-acid substitution (i.e. polar or charged ßà hydrophobic; any amino-acid ßà Cysteine, Glycine, Proline, Histidine; non-aromatic ßà aromatic; negatively charged ßà positively charged; deletions and insertions); ‘’= mildly-conservative substitution (polar ßà charged; polar NH -namely N or Q- ßà polar OH -i.e. S, T). Conse…
Column 16. SPECIES CONSERVATION: ‘’ = the amino-acid is highly conserved among species; ‘-’ the amino-acid is poorly conserved; ‘nd’ = not determined/not applicable.
Column 17. VARIANT IN RELATIVES: the variant was detected (‘’) or not (‘-’) in family members; ‘na’: not applicable. ‘:’ = this variant (rs368190023 in TLX3) occurred in two unrelated subjects (METC_12-04-079_10 & 20)
Column 18. OTHER CHROMOSOME THAN MMR: ‘’ = the variant maps in a separate chromosome compared with the familial MMR mutation. ‘^’ = this variant maps 96434094 nucleotides distant from the familial MLH1 mutation; ‘^^’ = this variant maps ±18000000 nucleotides distant from the familial MSH2 mutation; ‘^^^’ = this variant maps ± 9725840 nucleotides distant from the familial MSH6 mutation. Specifica…
Column 19. PROTEIN DOMAIN: protein domain affected by the variant (15).
Column 20. Predicted consequences: consequences of the variant predicted based on in silico analyses, reported in publications (citation (n) is provided), or derived from similarities with other characterized variants (citation (n) is provided).
Column 21. SOMATIC MUATIONS: one or more cancer somatic mutations have been reported (‘’) or not (‘-’) at amino-acid position plus or minus 3 relative to the identified variant (Database of Somatic Mutations in Cancers; http://cancer.sanger.ac.uk); ‘nd’ = non-determined.
Column 22. Missense mutations: number of missense cancer somatic mutations identified at amino-acid position plus or minus 2 relative to the variant (Database of Somatic Mutations in Cancers; http://cancer.sanger.ac.uk); ‘nd’ = non-determined
Column 23. Non-sense mutations: number of stop and frame-shift cancer somatic mutations identified at amino-acid position plus or minus 2 relative to the variant (Database of Somatic Mutations in Cancers; http://cancer.sanger.ac.uk); ‘nd’ = non-determined.
Column 24. Full overview of the somatic mutations indicated in columns 22 and 23; citation (n) is provided when applicable. ‘Position -2’, ‘-1’, ‘0’, ‘+1’ and ‘+2 amino-acids’ refers to the somatically mutated residue compared to the variant identified (position 0).
The following information are reported in the cells:
- n (number of samples mutated);
- sample type (‘LI’ = large intestine, ‘M’ = melanoma, ‘L’= lung cancer, ‘hem’ = Haematopoietic neoplasm, ‘UT’ = urinary tract, ‘O’ = osteosarcoma, ‘LN’ = lymphoid neoplasm, ‘K’ = kidney cancer, ‘G’ = glioma and central nervous system, ‘C’ = cervix, ‘N’ = neuroblastoma, ‘S’ = malignant melanoma;
- Amino-acid change (‘ns’ = non-sense mutations, i.e. frame-shifts or stop codons,
- Cosmic ID number with (citation) when applicable.
List of references reported in Supplemental table S3
(1) Dewey et al. (2014) Clinical interpretation and implications of whole-genome sequencing. JAMA. 311, 1035.
(2) The Genome of the Netherlands Consortium (2014) Whole-genome sequence variation, population structure and demographic history of the Dutch population. Nature Genet. 46, 818.
(3) Mozaffari et al. (2009) Identification of a region required for TSC1 stability by functional analysis of TSC1 missense mutations found in individuals with tuberous sclerosis complex. BMC Med Genet 10, 88;
Nellist et al. (2009) Missense mutations to the TSC1 gene cause tuberous sclerosis complex. Eur J Hum Genet. 17, 319.
(4) Kjaer et al. (2012) Mammal-restricted elements predispose human RET to folding impairment by HSCR mutations. Nat Struct Mol Biol. 17, 726.
(5) Michels-Rautenstrauss et al. (2001) Primary congenital glaucoma: three case reports on novel mutations and combinations of mutations in the GLC3A (CYP1B1) gene. J Glaucoma 10, 354;
Panicker et al. (2002) Identification of novel mutations causing familial primary congenital glaucoma in Indian pedigrees. Invest. Ophthalmol. Vis. Sci. 43:1358;
Colomb et al. (2003) Novel cytochrome P450 1B1 (CYP1B1) mutations in patients with primary congenital glaucoma in France. Hum. Mutat. 22, 496;
Melki et al. (2004) CYP1B1 mutations in French patients with early-onset primary open-angle glaucoma. J. Med. Genet. 41, 647.
(6) 6. Gorlov et al. (2002). Mutations of the GREAT gene cause cryptorchidism. Hum. Molec. Genet. 11, 2309.
(7) Romano et al., (1997) Biochemical and molecular characterization of hereditary myeloperoxidase deficiency. Blood 90, 4126.
(8) Al-Tassan et al. (2002) Inherited variants of MYH associated with somatic G:C-T:A mutations in colorectal tumors. Nature Genet. 30, 227.
(9) Wagner et al. (1999) Global sequence diversity of BRCA2: analysis of 71 breast cancer families and 95 control individuals of worldwide populations. Hum Mol Genet 8, 413.
(10) Database of Somatic Mutations in Cancers (Cosmic, Sanger Institute): http://cancer.sanger.ac.uk.
(11) The National Center for Biotechnology Information, database of clinical variants http://www.ncbi.nlm.nih.gov/clinvar
(12) Heikkinen et al. (2003) Mutation screening of Mre11 complex genes: indication of RAD50 involvement in breast and ovarian cancer susceptibility. J Med Genet 40, e131
(13) A different mutation causing the same amino-acid change as the variant identified the present study has been reported in the Cosmic database (ID378018).
(14) The Human Gene Mutation Database (HGMD; Cardiff University): www.hgmd.cf.ac.uk.
(15) UniProt Knowledgebase: www.uniprot.org/uniprot.
Walsh et al. (2013) Human cytochrome P450 1A1 structure and utility in understanding drug and xenobiotic metabolism. J Biol Chem. 288, 12932.
(16) Sorting Intolerant From Tolerant (SIFT): Ng et al. (2001) Predicting deleterious amino acid substitutions. Genome Res 11, 863.
(17) MutationTaster: Schwarz et al. (2014) MutationTaster2: mutation prediction for the deep-sequencing age. Nat Methods. 11, 361.
(18) Kim et al. (2012) Heterodimerization of glycosylated insulin-like growth factor-1 receptors and insulin receptors in cancer cells sensitive to anti-IGF1R antibody. PLoS One, 7, e33322.
(19) Lotta et al. (1995) Kinetics of human soluble and membrane-bound catechol O-methyltransferase: a revised mechanism and description of the thermolabile variant of the enzyme. Biochemistry 34, 4202;
Stolk et al. (2007) The catechol-O-methyltransferase Met158 low-activity allele and association with nonvertebral fracture risk in elderly men. J Clin Endocrinol Metab. 92, 3206.
risk-variant p.(Lys159del) (detected in this study) affects a peptide domain that is exposed on the surface of the protein, like residue 158, and it is likely functional (PhosphoSitePlus® analyses, not shown).
(20) Voegel et al. (1998) The coactivator TIF2 contains three nuclear receptor-binding motifs and mediates transactivation through CBP binding-dependent and -independent pathways. EMBO J. 15, 507.
(21) Abaan et al. (2013) The exomes of the NCI-60 panel: a genomic resource for cancer biology and systems pharmacology. Cancer Res. 15, 4372.
(22) Sjöblom et al. (2006) The consensus coding sequences of human breast and colorectal cancers. Science. 13, 268.
(23) Jeck et al. (2014) Targeted next generation sequencing identifies clinically actionable mutations in patients with melanoma. Pigment Cell Melanoma Res. 27, 653.
(24) Imielinski et al. (2012) Mapping the hallmarks of lung adenocarcinoma with massively parallel sequencing. Cell 150, 1107.
(25) India Project Team of the International Cancer Genome Consortium (2013) Mutational landscape of gingivo-buccal oral squamous cell carcinoma reveals new recurrently-mutated genes and molecular subgroups. Nat Commun. 4, 2873.
(26) Leich et al. (2013) Multiple myeloma is affected by multiple and heterogeneous somatic mutations in adhesion- and receptor tyrosine kinase signaling molecules. Blood Cancer J. 8, e102.
(27) Joseph et al. (2014) Exomic analysis of myxoid liposarcomas, synovial sarcomas, and osteosarcomas. Genes, chromosomes & cancer 53, 15.
(28) Love et al. (2012) The genetic landscape of mutations in Burkitt lymphoma. Nat Genet. 44, 1321.
(29) Nik-Zainal et al. (2012). Mutational processes molding the genomes of 21 breast cancers. Cell. 25, 979.
(30) Gutierrez et al. (2009) High frequency of PTEN, PI3K, and AKT abnormalities in T-cell acute lymphoblastic leukemia. Blood. 16, 647.
(31) Jiao et al. Somatic mutations in the Notch, NF-KB, PIK3CA, and Hedgehog pathways in human breast cancers. Genes Chromosomes Cancer. 51, 480.
(32) Rossi et al. Mutations of NOTCH1 are an independent predictor of survival in chronic lymphocytic leukemia. Blood. 12, 521.
(33) Baldus et al. Prognostic implications of NOTCH1 and FBXW7 mutations in adult acute T-lymphoblastic leukemia. Haematologica. 94, 1383.
(34) Kraszewska et al. (2013) BCL11B, FLT3, NOTCH1 and FBXW7 mutation status in T-cell acute lymphoblastic leukemia patients. Blood Cells Mol Dis. 50, 33.
(35) Fogelstrand et al. (2014) Prognostic implications of mutations in NOTCH1 and FBXW7 in childhood T-ALL treated according to the NOPHO ALL-1992 and ALL-2000 protocols. Pediatr Blood Cancer. 61, 424.
(36) Jiao et al. (2012) Somatic mutations in the Notch, NF-KB, PIK3CA, and Hedgehog pathways in human breast cancers. Genes Chromosomes Cancer. 51, 480.
(37) van de Wetering et al. (2001) Mutant E-cadherin breast cancer cells do not display constitutive Wnt signaling. Cancer Res. 1, 278.
(38) Cancer Genome Atlas Network. (2012) Comprehensive molecular characterization of human colon and rectal cancer. Nature 18, 330.
(39) Wagle et al. (2014) MAP kinase pathway alterations in BRAF-mutant melanoma patients with acquired resistance to combined RAF/MEK inhibition. Cancer Discov. 4, 61
(40) Sato et al. (2013) Integrated molecular analysis of clear-cell renal cell carcinoma. Nat Genet. 45, 860.
(41) Guo et al. (2013) Whole-genome and whole-exome sequencing of bladder cancer identifies frequent alterations in genes involved in sister chromatid cohesion and segregation. Nat Genet. 45, 1459
(42) Molenaar et al. (2012) Sequencing of neuroblastoma identifies chromothripsis and defects in neuritogenesis genes. Nature. 22, 589.
(43) Guichard et al. (2012) Integrated analysis of somatic mutations and focal copy-number changes identifies key genes and pathways in hepatocellular carcinoma. Nat Genet. 6, 694.
(44) Kan et al. (2010) Diverse somatic mutation patterns and pathway alterations in human cancers. Nature. 12, 869.
(45) Krauthammer et al. (2012) Exome sequencing identifies recurrent somatic RAC1 mutations in melanoma. Nat Genet. 44, 1006.
(46) Westhoff et al. (2009) Alterations of the Notch pathway in lung cancer. Proc Natl Acad Sci U S A. 29, 22293.
(47) Mansur et al. (2012) Impact of complex NOTCH1 mutations on survival in paediatric T-cell leukaemia. BMC Cancer. 6, 9.
