# Supplementary material for: Germ-line variants identified by next generation sequencing in a panel of estrogen and cancer associated genes correlate with poor clinical outcome in Lynch syndrome patients
Source: Oncotarget. 2015 Oct 22;6(38):41108–22. doi: 10.18632/oncotarget.5694 (PMC4747393; doi:10.18632/oncotarget.5694)
Supplement: Supplementary file 5 [file oncotarget-06-41108-s005.xlsx]

## Sheet: Suppl. Table 4 - primers
GENE	Chromosome	POSITION OF VARIANT	amino-acid change	new-dbSNP	number validated samples	PRIMERS	SEQUENCE	START	STOP
APC	5	112179368	Asn2693Asp	new	1	fw primer	TCAGACCGTTTCCTCAGGTG	112179172	112179191
						rev primer	GGGAACACTGCCATTACCCA	112179408	112179427
APC	5	112176216	Tyr1642Ser	new	1	fw primer	GGCAAGGAAACCAAGTCAGC	112176106	112176125
						rev primer	AATTCACCTGACTGTGCCCC	112176323	112176342
BRCA1	17	41246481	Gln356Arg	rs1799950	2 (2S)	fw primer	ATCACTTCTGGAAAACCACTCAT	41246378	41246401
						rev primer	ATGCTGATCCCCTGTGTGAG	41246501	41246521
CCND1	11	69462878	Arg231Cys	new	1	fw primer	TCTCTCCTTCTGCCTCAGATGT	69462744	69462765
						rev primer	AGGTGTCTCCCCCTGTAAGC	69462947	69462966
CDH1	16	68847351	Val425Ile	rs570930882	1	fw primer	GCCTGAGAACGAGGCTAACG	68847230	68847249
						rev primer	CAGTTTCTGCATCTTGCCAGG	68847411	68847431
COMT	22	19951274	Lys159del	new	1	fw primer	ATCACCATCGAGATCAACCCC	19951208	19951228
						rev primer	TTTTCCAGGTCTGACAACGGG	19951297	19951317
COMT	22	19951182	Arg128His	new	1	fw primer	TCTCTCCACCTGTGCTCACC	19951043	19951062
						rev primer	CGGGGTTGATCTCGATGGTG	19951210	19951229
CYP1A1	15	75012998	Cys457*	new	2 (1S)	fw primer	GCATGCTTCATGGTTAGCCC	75012867	75012886
						rev primer	TTCAGCTGTCTCCCTCTGGT	75013121	75013140
EPCAM	2	47596649	Ala2Val	rs201402370	6 (3S)	fw primer	GGCTCCTCGTGTCCCAC	47596561	47596577
						rev primer	AGACTCCACAACTCTGCTCC	47596735	47596755
EPHB2	1	23219497	Gly517Arg	new	1 (1S)	fw primer	CGTGCAGGGCCTCAAAGC	23219430	23219449
						rev primer	GTC TGT GCC CTC CTC TTG C	23219558	23219576
IGF1R	15	99465448	Thr758Mer	new	1 (1S)	fw primer	AGACCTGAAAGGAAGCGGAG	99465375	99465395
						rev primer	GGTCGGTGATGTTGTAGGTG	99465475	99465495
LEPR	1	66074549	Arg573Ser	new	1	fw primer	TGCCTCCATCCAGTGTGAAAG	66074445	66074465
						rev primer	GCATTTAATGAGGAAAGCTGAAGTT	66074600	66074624
MGMT	10	131565242	Pro233Leu	new	1 (1S)	fw primer	CCAGGCTTGGGAGGGA	131565172	131565188
						rev primer	CATCCATCCTACTGCACATACT	131565261	131565283
MLL	11	118376926	-3439Thr	new	1	fw primer	TTACCGCCAAGTTCAGGAATGT	118506097	118506118
						rev primer	GATAGTGTTCGTCTGCTTCC	118506239	118506256
MTOR	1	11264625	Met1313Leu	new	1 (1S)	fw primer	GCTGCTGAAGGACTCATCA	11264556	11264575
						rev primer	TCTTCTCCACCCGCC	11264646	11264660
NCOR2	12	124887057	-509Ser	rs67031864	5	fw primer	CTCCGGCTTCTCCTCCT	124886950	124886967
						rev primer	CCGGGGTCTGACAGCA	124887077	124887093
NOTCH1	9	139390849	Pro2448Ser	new	1	fw primer	TGTCCACAGGCGAGGAGTAG	139390705	139390724
						rev primer	GGAGCTTCCTGAGTGGAGAG	139390880	139390899
NOTCH1	9	139405717	Thr825Met	new	1	fw primer	CAGACATCCTGACCTCCCATC	139405552	139405572
						rev primer	CGATTTGGGAGATCCCTCTGG	139405762	139405782
NRIP1	17	16339172	Arg448Gly	rs2229742	3	fw primer	TCTTCTTTGATATCTACATCTGG	41246379	41246402
						rev primer	ACAGATGACAGCAGTGGTGA	41246536	41246555
NTRK1	1	156845890	Arg507His	new	1	fw primer	AGCCCTGCCAAGACAGTC	156845791	156845809
						rev primer	CAGGCAGGAGGTTGTGGCA	156845955	156845974
NTRK1	1	156848918	His604Tyr	rs121964867	3 (2S)	fw primer	CTCTCCCATCACACGCG	156848826	156848843
						rev primer	CCTGGAGCCACATCCTC	156848957	156848973
NTRK1	1	156843562	Thr330Ala	new	1	fw primer	CTCTTTCTGGCCCACAGTCC	156873617	156873637
						rev primer	GGGTGGGCTGGTTGAGG	156873825	156873843
RET	10	43604498	Asn361Lys	new	2 (1S)	fw primer	GCTAACTTAGGACCAGCCCC	43604318	43604337
						rev primer	ACCGACACGTTGAAGTGGAG	43604586	43604605
STK11	19	1206968	Ser19Leu	new	1 (1S)	fw primer	CGCGGACTCAGGGCTG	1206868	1206884
						rev primer	GGTGGAGTCGATGCGGTGGAT	1206989	1207010
TF	3	133495911	Val631Ile	new	1 (1S)	fw primer	TCCCAGCTGCTAAAGACCAC	133495840	133495859
						rev primer	AAGGTCCTTGGTTTCCGACC	133495945	133495964
TF	3	133494354	Pro589Ser	rs1049296	3 (2S)	fw primer	AACCCTGATCCATGGGCTA	133494283	133494301
						rev primer	TTGACGTAATATCTTGTGGACG	133494434	133494457

## Sheet: LEGEND
Supplemental table S4. List of primers used for Sanger sequencing analyses
GENE = official gene name.
CHROMOSOME = chromosome number.
POSITION VARIANT = chromosomal position of the called variant, human genome assembly GRCh37/hg19.
AMINO-ACID CHANGE = protein change of the called variant.
NEW-dbSNP = ‘new’: the variant is not deposited in the dbSNP database; ‘rs(ID)’: the variant is deposited in the dbSNP under the given accession.
NUMBER VALIDATED SAMPLES = number of samples for which the variant has been validated on germ-line DNA or somatic DNA, indicated by brackets.
PRIMERS = direction of the primer (forward is relative to the chromosome numbering). Forward primers were used for sequencing.
SEQUENCE = primer sequence.
START / END = chromosomal coordinates of the primers.
